# Supplementary material for: The Impact of Fish and the Commercial Marine Harvest on the Ocean Iron Cycle
Source: PLoS One. 2014 Sep 24;9(9):e107690. doi: 10.1371/journal.pone.0107690 (PMC4175471; doi:10.1371/journal.pone.0107690)
Supplement: Database S1 — Marine Harvest Calculations and Food Consumption by Teleosts. Commercial marine harvest data from 1950–2010 in tonnes for 1567 non-mammal species (tab 1), low Fe elemental composition for these species and an estimated low end value of Fe in this biomass (tab 2), high Fe elemental composition for these species and an estimated high end value of Fe in this biomass (tab 3), raw data of commercially harvested mammals 1950–2010 (tab 4), mammal harvest data in tonnes for 2 species and in number of animals caught for 83 species, and high and low estimates of Fe in their biomass (tab 5), food consumption data for 54 teleost species (tab 6). Source of raw data was the FAO Fisheries and Aquaculture of the United Nations [28]. Elemental analysis data sources provided in Table 1. Body mass estimates for mammalian species may be found in reference [6] and food consumption of teleosts in [26]. (XLS) [file pone.0107690.s001.xls]

## Sheet: Harvest Data
Species Number	Species Name [AFSIS]	Tonnes Harvested 1950	1951	1952	1953	1954	1955	1956	1957	1958	1959	1960	1961	1962	1963	1964	1965	1966	1967	1968	1969	1970	1971	1972	1973	1974	1975	1976	1977	1978	1979	1980	1981	1982	1983	1984	1985	1986	1987	1988	1989	1990	1991	1992	1993	1994	1995	1996	1997
1	Abalones nei	14895	15150	12670	10840	6860	9500	12945	11360	20215	10470	9835	9965	12000	12170	11050	10275	9460	8815	10725	8860	9032	9842	8601	9402	8238	8541	5027	5412	7365	6494	4780	4522	5667	4861	5143	3019	3064	3821	5055	5395	5905	4993	5423	4035	3401	3486	2909	2649
2	Acoupa weakfish	0	0	0	0	0	0	0	0	0	0	0	0	0	0	0	0	0	0	0	0	0	0	0	0	0	0	0	0	0	0	0	0	0	0	0	0	0	0	0	0	0	0	0	0	0	0	0	0
3	Aesop shrimp	0	0	0	0	0	0	0	0	0	0	0	0	0	0	0	0	0	0	0	0	0	0	0	0	0	0	0	0	0	0	0	0	0	0	0	0	0	0	0	0	0	0	0	0	0	0	0	0
4	African forktail snapper	0	0	0	0	0	0	0	0	0	0	0	0	0	0	0	0	0	0	0	0	0	0	0	0	0	0	0	0	0	0	0	0	0	0	0	0	0	0	0	0	0	0	0	0	0	0	0	0
5	African moonfish	0	0	0	0	0	0	0	0	0	0	0	0	0	0	0	0	0	0	0	2100	2284	1180	1160	13178	17574	7943	288	7164	2246	4143	3271	3109	2534	5773	3332	6791	6659	4700	3404	3208	4825	1651	1709	1278	750	1073	1015	832
6	African sicklefish	0	0	0	0	0	0	0	0	0	0	0	0	0	0	0	3400	3400	300	100	1100	1200	1140	1605	1595	1177	866	1780	1964	2506	2056	1431	1450	2188	1867	1565	1857	2853	1988	1571	1607	1864	1730	1331	1206	1421	1706	2774	3790
7	Aka coral	0	0	0	0	0.14	0	0	0	0	0	0	0	0	0	0	0	0	0	0	0	0	0	0	0	0	0	0	0	0	0	0	0	0	9.65	9.99	6.43	5.32	3.3	2.46	2.66	2.05	1.46	1.84	0.35	0.36	0.56	1.08	0.05
8	Akiami paste shrimp	42100	56100	65400	71500	76300	83700	97100	104000	93600	99300	91100	99100	104700	98100	101200	104000	100000	107100	102200	99500	101300	82100	97300	11199	8543	13524	125810	185127	201409	107569	140760	163100	173781	184884	198236	222608	190236	179023	202356	238771	235933	235219	258074	286781	344824	406495	460871	459294
9	Alaska plaice	0	0	0	0	0	0	0	0	0	0	0	0	0	0	0	0	0	0	0	0	1700	800	500	700	2427	1584	3797	3126	5287	4696	3775	3326	4824	4789	6784	4533	1493	0	0	0	0	0	0	0	0	0	0	0
10	Alaska pollock(=Walleye poll.)	154200	214500	230500	248800	267000	268900	275000	333600	344800	449200	505539	464626	577532	681502	918376	1042634	1221260	1735539	2201561	2552251	3057300	3588900	4213300	4617100	4907372	5023929	5070449	4295882	3925329	3944049	4020814	4176828	4478217	4858086	5986318	6132334	6758944	6723969	6658607	6320979	5736171	4893484	4992406	4619008	4374765	4809011	4548585	4460855
11	Albacore	103676	80101	116244	98163	108432	94060	125979	141319	132640	140928	161257	147299	181456	191978	191625	198153	193419	216464	184809	196935	169884	206420	227464	226458	222142	169404	231951	189860	227773	195880	195430	186137	205710	173371	178070	192549	215624	220079	225607	244733	232198	170665	218663	198528	210209	194501	199869	219015
12	Alewife	39567	38671	38330	35029	33289	29606	31674	31302	40289	29999	29811	30436	32478	34323	30740	43823	45066	56883	65968	79659	58471	67253	51353	45373	58575	38550	36184	34426	34822	25881	23223	17757	18570	18376	20330	26521	18952	18245	19740	19634	16658	15341	10237	8857	7535	7410	6731	7517
13	Alexandria pompano	0	0	0	0	0	0	0	0	0	0	0	0	0	0	0	0	0	0	0	0	0	0	0	0	0	0	0	0	0	0	0	0	0	0	0	0	0	0	0	0	231	51	0	0	324	124	160	742
14	Alfonsino	0	0	0	0	0	0	0	0	0	0	0	0	0	0	0	0	0	0	0	0	0	0	0	0	0	0	0	0	0	0	0	0	0	0	0	0	0	0	0	0	0	0	0	0	0	0	0	0
15	Alfonsinos nei	0	0	0	0	0	0	0	0	0	0	0	0	0	0	0	0	0	0	0	2800	1900	100	600	0	400	1187	0	4013	4671	7309	2448	5842	3666	3127	3274	3576	3294	4375	2533	2210	2528	5524	2132	2437	4226	6250	8218	8150
16	Allis shad	0	0	0	0	0	0	0	0	0	0	0	0	0	0	0	0	0	0	0	0	0	0	0	0	0	0	0	0	0	0	0	0	0	0	0	0	0	0	0	0	0	0	7	29	69	57	59	56
17	Amazonian manatee	0	0	0	0	0	0	0	0	300	300	200	300	100	100	100	100	100	100	100	100	100	100	0	100	75	173	0	0	0	0	0	0	0	0	0	0	0	0	0	0	0	0	0	0	0	0	0	0
18	Amberjacks nei	35280	54073	61688	52038	49997	50741	46239	45220	45032	48486	42992	52770	50747	41571	45408	45808	41014	51725	52218	54343	57800	50000	52400	56500	45040	43355	46548	30274	41497	49184	45208	40904	44261	47032	46985	41953	45379	43830	47890	52813	63691	61715	67534	54232	66145	77159	61220	63417
19	Amer. plaice(=Long rough dab)	14782	26054	28367	29408	22790	26851	30079	42301	42042	44623	42910	38210	26115	62396	56795	82196	97245	110407	124938	126189	117714	110368	98990	97347	92767	82450	96300	91766	93749	103553	97838	94339	90390	74256	76490	80230	89790	86466	64703	68689	43614	46519	29750	19261	14647	15210	16036	17230
20	American angler	37	80	38	129	24	24	23	15	19	20	19	15	21	33	32	39	3132	183	4801	7378	3558	17302	7179	17460	12917	21517	4633	7233	2493	2919	3567	2457	1307	3001	3528	4859	4621	11739	9583	13438	13009	14623	18066	20368	21480	26871	25826	29580
21	American conger	41	52	73	62	44	34	30	22	12	11	19	6	8	12	19	22	21	3	4	5	0	0	0	0	108	23	0	25	23	3	46	23	11	16	30	61	30	44	43	37	42	71	113	80	87	32	29	17
22	American cupped oyster	282355	258329	288575	286243	286273	255527	242816	232444	214036	196082	178757	192004	155502	157376	168144	155250	147983	180592	196010	172807	234300	258200	224300	218500	223669	197607	245281	195947	245399	236350	264171	242269	238868	237004	201930	180838	169384	153220	117397	111118	117006	80434	99382	108480	128472	158534	148540	144707
23	American eel	954	828	726	639	541	623	1152	1262	1418	1194	992	966	891	1240	1272	1509	1280	1524	1669	1949	2100	2300	2000	1400	2259	2648	2048	1776	2334	2430	2381	2202	1018	1168	1211	1414	1377	1288	1735	1790	1713	1872	1682	1649	1749	1284	1316	1270
24	American gizzard shad	128	140	165	225	281	1551	1021	588	433	158	114	51	44	12	39	418	231	737	718	393	600	400	400	500	507	684	1320	505	1220	1189	1814	472	402	461	1168	1291	1093	908	572	450	226	285	532	774	1124	906	1272	1989
25	American harvestfish	359	387	243	374	534	371	433	272	273	313	136	134	47	158	184	283	189	1286	1244	212	300	300	200	300	198	128	289	358	368	299	145	99	0	32	38	38	0	29	21	25	41	28	23	36	13	25	14	15
26	American lobster	33122	34469	33054	33753	33665	35133	35530	33878	31850	33893	36838	34300	34479	33833	32915	32119	30400	28029	31755	33513	33100	32600	29700	29200	27203	31185	30308	32215	34790	38447	36851	38703	40698	47707	48637	53574	58861	60095	62576	67964	75534	77222	67134	66552	71663	70631	71866	78146
27	American sea scallop	76203	71130	70889	89939	67323	84400	77020	80868	95105	115521	125501	144458	143588	136037	126608	122636	129059	88701	100706	79997	68600	60400	68000	62600	77968	104284	134071	214402	236253	206646	179041	188131	140879	125665	103113	104946	130281	193519	193487	206898	217153	211132	192822	143921	146032	121230	109382	102028
28	American shad	6342	5742	6516	5153	5328	5459	5681	6145	4463	4390	3412	3592	4218	3777	3440	4085	3413	3293	3312	2992	3800	2300	2700	2400	2524	1363	1306	1810	1708	1452	1475	1199	2219	2831	2251	1854	1749	2087	1922	2513	2228	1718	1797	1836	1169	1326	1869	1527
29	American yellow cockle	0	0	0	0	0	0	0	0	0	0	0	0	0	0	0	0	0	0	0	0	0	0	0	0	0	0	0	0	0	0	0	0	0	0	0	0	0	0	0	0	0	0	0	0	0	0	0	0
30	Anadara clams nei	0	0	0	0	0	0	0	0	0	0	0	0	0	0	0	0	0	0	0	0	200	200	200	200	247	249	230	319	294	2070	183	165	297	323	735	216	356	222	361	276	543	591	795	482	516	1519	1050	1953
31	Anchoveta(=Peruvian anchovy)	1100	7900	16100	37700	44400	66300	130000	346300	778600	2022000	3481300	5270000	7126500	7174200	9797400	7680900	9620600	10530000	11271600	9708800	13059900	11243700	4815300	1704800	3972670	3318656	4297095	810775	1416049	1413390	822818	1550313	1826402	126410	93654	986796	4945315	2100508	3613107	5407527	3771577	4017106	6157269	8482463	12520611	8644576	8863714	7685098
32	Anchovies, etc. nei	27000	32000	23100	31100	34900	29800	32200	23600	38600	39700	48600	34100	28800	38700	37300	35000	38600	41800	30100	45500	56300	55900	69700	132400	231504	90502	93425	97527	108045	102179	127965	117299	110857	170767	204916	183864	132272	123378	148763	178675	248597	247063	269318	239042	254996	255375	268617	264090
33	Andaman lobster	0	0	0	0	0	0	0	0	0	0	0	0	0	0	0	0	0	0	0	0	0	0	0	0	0	0	0	0	0	0	0	0	18	7	3	5	4	0	0	1	1	0	0	0	0	0	0	0
34	Angel skin coral	0	0	0	0	0	0	0	0	0	0	0	0	0	0	0	0	0	2	53	112	37	10	18	22	5	19	102	57	77	123	193	270	85.8	108	225.6	187.2	119.04	48	12	4.8	0	0	0	0	0	0	0	0
35	Angelfishes nei	0	0	0	0	0	0	0	0	0	0	0	0	0	0	0	0	0	0	0	0	0	0	0	0	0	0	0	0	0	0	0	0	0	0	0	0	0	0	0	0	0	0	0	0	0	0	0	0
36	Angelshark	0	0	0	0	0	0	0	0	0	0	0	0	0	0	0	0	0	0	0	0	0	0	0	0	0	0	0	0	24	19	25	0	20	15	14	31	18	18	15	18	3	11	11	55	20	37	19	34
37	Angelsharks, sand devils nei	0	0	0	0	0	0	0	0	0	0	0	0	0	0	0	0	0	5700	300	700	200	100	659	0	28	13	7	8	6	613	241	105	22	8	9	169	87	27	59	27	36	18	13	13	62	129	197	211
38	Angler(=Monk)	3400	6800	3700	4400	4300	5200	5400	5400	6200	5200	4700	4300	4100	4800	6700	7500	5900	5800	6600	6200	5300	6000	6400	7516	7638	8138	9753	9505	9317	10182	11478	10463	10386	14325	17555	18387	18248	21088	23641	25481	26030	25978	29105	30148	29709	32999	41509	40418
39	Anglerfishes nei	0	0	0	0	200	0	0	0	0	0	0	400	400	500	1000	0	0	0	0	0	0	0	0	0	0	0	4470	3863	3334	2501	2815	2582	2942	4646	6338	9628	10870	7023	8172	5199	8927	8343	7872	6312	5064	8173	11720	5045
40	Angolan dentex	0	0	0	0	0	0	0	0	0	0	0	0	0	0	0	0	0	0	0	0	0	0	2185	5510	3923	3523	6735	4349	3414	619	2527	128	0	0	56	528	803	224	863	338	629	261	284	428	183	591	763	490
41	Angular roughshark	0	0	0	0	0	0	0	0	0	0	0	0	0	0	0	0	0	0	0	0	0	0	0	0	0	0	0	0	0	0	0	0	0	0	0	0	0	0	0	0	0	0	0	0	0	0	0	0
42	Angulate volute	0	0	0	0	0	0	0	0	0	0	0	0	0	0	0	0	0	0	0	0	0	0	0	0	20	7	17	37	93	68	31	79	100	149	136	487	732	712	397	315	224	179	128	191	231	574	559	1323
43	Annular seabream	0	0	0	0	0	0	0	0	0	0	0	0	0	0	0	0	0	0	0	0	0	0	0	0	0	0	0	0	0	0	0	0	0	0	0	0	0	0	0	0	0	0	0	0	0	0	0	0
44	Antarctic armless flounder	0	0	0	0	0	0	0	0	0	0	0	0	0	0	0	0	0	0	0	0	0	0	0	0	0	0	0	0	0	0	0	0	0	0	0	0	0	0	0	0	0	0	0	0	0	0	0	0
45	Antarctic horsefish	0	0	0	0	0	0	0	0	0	0	0	0	0	0	0	0	0	0	0	0	0	0	0	0	0	0	0	0	0	0	0	0	0	0	0	0	0	0	0	0	0	0	0	0	0	0	0	0
46	Antarctic krill	0	0	0	0	0	0	0	0	0	0	0	0	0	0	0	0	0	0	0	0	0	0	0	59	19788	44090	7336	91234	136955	329693	476845	448875	528335	234973	120896	270349	398001	430765	395443	353289	406510	333508	257713	69051	85544	135685	91156	75653
47	Antarctic octopuses	0	0	0	0	0	0	0	0	0	0	0	0	0	0	0	0	0	0	0	0	0	0	0	0	0	0	0	0	0	0	0	0	0	0	0	0	0	0	0	0	0	0	0	0	0	0	0	0
48	Antarctic rockcods, noties nei	0	0	0	0	0	0	0	0	0	0	0	0	0	0	0	0	0	0	0	0	0	0	0	0	0	0	0	2229	198	6064	9364	1392	1260	4	433	26	108	17	0	0	0	8	0	0	0	36	16	34
49	Antarctic silverfish	0	0	0	0	0	0	0	0	0	0	0	0	0	0	0	0	0	0	0	0	0	0	0	0	0	0	0	0	307	35	31	1517	136	512	1149	984	596	34	67	29	0	0	0	0	0	0	0	0
50	Antarctic starry skate	0	0	0	0	0	0	0	0	0	0	0	0	0	0	0	0	0	0	0	0	0	0	0	0	0	0	0	0	0	0	0	0	0	0	0	0	0	0	0	0	0	0	0	0	0	0	0	0
51	Antarctic stone crab	0	0	0	0	0	0	0	0	0	0	0	0	0	0	0	0	0	0	0	0	0	0	0	0	0	0	0	0	0	0	0	0	0	0	0	0	0	0	0	0	0	0	299	0	0	283	214	0
52	Antarctic toothfish	0	0	0	0	0	0	0	0	0	0	0	0	0	0	0	0	0	0	0	0	0	0	0	0	0	0	0	0	0	0	0	0	0	0	0	0	0	0	0	0	1	0	0	0	0	0	0	0
53	Aquatic invertebrates nei	0	100	100	100	200	400	400	400	2000	2000	200	300	300	1000	300	300	400	400	600	600	16700	16300	10100	4700	6788	2505	1092	938	4925	4746	3588	60394	45222	83796	84628	65627	91349	107560	61736	81550	73068	81442	129509	83748	92929	42949	17215	14080
54	Aquatic mammals nei	500	500	500	500	500	700	700	1000	1000	1000	1000	1500	1500	1500	1700	2300	2400	1000	1300	1000	1500	900	1800	1700	2066	1522	1766	1429	1899	1062	1282	1472	1495	2126	2034	2029	2452	3052	3736	3114	2093	1635	1261	1522	1605	1259	1748	1883
55	Aquatic plants nei	47570	58760	82770	64501	50820	105046	80682	127761	151254	146004	133692	144383	164538	138677	109176	115790	127318	136595	134884	121527	101383	127991	118234	114837	136138	145050	145757	168099	170186	155036	150704	141027	123244	113672	158195	145589	166197	139734	100451	101102	127727	136098	147848	151223	181481	165784	168253	185906
56	Arabian whip lobster	0	0	0	0	0	0	0	0	0	0	0	0	0	0	0	0	0	0	0	0	0	0	0	0	0	0	0	0	0	0	0	0	0	0	0	0	0	0	0	0	114	40	72	68	0	6	0	0
57	Araucanian herring	14300	7600	4400	5200	15500	22200	9100	16100	14800	34800	23600	26500	24600	27900	37400	43000	62100	122400	93500	116500	57200	159300	121400	133700	182791	66824	28115	13130	26866	18501	33319	36499	46035	18557	38255	38258	37669	32097	29830	164021	298700	583856	452012	244125	341250	126715	446669	441154
58	Arctic char	0	0	0	0	0	0	0	0	0	0	0	0	0	28	44	47	148	90	103	219	146	165	142	188	243	201	190	376	204	242	288	230	167	175	218	231	240	195	156	178	287	279	207	244	191	213	167	197
59	Arctic skate	0	0	0	0	0	0	0	0	0	0	0	0	0	0	0	0	0	0	0	0	0	0	0	0	0	0	0	0	0	0	0	0	0	0	0	0	0	0	0	0	0	0	0	0	0	0	0	0
60	Areolate grouper	0	0	0	0	0	0	0	0	0	0	0	0	0	0	0	0	0	0	0	0	0	0	0	0	0	0	0	0	0	0	0	0	0	0	0	0	0	0	0	0	0	0	0	0	0	0	0	0
61	Argentine	0	0	0	0	0	0	0	0	0	0	0	0	0	0	0	0	0	0	0	0	0	0	0	0	0	0	0	0	0	0	0	0	0	0	0	0	0	0	0	0	0	0	0	0	0	0	0	0
62	Argentine anchovy	7800	8300	6600	7000	10100	13400	10600	8800	10400	10400	10900	10700	8500	12500	17100	16600	11100	13400	32200	15500	13600	20500	41100	34300	30400	19162	20436	21817	16172	19938	11420	14949	10137	27895	25956	12134	16108	20328	20790	20935	13508	20843	19794	19178	19463	24498	21023	25211
63	Argentine angelshark	0	0	0	0	0	0	0	0	0	0	0	0	0	0	0	0	0	0	0	0	0	0	0	0	0	0	0	0	0	0	0	0	0	0	0	0	0	0	0	0	3242	4167	3647	4080	3662	3915	5868	4673
64	Argentine conger	0	0	0	0	100	100	200	200	300	300	200	200	100	100	100	100	100	100	100	200	100	200	600	500	257	447	832	415	667	635	73	64	174	309	284	422	1101	646	568	583	579	591	577	573	604	203	89	139
65	Argentine croaker	3000	2000	2000	2000	2000	1600	2000	2000	3500	1900	1800	1100	2200	2800	3800	4100	7500	9500	6000	3500	3200	3000	2500	6500	7500	9778	3799	2396	2059	1366	1984	1780	1170	308	278	19273	17726	20868	18243	19611	19644	17484	15609	11993	11497	14537	12963	6658
66	Argentine goatfish	0	0	0	0	0	0	0	0	0	0	0	0	0	0	0	0	0	0	0	0	0	0	0	0	0	0	0	0	0	0	0	0	0	0	0	0	0	0	0	0	0	0	134	20	26	63	75	73
67	Argentine hake	10100	20600	25500	28200	30100	29100	22900	25800	25900	37300	42400	42500	61100	75200	95700	101700	146300	598800	184000	69600	108100	116400	139300	183700	172600	125646	225745	359149	416777	462039	354708	326521	360338	347688	254851	376496	381245	428779	434343	398682	419750	518902	475759	526822	526132	636385	688650	652104
68	Argentine menhaden	0	0	0	0	0	0	0	0	0	0	0	0	0	0	0	0	0	0	0	0	0	0	0	0	0	386	171	500	1289	1097	192	58	13	29	101	297	2036	625	32	1140	205	127	49	116	483	130	84	219
69	Argentine red shrimp	1000	1900	2600	2600	1200	1000	1900	1200	1200	700	400	500	400	400	300	300	400	200	300	400	200	300	200	100	100	190	151	125	41	4	728	2616	7667	18975	22994	9835	6768	1083	17800	11680	9852	8218	24496	19271	16670	6705	9874	6482
70	Argentine seabass	100	100	200	300	100	300	500	400	200	200	100	100	200	100	900	300	1100	1900	1900	2600	2500	5500	1800	3600	1700	1415	1700	3970	4977	5090	12690	16223	24351	10891	8682	15938	12018	11637	10572	14217	7556	6977	6784	9764	7940	10987	10827	9168
71	Argentine shortfin squid	100	100	0	200	100	200	400	300	400	400	800	400	700	400	500	600	1100	2400	3000	1000	1300	1800	1800	4100	5000	4652	8266	2530	68767	103865	15975	33342	79744	56186	106091	204860	271348	524769	564334	558453	410117	559505	610369	640275	507638	521634	658105	991799
72	Argentine stiletto shrimp	400	600	400	700	300	600	600	200	300	300	300	500	400	400	400	400	200	400	600	400	300	600	400	500	400	120	255	521	200	48	74	114	147	314	124	429	211	295	338	177	197	149	382	200	216	250	263	178
73	Argentines	0	0	0	0	0	0	0	0	0	200	100	300	200	12437	18825	15230	49040	7015	4184	5812	7114	15335	39007	5356	38030	16877	8646	7766	8927	28944	9925	17636	18881	25794	16582	9128	11349	10300	21834	33324	21853	15493	20831	15651	29753	20463	24700	27431
74	Argentinian sandperch	0	0	0	0	0	0	0	0	0	0	100	200	500	700	700	1200	1400	1000	500	400	500	1700	900	1000	1600	1965	1589	1583	2239	4103	3162	2784	5916	3288	4189	5673	4329	4147	4550	5275	2949	5460	2791	3774	3046	3023	3452	2498
75	Aristeid shrimps nei	0	0	0	0	0	0	0	0	0	0	0	0	0	0	0	0	0	0	0	0	0	0	0	0	0	0	0	0	0	0	0	0	0	0	0	0	0	0	0	0	0	0	0	0	0	2551	2258	2406
76	Ark clams nei	1000	1000	500	600	600	300	0	1300	2000	2800	3300	2200	2300	900	2700	4500	4400	2400	4000	4500	5900	6100	8200	12900	15297	12540	14378	19133	45806	15827	9819	20919	13204	9170	22326	15123	14472	20985	19919	35380	30803	17959	17791	29971	33109	35493	33541	41162
77	Arrow-tooth flounder	300	200	200	100	180	439	623	563	325	416	585	160	161	152	147	41	39	36	38	16	0	0	0	0	0	0	1317	1582	2300	1806	2304	2035	3390	2377	2699	2729	2396	3179	2364	5904	11393	9183	27505	13697	4467	5167	10681	6320
78	Arrowhead dogfish	0	0	0	0	0	0	0	0	0	0	0	0	0	0	0	0	0	0	0	0	0	0	0	0	0	0	0	0	0	0	0	0	0	0	0	0	0	0	0	0	0	0	0	0	0	0	0	0
79	Atka mackerel	0	0	0	0	0	0	0	0	0	0	100	5400	100	8500	0	0	0	0	1100	15300	11300	15500	10800	12900	18916	31600	25614	21368	28170	12416	29431	35153	30441	30893	52585	57036	40621	31100	21633	18113	22456	26057	60228	70499	62501	67156	88030	59538
80	Atl.jackknife(=Atl.razor clam)	98	59	84	112	109	59	50	53	50	67	106	48	59	42	20	11	8	28	8	3	0	0	0	0	3	6	5	5	4	8	3	1	0	0	0	0	0	0	0	0	0	0	0	6	0	0	0	14
81	Atlantic Spanish mackerel	2871	3946	3687	3067	4714	4985	6366	6993	8272	6275	7781	7272	8355	7336	4954	7134	8596	8477	11041	10152	10278	8200	10193	11056	10226	9972	11567	10622	8448	8676	11337	8706	11546	8708	7670	8425	9098	9563	7168	10308	10814	11751	10862	12424	11015	9680	12594	9084
82	Atlantic anchoveta	0	0	0	0	0	0	0	0	0	0	0	0	0	0	1300	4600	2100	900	5400	4900	3900	3400	2200	2300	1976	850	4965	2368	4306	8059	5005	4159	5930	5057	2438	3721	595	210	1	14	23	6	10	33	35	41	8	0
83	Atlantic bay scallop	5974	6682	6855	10671	4515	5966	4862	8652	8487	4433	7580	6377	11808	5669	7054	6955	6649	4104	5570	7902	5800	8300	7000	3500	4523	5495	4853	5861	4055	5794	3610	2513	6589	8915	6597	5153	4714	2904	2329	1360	2596	2062	1564	2670	524	1593	230	452
84	Atlantic bluefin tuna	25723	28914	36294	37249	34659	39249	27525	34573	34085	26057	24848	28029	32543	27128	32571	28949	19048	24505	15333	16518	15081	15928	13420	14383	21965	25645	28307	25321	20118	17371	19764	19373	23526	24020	26534	26478	21537	20589	26217	23512	25605	27849	33820	36081	49009	49178	52708	49370
85	Atlantic bonito	14842	15239	15162	15481	21471	63378	68520	58970	39288	19744	41763	51245	15914	29500	17532	31485	29272	49184	32069	64745	28757	43984	24957	12292	21382	15639	16052	20631	17256	19831	31744	39346	44382	42945	22422	25257	21881	30370	40947	25564	27847	33063	21569	32375	21780	20656	25847	31100
86	Atlantic bumper	300	100	300	300	200	200	300	600	600	1200	1700	1200	1500	2100	1600	3000	2900	2400	2600	4000	3600	3100	3130	2151	2463	1551	2051	3514	4582	4200	4444	3731	8260	7341	6051	6563	19604	15300	11017	12278	17532	15064	7353	13339	6524	5971	4724	6310
87	Atlantic butterfish	0	0	0	0	0	0	0	0	0	0	0	0	0	2285	748	749	3865	2170	1911	11143	9007	6312	5762	17925	9511	9653	10353	3204	1323	838	881	935	631	561	283	208	117	0	1	1	2	0	0	0	0	0	0	0
88	Atlantic cod	2079877	2204490	2467216	2324815	2702903	2913340	3053834	2545954	2558462	2475684	2674960	2888949	3013837	2967350	2664825	2761304	2876044	3201009	3939642	3644923	3106122	2830436	2727559	2538648	2811024	2434278	2382209	2271320	2127147	2039820	2209416	2346989	2254716	2072908	2009387	1963379	2038669	2070596	1957878	1777844	1490817	1344320	1185017	1142066	1249459	1270501	1340022	1375079
89	Atlantic croaker	5222	3853	3763	2876	13957	21452	25778	8616	11188	5371	3112	2347	1485	1235	1118	1571	1532	1147	2109	3057	3800	5200	7500	10200	10161	13319	14070	15605	14951	12719	12915	8195	6332	3799	4819	5063	5617	5010	4810	3759	3078	1726	1983	3957	4992	7013	9049	12434
90	Atlantic emperor	0	0	0	0	0	0	0	0	0	0	0	0	0	0	0	0	0	0	0	0	0	0	0	0	0	0	0	0	0	0	0	0	0	0	0	0	0	0	0	0	0	0	0	0	0	137	231	334
91	Atlantic goldeneye tilefish	0	0	0	0	0	0	0	0	0	0	0	0	0	0	0	0	0	0	0	0	0	0	0	0	0	0	0	0	0	0	0	0	0	0	0	0	0	0	0	0	0	0	0	0	0	0	0	0
92	Atlantic halibut	21644	19197	16179	13659	14902	14056	14039	16951	19432	17836	19666	17943	17096	14730	14367	13237	11397	11361	10494	8843	8998	9247	7650	7339	6723	6660	6948	6842	6685	7952	6521	5864	6946	7361	7850	8145	7992	7382	6864	6019	6948	7571	5277	5797	5386	3717	3775	4006
93	Atlantic herring	2066347	2522087	2610883	2569265	3021256	2748738	2993487	2726602	2516098	2712756	2601197	2437803	2736993	2867140	3518108	4001997	4095374	3899256	3330640	2398560	2320434	2151383	1909320	1979461	1564947	1526723	1177633	990206	939474	887533	923179	951801	971171	1143386	1201373	1452831	1532217	1593895	1724399	1649629	1541590	1404217	1546449	1641860	1930045	2352857	2328688	2533912
94	Atlantic horse mackerel	38500	49000	51000	55900	58900	43400	54700	52800	52300	61000	59100	54700	61500	89500	86000	82900	69700	78700	91900	87300	173895	155384	203918	263968	229778	221294	288205	146414	95737	111351	125515	157082	187612	160769	157241	194992	202134	247168	343175	367766	405480	366090	426079	515368	434448	559882	474641	455123
95	Atlantic lizardfish	0	0	0	0	0	0	0	0	0	0	0	0	0	0	0	0	0	0	0	0	0	0	0	0	0	0	0	0	0	0	0	0	0	0	0	0	0	0	0	0	0	0	0	0	0	0	0	0
96	Atlantic mackerel	116821	136541	135850	126976	128122	120856	107630	140897	126575	140235	162678	157977	144007	151483	179347	285608	607571	1023865	954807	929126	668523	758112	783725	1021010	982447	1092759	1072519	684779	704081	757744	651122	625796	610499	569534	658095	597844	608520	700768	710931	631595	657866	681641	784816	840833	855596	794329	559251	555608
97	Atlantic menhaden	268083	283360	304252	503763	534728	551431	586373	533389	415999	547477	474828	517887	558493	329721	255475	275871	172615	154835	200282	150168	284900	266200	378006	369200	319852	275278	363666	367251	356739	374278	430399	402440	400341	420353	328507	359151	256230	323184	360463	356868	428198	397525	340546	347806	286502	365736	304665	322239
98	Atlantic moonfish	1000	1000	1000	700	800	900	1200	1700	1300	1200	1200	800	1100	1100	1100	1000	1200	1000	1900	1800	1400	1200	1400	1400	1996	1622	1421	1831	1802	1285	1500	1713	1422	1515	596	1085	840	1136	1010	1146	2346	2158	2266	2467	2603	5012	3445	4024
99	Atlantic pomfret	5600	5300	7800	12500	11800	13100	12800	11500	6200	7900	4500	3600	4000	2500	1600	9100	3800	4300	5800	4400	0	0	205	202	402	564	733	6787	3881	7988	7668	5020	5492	8481	11011	5693	11126	11882	7670	6527	7268	6790	5141	7656	7614	7800	7046	4441
100	Atlantic puffers nei	23	23	75	92	110	130	31	222	72	115	158	133	137	211	128	186	132	172	139	91	100	0	0	0	0	0	3	1	13	5	9	9	0	0	0	0	0	0	0	0	0	0	0	0	0	0	0	0
101	Atlantic redfishes nei	272554	367073	317749	309408	348606	404009	376345	419351	539125	611808	519265	401130	339050	372714	401831	405672	379510	375211	322865	360434	351704	426469	426037	453772	412149	589120	676816	424546	313596	347410	326345	373733	480339	460405	420165	403954	421726	420492	381922	343796	376922	366482	343771	366100	346655	305384	273224	237883
102	Atlantic rock crab	1685	1056	780	989	657	728	792	621	749	857	722	882	910	1052	1033	1031	924	839	742	715	800	400	600	700	651	548	728	887	1026	693	775	491	847	1424	1716	1759	1289	2991	3018	1969	1205	1625	1712	3014	4461	6259	4341	7530
103	Atlantic sabretooth anchovy	0	0	0	0	0	0	0	0	100	0	0	0	0	100	200	100	100	100	0	100	0	0	0	0	33	23	41	84	16	30	80	4	8	0	4	0	7	0	5	110	50	50	50	60	70	80	90	100
104	Atlantic sailfish	0	0	0	0	0	0	1	118	119	28	215	603	759	804	1242	2762	2258	1556	1795	1561	2531	2725	2309	1602	4367	6037	6224	2200	3068	3846	2626	2593	3558	4212	3133	3228	2952	3208	2856	2347	3147	2107	2593	3144	2259	2021	2390	1929
105	Atlantic salmon	10800	9701	9800	8800	9600	7800	8100	9000	8801	8700	8900	9400	11500	10766	14342	12363	12337	14411	12823	13316	13457	12397	12665	15387	15158	14736	11372	11491	8948	10259	12965	12425	10326	10862	10562	12422	11739	11413	10093	15795	10860	9793	9308	8161	7231	6819	6493	5579
106	Atlantic saury	400	1500	200	600	400	2500	4200	4200	300	700	200	100	100	100	1200	1300	600	100	1000	5500	1454	2544	3515	2443	1551	872	0	0	123	648	406	181	0	0	647	92	7	44	97	147	209	72	53	1	657	534	484	814
107	Atlantic seabob	0	0	0	0	0	0	0	0	0	0	3000	3000	5000	4000	5000	8000	8000	8000	8000	8000	10300	8700	11900	16100	13949	13093	10833	17483	18545	18189	18198	21461	18847	14797	16909	17900	19048	17673	14740	16406	10995	11715	13729	15480	15566	18802	29074	36721
108	Atlantic searobins	104	196	95	54	85	26	138	217	245	228	108	100	52	209	877	235	1802	747	9223	2006	358	938	3901	2928	11463	4549	2037	3383	113	150	37	112	54	65	70	205	681	1052	928	938	942	985	964	947	979	1033	812	550
109	Atlantic sharpnose shark	0	0	0	0	0	0	0	0	0	0	0	0	0	0	0	0	0	0	0	0	0	0	0	0	0	0	0	0	0	0	0	0	0	0	0	0	0	0	0	0	0	0	0	0	0	0	0	0
110	Atlantic silverside	150	0	95	61	108	93	79	66	68	52	93	86	73	75	71	66	80	66	56	33	0	100	100	0	38	105	129	168	222	335	89	79	87	121	144	48	92	82	107	44	34	61	38	122	92	236	170	259
111	Atlantic surf clam	24935	33775	40733	32923	37460	38716	51454	57822	46583	74827	80734	88573	99365	124271	122844	141986	145287	145103	130597	159658	152900	118800	135000	169900	180287	173509	102152	104792	79313	69954	90831	111255	121980	137918	175749	182833	195162	149183	156640	164237	174718	160608	183398	180239	168521	156056	155584	141421
112	Atlantic thread herring	100	100	100	100	200	200	3618	7355	2655	3336	6025	2172	900	1600	1200	1787	4971	14001	14193	10086	9700	14600	19300	11100	7965	5651	13036	5923	4149	3281	6098	3370	3759	5410	3982	4846	3699	3418	4146	6892	7563	6853	5954	6573	4354	14407	11082	18912
113	Atlantic tomcod	400	400	500	600	400	600	700	400	400	800	700	400	600	300	400	500	500	200	300	300	400	200	300	400	278	242	329	432	366	387	298	326	199	191	117	192	255	10	18	35	33	47	46	94	61	131	140	90
114	Atlantic weasel shark	0	0	0	0	0	0	0	0	0	0	0	0	0	0	0	0	0	0	0	0	0	0	0	0	0	0	0	0	0	0	0	0	0	0	0	0	0	0	0	0	0	0	0	0	0	0	0	0
115	Atlantic white marlin	0	0	0	0	0	0	19	160	161	112	253	770	1984	2518	3664	4795	3374	1194	1575	1570	1994	2191	2250	1642	1708	1463	1661	1083	990	925	855	1100	1001	1709	979	1592	1439	1291	1264	1777	1589	971	917	1817	1560	1607	1388	1273
116	Atlantic wolffish	13400	18500	25900	24100	16700	16200	20400	23800	29300	23100	21400	25800	28100	33400	21200	21000	17800	19800	17400	15400	13600	14500	17900	19000	19494	18880	17487	16707	15049	16939	11963	11803	12431	16588	14023	13137	15753	16489	18248	16503	17336	20724	18821	14897	14306	13941	16481	12714
117	Australian crayfish	0	0	0	0	0	0	0	0	0	0	0	0	0	0	0	0	0	0	0	0	0	100	100	100	295	181	131	82	38	20	62	67	162	70	17	15	11	7	0	0	0	0	1	0	0	0	0	0
118	Australian mussel	0	0	0	0	0	0	0	0	0	0	0	200	300	300	300	200	200	100	100	100	300	500	600	0	63	95	128	544	773	689	811	962	1476	1236	1323	1271	1710	2256	1978	2313	1949	2790	2637	1001	504	247	75	1
119	Australian pilchard	0	0	0	0	0	0	0	0	0	0	0	0	0	0	0	0	0	0	0	0	0	0	0	0	0	0	0	0	0	0	0	0	0	0	0	0	0	0	0	0	0	0	0	0	0	209	169	385
120	Australian salmon	2000	2400	3000	3700	5200	5000	5000	5500	4800	4400	3400	3000	5200	3000	4500	3900	5400	7200	7400	4500	5100	4100	5600	4100	5325	4850	3860	5262	5453	5463	5971	5747	6165	9122	9759	9518	9573	10498	12763	8395	10891	8003	8586	10244	7757	10345	8165	7550
121	Australian spiny lobster	6000	6000	6600	7100	7900	9000	8300	8600	7000	7000	7700	7400	8000	8600	7400	7400	8100	8600	10000	8300	6900	8100	8300	7200	6741	8272	8757	9117	10773	11461	10738	9956	10483	12456	10689	11264	11000	11025	11569	14150	11943	10676	12194	12366	11046	10886	9902	9896
122	Axillary seabream	400	500	900	700	700	700	800	700	900	1200	500	500	500	1000	1000	1000	1000	600	800	500	334	610	1252	1056	453	776	1013	95	938	755	1120	339	230	310	1775	1978	1234	320	179	223	235	816	914	1915	1153	1520	1305	1462
123	Ayu sweetfish	3963	3971	3962	4161	3962	5151	5313	6664	6716	6918	6860	7648	8707	7184	8101	8217	6998	7435	9217	10329	9879	10523	9716	11356	12268	13951	13272	13451	13363	14822	14814	15406	14872	15579	14919	14492	16374	17035	17388	16878	17809	18101	17683	14250	14272	13702	12732	12624
124	Baird's slickhead	0	0	0	0	0	0	0	0	0	0	0	0	0	0	0	0	0	0	0	0	0	0	0	0	0	0	0	0	0	0	0	0	0	0	0	0	0	0	12	9	0	0	10	5	1	1	0	0
125	Balao halfbeak	0	0	0	0	0	0	0	0	0	0	0	0	0	0	0	0	0	0	0	0	0	0	0	0	0	0	0	0	0	0	0	0	0	0	0	0	0	0	0	0	0	0	0	0	0	0	0	0
126	Bali sardinella	1200	6300	7100	7300	7800	8000	8100	7900	8200	7800	7900	10200	10500	10900	11400	12900	14000	13100	14000	15200	17900	18200	17800	12900	16314	41779	41400	62507	49617	45625	52354	44172	56987	90900	79365	54058	51387	61531	94644	99387	113515	145055	137022	122039	128202	98905	88590	138636
127	Ballan wrasse	0	0	0	0	0	0	0	0	0	0	0	0	0	0	0	0	0	0	0	0	0	0	0	0	0	0	0	0	0	0	0	0	0	0	0	0	0	0	0	0	0	0	0	0	0	0	0	0
128	Ballyhoo halfbeak	0	0	0	0	0	0	0	0	0	0	400	400	400	300	300	900	1000	1100	700	600	400	500	600	500	553	553	484	658	0	698	649	1011	933	1147	1302	928	760	766	861	973	994	1121	898	1023	1000	1159	892	735
129	Baltic prawn	0	0	0	0	0	0	0	0	0	0	0	0	0	0	0	0	0	0	0	0	0	0	0	0	0	0	0	0	0	0	0	0	0	0	0	0	0	0	0	0	0	0	0	0	0	0	0	0
130	Banana prawn	3600	10900	12200	12800	13500	14100	14700	14500	14400	14700	14900	18400	19080	19349	20400	22400	24700	23500	24000	25659	32647	32982	32560	34704	35371	39269	29587	36106	50999	49910	53851	40521	44618	48871	37826	39023	42147	46513	53042	59945	55926	60458	62239	61409	62689	71150	72736	71799
131	Banded carpet shell	0	0	0	0	0	0	0	0	0	0	0	0	0	0	0	0	0	0	0	0	0	0	0	0	0	0	0	0	0	0	0	0	0	0	0	0	0	0	0	0	0	0	0	0	0	0	0	0
132	Banded yellowfish	0	0	0	0	0	0	0	0	0	0	0	0	0	0	0	0	0	0	0	0	0	0	0	0	0	0	0	0	0	0	0	0	0	0	0	0	0	0	0	0	0	0	0	0	0	2	1	2
133	Bar jack	0	0	0	0	0	0	0	0	0	0	0	0	0	0	0	0	0	0	0	0	0	0	0	0	0	0	0	0	0	0	0	0	0	0	0	0	0	0	0	0	0	0	0	0	0	0	0	0
134	Barbeled houndshark	0	0	0	0	0	0	0	0	0	0	0	0	0	0	0	0	0	0	0	0	0	0	0	0	0	0	0	0	0	0	0	0	0	0	0	0	0	0	0	0	0	0	0	0	0	0	0	0
135	Barnacle	300	300	500	500	300	400	300	300	200	100	200	200	200	200	100	200	100	100	100	200	0	0	0	0	0	0	0	0	22	24	0	20	14	26	14	43	28	69	112	0	0	0	0	0	0	0	0	0
136	Barracudas nei	4324	4256	4250	4553	9009	5416	8141	5310	6815	8423	10358	9722	10439	10672	13152	14164	17445	20142	21664	17734	27863	31132	39521	42313	44148	46657	40129	43393	58020	49925	42259	52622	50677	46707	41235	42433	47566	47980	49982	50535	55773	57762	63469	64354	65856	64894	67190	68243
137	Barramundi(=Giant seaperch)	900	4400	4900	5200	5500	5700	5800	5700	5800	5600	5800	7300	7600	7800	8200	9400	10100	9800	10400	11300	9800	10094	11441	16784	17655	16340	13050	11235	11851	10850	12678	13335	14302	16432	14648	16695	18886	19948	20795	27147	28005	26635	32135	42994	46788	53464	55167	59385
138	Barred grunt	500	500	1000	500	500	1000	1500	1500	1500	1800	1400	1400	5000	3000	2900	3000	2400	3100	3200	2800	2900	2300	3100	3300	3378	2525	2945	4357	6765	7252	882	729	978	789	1017	1411	2378	1644	1437	1473	1400	1200	1000	700	500	339	172	118
139	Barrelfish	0	0	0	0	0	0	0	0	0	0	0	0	0	0	0	0	0	0	0	0	0	0	0	0	0	0	0	0	0	0	0	0	0	0	0	0	0	0	0	0	0	0	0	0	0	0	0	0
140	Bartail flathead	0	0	0	0	0	0	0	0	0	0	0	0	0	0	1400	1400	1600	2300	1500	1500	1600	1000	1400	1600	1352	2893	2211	2707	1652	1139	2517	2226	3044	3491	4299	4245	4357	2939	3338	3973	3678	3672	3329	3489	3036	2520	2900	5025
141	Basket cockle	0	0	0	0	0	0	0	0	0	0	0	0	0	0	0	0	0	0	0	0	0	0	0	0	0	0	0	0	0	0	0	0	0	0	0	0	0	0	0	0	0	0	0	0	0	0	0	22
142	Basketwork eel	0	0	0	0	0	0	0	0	0	0	0	0	0	0	0	0	0	0	0	0	0	0	0	0	0	0	0	0	0	0	0	0	0	0	0	0	0	0	0	0	0	0	0	0	0	0	0	0
143	Basking shark	2700	1700	900	600	1100	600	700	700	600	1300	2200	10200	6300	11000	10100	6300	8300	8800	8000	15200	18700	8600	7200	11100	10740	18352	7510	7932	7847	11335	8027	3881	4646	3794	4442	3156	2465	353	228	1278	1932	1623	3658	2910	1763	123	1984	1169
144	Bastard grunt	0	0	0	0	0	0	0	0	0	0	0	0	0	0	0	0	0	0	0	0	0	0	0	0	94	14	0	2	0	0	0	0	104	380	108	330	39	60	0	17	273	49	92	0	0	1	1	5
145	Bastard halibut	10500	10500	12500	12000	11200	12700	12500	13800	11000	10900	9600	10300	9000	11700	11400	9200	9700	12100	12500	9300	10300	12400	15000	16300	14781	12264	11191	10515	10316	10321	10976	11028	10983	10973	10623	11067	10891	9540	9381	8663	7979	8370	8997	8922	8702	9472	10628	9953
146	Bastard halibuts nei	300	300	400	200	200	200	400	500	500	400	600	700	800	800	1000	1400	1300	1500	2200	4400	5000	7000	2300	1400	3172	3613	2451	3606	4010	4736	5435	8208	6829	7632	8710	12314	14648	12996	13130	14108	12955	14436	12459	13665	14207	13760	12519	13054
147	Batfishes	0	0	0	0	0	0	0	0	0	0	0	0	0	0	0	0	0	0	0	0	100	100	100	100	137	146	210	545	293	354	389	451	794	1770	3704	2021	1525	2247	1253	2726	887	1261	1644	1506	1928	1600	1584	2975
148	Bathyraja rays nei	0	0	0	0	0	0	0	0	0	0	0	0	0	0	0	0	0	0	0	0	0	0	0	0	0	0	0	0	0	0	0	0	0	0	0	0	0	0	0	0	0	0	0	0	0	0	0	0
149	Batwing coral crab	0	0	0	0	0	0	0	0	0	0	0	0	0	0	0	0	0	0	0	0	0	0	0	0	0	0	0	0	0	0	0	0	0	0	0	0	0	0	0	0	0	0	0	0	0	0	0	0
150	Beaked redfish	0	0	0	0	0	0	0	0	0	200	247	2380	4068	13074	21413	24709	14962	11897	7261	20083	10809	11347	4886	5699	6158	9457	8200	2462	3665	725	1251	661	612	1408	606	205	11894	12392	8838	4691	2780	1571	644	5963	5596	7753	4842	5234
151	Bean solen	0	0	0	0	0	0	0	0	0	0	0	0	0	0	0	0	0	0	0	0	0	0	0	0	0	0	0	0	0	0	0	0	0	0	0	0	0	0	0	0	0	0	0	0	0	0	0	0
152	Bearded brotula	0	0	0	0	0	0	0	0	0	0	0	0	0	0	0	0	0	0	0	0	0	0	0	0	8	14	28	33	483	274	153	20	20	18	25	338	240	317	232	197	203	1689	2431	2073	1231	504	811	1842
153	Beluga	0	0	0	0	0	0	0	0	0	0	0	0	0	0	0	0	0	0	0	0	0	0	0	0	0	0	0	0	0	0	0	0	0	0	0	0	0	0	0	0	0	0	520	311	162	179	135	172
154	Benguela hake	0	0	0	0	0	0	0	0	0	0	0	0	0	0	0	0	0	0	0	0	0	0	948	687	932	685	150	766	60714	15595	15743	17772	19863	5866	254	8	2118	79	124	76	167	34	33	62	239	0	39	0
155	Big-scale sand smelt	0	0	0	0	0	0	0	0	0	0	0	0	0	0	0	0	0	0	0	0	0	0	0	0	0	0	0	0	264	1698	4981	1247	11401	6180	6463	6184	4871	4522	1709	550	249	467	1047	946	444	210	365	519
156	Bigeye croaker	0	0	0	0	0	0	0	0	0	0	0	0	0	0	0	0	0	0	0	0	0	0	0	0	0	0	0	0	0	0	0	0	0	0	0	0	0	0	0	0	0	0	0	0	0	0	0	1960
157	Bigeye grenadier	0	0	0	0	0	0	0	0	0	0	0	0	0	0	0	0	0	0	0	0	0	0	0	0	0	0	0	0	0	0	0	0	0	0	0	0	0	0	0	0	0	0	0	0	0	0	0	1
158	Bigeye grunt	1000	1000	1000	1000	3000	3500	4000	5000	6100	2200	5100	6100	7700	9800	9200	18000	16000	8800	11200	16700	12821	15408	20624	17221	19575	19680	20941	22421	30290	29977	27439	26552	35751	25641	30185	31457	41310	41085	26258	20397	38548	27884	20822	23414	26158	23051	20019	29259
159	Bigeye scad	3000	3000	2000	2100	2200	2400	1300	2000	21300	22600	21400	22400	33500	15400	20400	23400	32500	38800	41500	38500	41800	47800	44900	48500	47001	54550	45408	58885	48728	49995	48717	35755	29841	25119	39839	36011	36544	37472	38336	40588	44277	39259	40181	36342	52659	46476	72630	80881
160	Bigeye thresher	0	0	0	0	0	0	0	0	0	0	0	0	0	0	0	0	0	0	0	0	0	0	0	0	0	0	0	0	0	0	0	0	0	0	0	0	0	0	0	0	0	0	0	0	0	0	0	149
161	Bigeye trevally	0	0	0	0	0	0	0	0	0	0	0	0	0	0	0	0	0	0	0	0	0	0	0	0	0	0	0	0	0	0	0	0	0	0	0	0	0	0	0	0	0	0	0	0	0	0	0	0
162	Bigeye tuna	836	11766	33041	32277	28885	47061	53631	70422	79292	82912	80986	122275	136588	144908	123094	125414	120293	131161	123904	140742	146670	141536	152864	162498	177905	204007	207113	240003	229397	215535	233669	214251	231406	228072	225132	261907	279593	277139	262795	268378	312367	294660	307933	336569	381796	395064	396326	427209
163	Bigeyes nei	100	600	600	600	700	700	700	700	700	700	700	900	1000	1000	1000	1200	1200	3500	4500	5400	15900	15500	20100	17400	18221	23208	22639	27871	21653	24817	32090	31550	25768	25320	21098	23267	32848	39288	35493	40064	43761	66383	76024	70686	61862	79967	91272	87311
164	Bigfin reef squid	0	0	0	0	0	0	0	0	0	0	0	0	0	0	0	0	0	0	0	0	0	0	0	0	0	0	0	0	0	0	0	0	0	0	0	0	0	0	0	0	0	0	0	0	0	0	10521	11973
165	Biglip grunt	0	0	0	0	0	0	0	0	0	0	0	0	0	0	0	0	0	0	0	0	0	0	0	0	0	0	0	0	0	0	0	0	0	0	0	0	0	0	0	0	0	0	0	0	0	0	0	0
166	Bignose fanskate	0	0	0	0	0	0	0	0	0	0	0	0	0	0	0	0	0	0	0	0	0	0	0	0	0	0	0	0	0	0	0	0	0	0	0	0	0	0	0	0	0	0	0	0	0	0	0	0
167	Bigspined boarfish	0	0	0	0	0	0	0	0	0	0	0	0	0	0	0	0	0	0	0	0	0	0	0	0	0	0	0	0	0	0	0	0	0	0	0	0	0	0	0	0	0	0	0	0	0	0	0	0
168	Bigtooth corvina	0	0	0	0	0	0	0	0	0	0	0	0	0	0	0	0	0	0	0	0	0	0	0	0	0	0	0	0	0	0	0	0	0	0	0	0	0	0	0	0	0	0	0	0	0	0	0	0
169	Birdbeak dogfish	0	0	0	0	0	0	0	0	0	0	0	0	0	0	0	0	0	0	0	0	0	0	0	0	0	0	0	0	0	0	0	0	0	0	0	0	0	0	0	0	0	0	0	0	0	0	0	0
170	Black and Caspian Sea sprat	108300	150600	177400	209600	197400	173300	200500	196600	148600	154800	179500	211900	237200	290100	361800	419100	454700	444600	426100	351200	551828	520142	513900	462022	388377	438062	344607	342674	396106	393895	381788	364609	434655	396731	371127	402889	363001	410122	311447	375046	258488	258583	222004	155934	178234	158415	175857	166551
171	Black cardinal fish	0	0	0	0	0	0	0	0	0	0	0	0	0	0	0	0	0	0	0	0	0	0	0	0	0	0	0	0	0	0	0	0	0	0	0	0	0	0	0	0	3500	3164	1803	2116	4567	3783	3085	4530
172	Black corals and thorny corals	0	0	0	0	0	0	0	0	0	0	0	0	0	0	0	0	0	0	0	0	0	0	0	0	0	0	0	0	0	0	0	0	0	0	0	0	0	0	0	0	0	0	0	0	0	0	0	0
173	Black cusk-eel	0	0	0	0	0	0	0	0	0	0	0	0	0	0	0	0	0	0	0	0	0	0	0	0	0	0	0	0	0	0	0	2753	2938	3069	2811	3908	3783	5742	5341	6116	6991	5935	1908	2023	1125	1193	1343	1661
174	Black dogfish	0	0	0	0	0	0	0	0	0	0	0	0	0	0	0	0	0	0	0	0	0	0	0	0	0	0	0	0	0	0	0	0	0	0	0	0	0	0	0	0	0	0	1	0	0	1	4	0
175	Black driftfish	0	0	0	0	0	0	0	0	0	0	0	0	0	0	0	0	0	0	0	0	0	0	0	0	0	0	0	0	0	0	0	0	0	0	0	0	0	0	0	0	0	0	0	0	0	0	0	0
176	Black drum	1166	1101	1210	1646	1798	1900	1899	1732	1505	1892	2025	2841	3172	2572	2575	2183	1611	2032	1956	2923	3500	3600	3700	4200	5855	7893	4548	4553	3906	2214	1463	1487	1480	1417	1355	934	1787	1333	1184	1475	1109	1481	1459	1460	1308	850	505	1755
177	Black goby	0	0	0	0	0	0	0	0	0	0	0	0	0	0	0	0	0	0	0	0	0	0	0	0	0	0	0	0	0	0	0	0	0	0	0	0	0	0	0	0	0	0	0	0	0	0	0	0
178	Black grouper	0	0	0	0	0	0	0	0	0	0	0	0	0	0	0	0	0	0	0	0	0	0	0	0	0	0	0	0	0	0	0	0	0	0	0	0	0	0	0	0	0	0	0	0	0	0	0	0
179	Black marlin	4051	5055	5187	5542	6470	6392	4789	3984	4669	4049	4437	4071	4208	3619	2669	2371	3276	2477	2976	3478	2738	2809	2038	2088	1968	2411	2231	1432	2082	2797	2967	2436	2929	3506	3093	3084	3118	3470	3459	3849	5992	6676	5622	5224	4676	3713	3889	3925
180	Black musselcracker	0	0	0	0	0	0	0	0	0	0	0	0	0	0	0	0	0	0	0	0	0	0	0	0	0	0	0	0	0	0	0	0	0	0	0	0	0	0	0	0	0	0	0	0	0	0	0	0
181	Black oreo	0	0	0	0	0	0	0	0	0	0	0	0	0	0	0	0	0	0	0	0	0	0	0	0	0	0	0	0	0	0	0	0	0	0	0	0	0	0	0	0	0	0	0	0	0	0	0	0
182	Black pomfret	800	4400	4800	5000	5400	5500	5600	5400	5600	5400	5500	6900	9200	9500	8800	9800	13024	12499	13574	15657	18885	19408	20571	21970	20923	22835	19423	19526	17260	23237	22071	29677	22354	22182	20722	25927	29785	19484	23626	23986	25073	26614	30102	32721	39066	45018	44676	50988
183	Black rockcod	0	0	0	0	0	0	0	0	0	0	0	0	0	0	0	0	0	0	0	0	0	0	0	0	0	0	0	0	0	0	0	0	0	0	0	0	0	0	0	0	0	0	0	0	0	0	0	0
184	Black rockfish	0	0	0	0	0	0	0	0	0	0	0	0	0	0	0	0	0	0	0	0	0	0	0	0	0	0	0	0	0	0	0	0	0	0	0	0	0	0	0	0	0	0	0	0	0	0	0	0
185	Black scabbardfish	0	0	0	0	0	0	0	0	0	0	0	0	0	0	0	0	0	0	0	0	0	0	0	0	0	0	0	0	0	0	0	0	0	0	0	0	4613	5626	6104	6353	8328	9019	10912	12881	10063	10765	13658	9930
186	Black seabass	5886	8488	9978	6594	5188	5153	5302	4357	5282	3711	3185	2905	4280	4190	3683	4036	2203	2125	1887	2074	2000	1200	1400	1600	1762	2337	1923	2658	2259	2054	1793	1693	1637	1807	2243	1841	2115	2157	2104	1702	2216	1773	1930	1878	2032	1297	1978	1590
187	Black seabream	1000	1500	1000	700	700	600	800	300	400	400	900	700	700	400	1000	700	1000	900	900	400	417	373	1583	376	1096	394	4178	11397	11923	10949	1393	2443	2453	3112	4037	3438	4723	4112	4262	3765	4437	5327	5485	5878	6600	4070	5304	5105
188	Black skipjack	0	0	0	0	0	0	0	0	0	0	0	0	0	0	0	0	0	0	0	0	40	0	70	910	2852	154	969	1046	1701	760	3299	1710	1280	1167	500	200	450	470	1270	850	410	377	70	153	220	265	614	129
189	Black stone crab	19	30	45	52	120	127	124	109	144	148	189	317	597	771	1128	896	785	641	936	820	1000	1000	1100	1200	1511	2368	3026	2890	2421	1981	2650	2041	2825	2674	2154	2112	1881	2170	2432	2510	2716	2937	2063	2600	3304	2569	3675	3354
190	Black teatfish	0	0	0	0	0	0	0	0	0	0	0	0	0	0	0	0	0	0	0	0	0	0	0	0	0	0	0	0	0	0	0	0	0	0	0	0	0	0	0	0	0	0	0	0	0	0	0	0
191	Black-streaked monocle bream	0	0	0	0	0	0	0	0	0	0	0	0	0	0	0	0	0	0	0	0	0	0	0	0	0	0	0	0	0	0	0	0	0	0	0	0	0	0	0	0	0	0	0	0	0	0	0	0
192	Blackbanded trevally	0	0	0	0	0	0	0	0	0	0	0	0	0	0	0	0	0	0	0	0	0	0	0	0	0	0	0	0	0	0	0	0	0	0	0	0	0	0	0	0	0	0	0	0	5307	6930	7269	7096
193	Blackbellied angler	0	0	0	0	0	0	0	0	0	0	0	0	0	0	0	0	0	0	0	0	0	0	0	0	0	0	0	0	0	0	0	0	0	0	0	0	0	0	0	0	0	0	0	0	0	0	0	0
194	Blackbelly rosefish	200	300	400	600	700	600	600	600	1000	1000	700	900	900	1500	1400	1600	800	1400	2300	1400	900	400	500	600	378	555	777	1145	1027	694	869	721	532	1201	4326	3006	5018	2286	2805	2954	5165	4708	4225	4370	6819	8848	5584	7715
195	Blackchin guitarfish	0	0	0	0	0	0	0	0	0	0	0	0	0	0	0	0	0	0	0	0	0	0	0	0	0	0	0	0	0	0	0	0	0	0	0	0	0	0	0	0	0	0	0	0	0	0	0	0
196	Blackfin goosefish	0	0	0	0	0	0	0	0	0	0	0	0	0	0	0	0	0	0	0	0	0	0	0	0	0	0	0	0	0	0	0	0	0	0	0	0	0	0	0	0	0	0	0	0	0	366	294	399
197	Blackfin icefish	0	0	0	0	0	0	0	0	0	0	0	0	0	0	0	0	0	0	0	0	0	0	0	0	0	0	0	531	2708	4377	1606	330	676	3	1196	105	412	491	157	2	2	7	2	0	2	0	0	0
198	Blackfin snapper	0	0	0	0	0	0	0	0	0	0	0	0	0	0	0	0	0	0	0	0	0	0	0	0	0	0	0	0	0	0	0	0	0	0	0	0	0	0	0	0	0	0	0	0	0	0	0	0
199	Blackfin tuna	600	600	600	700	800	500	700	1100	1400	1400	1400	1300	1600	1788	1776	1712	1462	1596	1683	1853	1952	1875	1895	936	1062	815	1026	1251	1341	1205	1350	1944	1941	1731	1908	1421	2790	3418	2957	2773	3882	4195	4354	3153	2333	3534	3572	2584
200	Blackhead seabream	0	0	0	0	0	0	0	0	0	0	0	0	0	0	0	0	0	0	0	0	0	0	0	0	0	0	0	0	0	0	0	0	0	0	0	0	0	0	0	634	396	311	323	178	153	197	207	277
201	Blacklip abalone	0	0	0	0	0	0	0	0	0	0	0	0	0	0	0	400	1400	4900	8500	6500	6100	7700	8000	6400	6032	3567	3876	6324	5073	5645	6412	6919	7657	6161	8523	7693	7131	6728	6824	5495	5163	5195	5057	4694	4673	5208	5425	5240
202	Blackmouth catshark	0	0	0	0	0	0	0	0	0	0	0	0	0	0	0	0	0	0	0	0	0	0	0	0	0	0	0	0	0	0	0	0	0	0	0	0	0	0	0	0	0	0	0	0	0	0	0	0
203	Blackmouth croaker	2000	2000	2500	2600	3300	3100	2500	2500	3100	2900	2900	1600	2500	2600	4100	3400	3100	3300	2900	2900	3700	5900	12200	13600	9597	9452	7639	8786	8595	7762	8574	7822	6677	7493	7751	7155	6957	5500	4613	6143	2719	1698	2559	2481	495	197	297	288
204	Blackmouth splitfin	0	0	0	0	0	0	0	0	0	0	0	0	0	0	0	0	0	0	0	0	0	0	0	0	0	0	0	0	0	0	0	36377	28322	11187	275	21	0	4775	7575	224	0	0	0	0	0	0	0	0
205	Blackspot(=red) seabream	10400	7800	7900	7700	7800	8500	11900	13100	8600	9400	9500	9500	11500	8400	7700	7900	9100	9600	11100	10000	9400	9400	11500	9300	16696	10841	3589	12500	11776	8910	8323	5622	5519	5380	4787	4015	3439	2662	2331	2267	2386	2061	2032	2620	3051	2620	2259	4508
206	Blackspotted rubberlip	0	0	0	0	0	0	0	0	0	0	0	0	0	0	0	0	0	0	0	0	0	0	0	0	0	0	0	0	0	0	0	0	0	0	0	0	0	0	0	0	0	0	0	0	0	0	0	0
207	Blacktip grouper	0	0	0	0	0	0	0	0	0	0	0	0	0	0	0	0	0	0	0	0	0	0	0	0	0	0	0	0	0	0	0	0	0	0	0	0	0	0	0	0	0	0	0	0	0	0	0	0
208	Blacktip shark	0	0	0	0	0	0	0	0	0	0	0	0	0	0	0	0	0	0	0	0	0	0	0	0	0	0	0	0	0	0	0	0	0	0	0	0	0	0	0	0	0	0	0	0	7	0	3	9
209	Bloch's gizzard shad	0	0	0	0	0	0	0	0	0	0	0	0	0	0	0	0	0	0	0	0	0	0	0	0	0	0	0	0	0	0	0	0	0	0	0	0	0	0	0	0	0	0	0	0	0	0	0	0
210	Blonde ray	0	0	0	0	0	0	0	0	0	0	0	0	0	0	0	0	0	0	0	0	0	0	0	0	0	0	0	0	0	0	0	0	0	0	0	0	0	0	0	0	0	0	0	0	0	0	0	0
211	Blood ark	0	0	0	0	0	0	0	0	0	0	0	0	0	0	0	0	0	0	0	0	0	0	0	0	0	0	0	0	0	0	0	0	0	0	0	0	0	0	0	0	0	0	0	0	0	9	15	43
212	Blood cockle	2000	2700	2450	2330	3725	3420	6030	6520	10215	5910	6910	4900	7920	2741	13140	8539	8640	23718	2400	1910	4410	5333	5145	5632	4059	6579	29375	32336	41993	39852	35236	39703	30966	44912	53097	38861	31868	35736	32153	36130	37209	13375	46100	45076	48192	45076	47178	42412
213	Blotched picarel	0	0	0	0	0	0	0	0	0	0	0	0	0	0	0	0	0	0	0	0	0	0	0	0	0	0	0	0	0	0	0	0	0	0	0	0	0	0	0	432	223	374	508	135	203	218	285	505
214	Blue and red shrimp	0	0	0	0	200	200	100	400	700	700	450	800	700	500	700	800	1000	1500	1000	1000	900	800	747	1164	1929	1396	1192	1370	1499	1206	1500	1750	2010	2025	2041	2060	3523	4091	933	1530	1450	1634	1734	1569	1630	1333	1428	1359
215	Blue antimora	0	0	0	0	0	0	0	0	0	0	0	0	0	0	0	0	0	0	0	0	0	0	0	0	0	0	0	0	0	0	0	0	0	0	0	0	0	0	0	1	0	0	0	0	0	1	18	2
216	Blue butterfish	0	0	0	0	0	0	0	0	0	0	0	0	0	0	0	0	0	0	0	0	0	1000	1064	1096	2000	1149	872	879	15737	13662	3503	604	704	55	429	621	1023	2064	1742	1019	707	692	599	641	313	466	240	323
217	Blue crab	57187	51872	47281	50141	46060	45948	44607	51587	50318	52840	70169	69291	70406	65889	72356	78788	78210	69139	54525	65041	68000	69500	69200	65500	72825	66949	56547	63331	68677	75499	80553	98536	99851	94920	100092	93829	90072	96584	107488	104306	103683	114351	101039	129570	114587	109149	120143	126983
218	Blue grenadier	0	0	0	0	0	100	100	100	0	100	0	0	0	0	100	100	100	100	100	0	100	500	9000	8800	15921	41150	66707	98967	16322	17460	18757	29006	30087	47692	56005	46994	121700	187118	234325	212394	262454	282284	280177	247232	264487	211984	201017	284912
219	Blue jack mackerel	0	0	0	0	0	0	0	0	0	0	0	0	0	0	0	0	200	3500	1100	0	0	0	0	0	0	0	0	55	0	0	0	0	0	0	0	0	0	0	0	0	0	0	0	0	0	0	0	0
220	Blue king crab	0	0	0	0	0	0	0	0	0	0	0	0	0	0	0	0	0	0	0	0	0	0	0	0	0	0	0	0	0	0	0	0	0	0	0	0	0	0	0	0	0	0	0	0	0	0	8762	10268
221	Blue ling	1000	2600	2400	3700	5400	6900	7400	4200	6300	4600	4900	4800	4300	5000	9200	8900	7200	5900	7900	4700	6700	6500	8000	11100	9776	12244	23691	23610	17560	15850	36817	28529	22022	21260	21603	25033	26935	23514	24275	19458	14000	12380	13540	15487	8442	9742	9788	11751
222	Blue mackerel	0	0	0	0	0	0	0	0	0	0	0	0	0	0	0	0	0	0	0	0	0	0	0	0	41	18	180	268	251	601	1193	1895	1097	2194	979	1802	1976	3109	5281	7145	7973	12197	12862	10354	6096	7967	2994	8777
223	Blue marlin	708	13541	10063	18070	22116	25683	31095	36735	37476	34844	34881	38590	48736	50520	35700	30461	28771	25359	23766	23618	21726	18095	18832	21651	18639	19702	18726	19737	21430	21987	24951	21539	23194	22709	24997	21699	23662	25616	23488	25551	26669	27848	27628	30588	31155	31760	31599	30279
224	Blue mud shrimp	0	0	0	0	0	0	0	0	0	0	0	0	0	0	0	0	0	0	0	0	0	0	0	0	0	0	0	0	0	0	0	0	0	0	0	0	0	0	0	0	0	0	0	0	0	0	0	0
225	Blue mussel	27207	20443	23799	22353	19937	23236	27276	21351	16586	25379	19175	15765	22674	18220	20207	21754	23231	21943	19029	20538	26573	34700	36350	33800	36990	37257	49196	65434	62989	70815	106867	97312	85536	86503	95831	102505	113015	109727	115120	116166	128226	162253	170375	170580	163710	146205	109650	127179
226	Blue runner	361	445	485	357	245	314	287	230	419	330	336	448	561	689	572	914	1144	1156	1065	746	700	1000	1000	700	624	1030	548	500	651	793	1192	998	1153	1108	1117	924	610	917	1402	680	1139	811	885	1120	1092	1074	816	923
227	Blue shark	0	0	0	0	0	0	0	0	0	0	0	0	0	0	0	0	0	0	0	0	0	0	0	0	0	0	0	0	4	12	20	2	13	11	17	67	85	157	233	212	136	408	686	1374	477	503	1545	31771
228	Blue shrimp	0	0	0	0	0	0	0	0	0	0	0	0	100	100	200	100	200	200	200	300	0	0	0	0	0	0	0	0	0	0	0	0	0	0	0	0	0	0	0	0	0	0	0	0	0	0	0	0
229	Blue skate	0	0	0	0	0	0	0	0	0	0	0	0	0	0	0	0	0	0	0	0	0	0	0	0	0	0	0	0	983	306	259	0	196	144	177	326	438	386	356	368	383	312	629	519	538	530	508	441
230	Blue squat lobster	0	0	0	0	0	0	0	0	0	0	0	0	0	0	0	0	0	0	0	0	0	0	0	0	0	0	0	0	0	535	1903	9066	6105	6119	2687	4160	5411	6115	7177	3942	5796	6934	3736	2224	4842	5743	6402	10322
231	Blue swimming crab	0	100	400	500	400	600	600	600	600	600	700	500	600	9800	9800	11700	14000	17200	34100	19700	23600	24400	27200	28000	37068	32225	32677	36354	40935	48310	47761	52509	43547	59838	50613	49694	58584	61871	69587	63783	75968	82783	103838	95731	104923	117491	142112	139951
232	Blue whiting(=Poutassou)	25900	20900	10400	15600	16300	13300	23100	18900	22000	23400	23000	14600	12600	23800	27700	26500	27500	33400	35200	42800	38811	80855	43203	42620	39452	62032	120302	246672	549429	1101612	1108535	907165	556084	543749	613873	669290	817987	711554	671636	666493	577493	448104	475254	550424	493973	544310	632471	712279
233	Blue-barred parrotfish	0	0	0	0	0	0	0	0	0	0	0	0	0	0	0	0	0	0	0	0	0	0	0	0	0	0	0	0	0	0	0	0	0	0	0	0	0	0	0	0	0	0	0	0	0	0	0	0
234	Blueback shad	0	0	0	0	0	0	0	0	0	0	0	0	0	0	0	0	0	0	0	0	0	0	0	370	252	0	0	0	0	0	0	0	0	0	117	157	42	22	13	6	0	0	0	0	0	0	0	0
235	Bluefin gurnard	21800	21900	22300	25900	25200	22600	19600	19000	19800	18300	16100	15300	17900	17800	23200	19600	23200	23700	19300	18000	20600	18300	13800	19100	21724	29824	27724	29227	37541	33318	28619	7730	5328	5374	5176	4077	3324	3594	4054	3644	4187	4621	4856	5128	4415	11997	2395	3061
236	Bluefin trevally	0	0	0	0	0	0	0	0	0	0	0	0	0	0	0	0	0	0	0	0	0	0	0	0	0	0	0	0	0	0	0	0	0	0	0	0	0	0	0	0	0	0	0	0	0	0	0	0
237	Bluefish	6626	6118	7900	10306	10876	9435	9075	12489	10575	12734	12579	13594	16986	18532	21808	18472	29886	26941	35752	36111	45717	51646	36842	29792	43529	28727	32937	43302	33280	39040	29115	38467	56020	60055	28416	27704	29190	28371	29010	27325	25969	30328	28564	35101	23843	21384	22274	18152
238	Bluenose warehou	0	0	0	0	0	0	0	0	0	0	0	0	0	0	0	0	0	0	0	0	0	0	0	0	0	0	0	0	0	0	0	314	483	724	1442	1373	1738	1338	1533	1327	1485	1922	2262	2387	42	2719	2432	2974
239	Bluespine unicornfish	0	0	0	0	0	0	0	0	0	0	0	0	0	0	0	0	0	0	0	0	0	0	0	0	0	0	0	0	0	0	0	0	0	0	0	0	0	0	0	0	0	0	0	0	0	0	0	0
240	Bluespot mullet	0	0	0	0	0	0	0	0	0	0	0	0	0	0	0	0	0	0	0	0	0	0	0	0	0	0	0	0	0	0	0	920	1050	1140	1260	1380	459	451	0	202	22	143	145	112	29	400	320	4257
241	Bluespotted seabream	0	0	0	0	0	0	0	0	0	0	0	0	0	0	0	0	0	0	0	0	0	0	0	0	0	0	0	0	0	0	0	0	0	0	0	0	0	0	0	109	0	0	0	0	0	0	0	0
242	Bluestripe herring	0	0	0	0	0	0	0	0	0	0	0	0	0	0	0	0	0	0	0	0	0	0	0	0	1	1	8	17	20	15	7	14	30	31	25	13	43	35	27	20	21	55	71	65	66	185	140	120
243	Blunt scalyhead	0	0	0	0	0	0	0	0	0	0	0	0	0	0	0	0	0	0	0	0	0	0	0	0	0	0	0	0	0	0	0	0	0	0	0	1	1	0	0	224	1464	0	0	0	0	0	0	0
244	Bluntnose sixgill shark	0	0	0	0	0	0	0	0	0	0	0	0	0	0	0	0	0	0	0	0	0	0	0	0	0	0	0	0	0	0	0	0	0	0	0	0	0	0	0	0	0	0	0	0	0	0	0	0
245	Boarfish	0	0	0	0	0	0	0	0	0	0	0	0	0	0	0	0	0	0	0	0	0	0	0	0	0	0	0	0	0	0	0	0	0	211	0	0	2	83	0	0	0	0	0	0	0	0	0	0
246	Boarfishes nei	0	0	0	0	0	0	0	0	0	0	0	0	0	0	0	0	0	0	0	0	0	0	0	0	0	0	0	0	0	0	0	0	0	0	0	0	0	0	0	0	0	0	0	0	0	5	72	13
247	Bobo croaker	0	0	0	0	0	0	0	600	1000	1000	1000	1500	1500	1500	2100	1000	1000	1000	1000	1000	1108	1369	974	1369	1078	1295	3476	3283	6884	7132	6291	4635	4430	3872	3131	2879	3674	4170	4327	3119	3630	7157	11619	7554	10733	13092	12659	11749
248	Bobo mullet	0	0	0	0	0	0	0	0	0	0	0	0	0	300	500	300	700	600	500	1100	1400	1300	700	600	254	187	102	127	128	205	93	2763	535	572	465	1140	1073	1274	1300	973	1123	1000	950	807	282	614	659	339
249	Bocaccio rockfish	0	0	0	0	0	0	0	0	0	0	0	0	0	0	0	0	0	0	0	0	0	0	0	0	0	0	0	0	0	0	0	0	0	0	0	0	0	0	0	0	0	0	0	0	0	0	0	724
250	Bocon toadfish	0	0	0	0	0	0	0	0	0	0	0	0	0	0	0	0	0	0	0	0	0	0	0	0	0	0	0	0	0	0	0	0	0	0	0	0	0	0	0	0	0	0	0	0	0	0	0	0
251	Boe drum	0	0	0	0	0	0	0	0	0	0	0	0	0	0	0	0	0	0	0	0	0	0	400	400	400	400	2080	2045	3418	3406	1358	1217	2037	1373	1676	2288	2627	2031	2028	2417	2341	1636	2067	2169	2373	7820	1879	1291
252	Bogue	13500	11000	10100	11600	13300	16400	16700	16400	16900	19800	19300	18900	18900	19500	21300	23000	24200	24500	24300	23800	19098	19454	27485	18150	25489	27515	27524	28732	28487	32048	28928	25929	28393	27643	28799	33388	32262	30105	26965	29457	28352	30346	29556	33806	34914	30767	30249	27254
253	Bombay-duck	40500	40700	40700	45500	36300	104300	129100	119700	67400	57400	108800	94000	84100	92100	81500	74100	77700	73300	80000	76600	78900	72200	52100	140600	139719	110741	139492	147485	126871	127467	124643	104013	90619	108253	130602	118356	109236	102292	128409	148208	155086	181547	190388	161337	153400	170852	196431	226491
254	Bonefish	0	0	0	0	0	0	0	0	0	0	0	0	0	0	0	0	100	0	0	0	0	0	0	100	109	43	39	33	167	127	62	56	497	519	351	361	744	611	1933	1002	1871	580	146	73	210	163	383	1558
255	Bonga shad	16300	16300	17300	20100	22000	25000	27000	31100	33000	30500	32700	32400	33100	41200	46700	45000	47700	53700	48300	54500	60087	65475	72060	80358	84134	88022	82239	84981	87029	98290	113796	120844	111064	123322	122510	127132	121400	134178	139767	156486	121987	128096	148898	135597	146013	142096	144538	180130
256	Bonnetmouths, rubyfishes nei	0	0	0	0	0	0	0	0	0	0	0	0	0	0	0	0	0	0	0	0	0	0	0	0	0	0	0	0	0	0	3691	378	268	356	40	91	34	346	225	42	35	14	468	580	227	144	28	7
257	Boxfishes nei	0	0	0	0	0	0	0	0	0	0	0	0	0	0	0	0	0	0	0	0	0	0	0	0	0	0	0	0	0	0	0	0	0	0	0	0	0	0	0	0	0	0	0	0	0	0	0	1
258	Bramble shark	0	0	0	0	0	0	0	0	0	0	0	0	0	0	0	0	0	0	0	0	0	0	0	0	0	0	0	0	0	0	0	0	0	0	0	0	0	0	0	0	0	0	0	0	0	0	0	0
259	Brazilian codling	0	0	0	0	0	0	0	0	0	0	0	0	0	0	100	100	100	100	100	200	0	200	100	400	525	341	510	545	446	850	417	726	630	1780	3309	2417	1261	2387	3631	2839	3469	2668	3402	3541	2814	3703	2831	2591
260	Brazilian flathead	1000	1000	1000	1000	200	600	1500	1500	300	600	500	500	3000	4000	2300	2100	2700	3700	3700	2400	2600	2900	3200	4000	3900	1842	2670	4709	4078	2897	2686	2731	3494	2084	2116	1640	2323	2255	3255	4242	3832	4636	3838	5706	6213	9320	9231	11887
261	Brazilian groupers nei	100	100	200	100	200	300	300	300	300	300	300	400	300	300	300	300	400	500	900	900	1100	1000	1200	1600	611	747	1195	2192	1597	1437	939	884	793	984	942	2117	1126	1228	1073	1100	1100	1125	1110	1110	1110	1117	423	584
262	Brazilian menhaden	500	500	500	600	500	1000	1000	2000	2300	2700	2300	3000	1200	1500	1600	1300	1700	2000	1400	2000	1600	2500	6300	11400	8246	5825	1865	3843	3731	3588	4221	3198	2687	2348	6077	3645	7830	4150	3801	4221	3675	3743	3777	3537	3983	11427	6721	3289
263	Brazilian sandperch	0	0	0	0	0	0	0	0	0	0	0	0	0	0	0	0	0	0	0	0	0	0	0	0	0	0	0	0	0	0	0	0	0	0	0	0	0	0	0	0	0	0	0	0	0	0	0	0
264	Brazilian sardinella	24000	26000	27000	24000	26000	28000	30000	32000	32000	33800	34900	34900	54500	50000	47500	65900	78500	88000	90900	110100	135400	161000	170700	228000	177089	136104	105276	145576	144685	149542	146276	111967	98873	139377	137236	123962	126197	91316	65139	78116	32106	64323	64846	50015	84648	60212	97093	117642
265	Brill	700	1100	1000	1100	900	900	1100	700	1000	1000	1100	1300	1300	1300	1000	1000	1200	1000	1200	1400	1200	1600	1600	1500	1824	1967	2169	3101	2439	2427	2026	2466	2492	2533	1449	1550	1531	1585	1622	1593	2240	2853	3214	3813	3352	2982	3221	2764
266	Brine shrimp	0	0	0	0	0	0	0	0	0	0	0	0	0	0	0	0	0	0	0	0	0	0	0	0	0	0	0	0	0	0	0	0	0	0	0	0	0	0	0	0	0	0	0	0	0	0	0	0
267	Broad-striped anchovy	0	0	0	0	0	0	0	0	0	0	0	0	0	0	0	0	0	0	0	0	0	0	0	0	0	0	0	0	0	0	0	0	0	0	0	0	0	0	0	0	0	0	0	0	0	0	0	1
268	Broadgilled hagfish	0	0	0	0	0	0	0	0	0	0	0	0	0	0	0	0	0	0	0	0	0	0	0	0	0	0	0	0	0	0	0	0	0	0	0	0	0	0	0	0	0	0	0	0	0	0	0	0
269	Broadnose sevengill shark	0	0	0	0	0	0	0	0	0	0	0	0	0	0	0	0	0	0	0	0	0	0	0	0	0	0	0	0	0	0	0	0	0	0	0	0	0	0	0	0	0	0	0	0	0	0	0	0
270	Broadnose skate	0	0	0	0	0	0	0	0	0	0	0	0	0	0	0	0	0	0	0	0	0	0	0	0	0	0	0	0	0	0	0	0	0	0	0	0	0	0	0	0	0	0	0	0	0	0	0	0
271	Broadtail shortfin squid	0	0	0	0	0	0	0	0	0	0	0	0	1300	1400	1700	2500	2900	2400	2500	2400	2343	2241	2276	2464	2679	2693	3025	4047	2979	2916	2871	3623	3245	4333	5866	7073	7948	7710	7437	9431	8689	7969	8633	7213	6439	5360	5067	3025
273	Broomtail grouper	0	0	0	0	0	0	0	0	0	0	0	0	0	0	0	0	0	0	0	0	0	0	0	0	0	0	0	0	0	0	0	0	0	0	0	0	0	0	0	666	230	146	269	1447	428	207	180	125
274	Brown king crab	0	0	0	0	0	0	0	0	0	0	0	0	0	0	0	0	0	0	0	0	0	0	0	0	0	0	0	0	0	0	0	0	0	0	0	0	0	0	0	0	0	0	0	0	0	0	204	418
275	Brown meagre	0	0	0	0	0	0	0	0	100	0	0	0	0	0	0	0	0	500	0	0	100	100	102	5	22	17	16	35	27	55	12	53	47	50	38	282	120	134	453	360	247	254	118	235	145	277	260	40
276	Brown ray	0	0	0	0	0	0	0	0	0	0	0	0	0	0	0	0	0	0	0	0	0	0	0	0	0	0	0	0	0	0	0	0	0	0	0	0	0	0	0	0	0	0	0	0	0	0	0	0
277	Brown seaweeds	218296	112055	171495	146028	119594	168412	196724	208475	270940	269777	265915	292891	288667	274578	298958	363661	325817	332198	348488	378004	405605	431748	399893	408431	420464	370704	402303	488651	400700	393598	348257	311274	338143	287374	322762	348629	403273	428082	430996	437832	446489	401933	398180	350211	365250	390670	389176	415875
278	Brown smooth-hound	0	0	0	0	0	0	0	0	0	0	0	0	0	0	0	0	0	0	0	0	0	0	0	0	0	0	0	0	0	0	0	0	0	0	0	0	0	0	0	0	0	0	0	0	0	0	0	0
279	Brown-marbled grouper	0	0	0	0	0	0	0	0	0	0	0	0	0	0	0	0	0	0	0	0	0	0	0	0	0	0	0	0	0	0	0	0	0	0	0	0	0	0	0	0	0	0	0	0	0	0	0	0
280	Brownspotted grouper	0	0	0	0	0	0	0	0	0	0	0	0	0	0	0	0	0	0	0	0	0	0	0	0	0	0	0	0	0	0	0	0	0	0	0	0	0	0	0	0	0	0	0	0	0	0	0	0
281	Brushtooth lizardfish	0	0	0	0	0	0	0	0	0	0	0	0	0	0	0	200	300	400	400	500	655	750	1815	766	765	968	615	812	423	1349	1384	856	590	528	485	351	375	607	626	288	225	236	391	368	398	320	333	321
282	Buccaneer anchovy	0	0	0	0	0	0	0	0	0	0	0	0	0	0	0	0	0	0	0	0	0	0	0	0	0	0	0	0	0	0	0	0	0	0	0	0	0	0	0	0	0	0	0	0	0	0	0	0
283	Bull kelp	0	0	0	0	0	0	0	0	0	0	0	0	0	0	0	0	0	0	0	0	0	0	0	0	0	0	0	0	0	0	17	113	419	751	3999	1492	479	738	1487	1040	1296	703	1023	1749	2283	464	1927	3290
284	Bull shark	0	0	0	0	0	0	0	0	0	0	0	0	0	0	0	0	0	0	0	0	0	0	0	0	0	0	0	0	0	0	0	0	0	0	0	0	0	0	0	0	0	0	0	0	0	0	0	0
285	Bullet tuna	0	0	0	0	0	0	0	0	0	0	0	0	0	0	0	0	0	0	0	0	0	0	0	0	0	0	0	0	0	0	0	0	0	0	0	0	0	0	0	0	0	0	0	0	0	0	0	0
286	Butter clam	1800	2000	3000	2100	1700	2200	1700	1800	1100	1200	2000	1100	1800	1400	700	1000	1100	1300	700	600	1100	1100	1600	700	1110	1173	1179	1634	2603	4112	4568	3568	1840	1702	2622	2933	2947	4634	4516	3566	2483	1479	1338	1352	1797	1728	1431	1293
287	Butterfishes, pomfrets nei	24568	26521	19010	25390	23812	18890	18628	23667	24860	25209	30486	25938	37426	29015	29248	32711	34965	43725	43059	36300	33715	35792	40129	62630	82063	86852	82988	76358	78092	76691	87685	83272	84943	89325	92214	78478	83551	85489	79216	73338	73842	80926	76274	84802	109248	83164	61121	61262
288	Butterfly kingfish	0	0	0	0	0	0	0	0	0	0	0	0	0	0	0	0	0	0	0	0	0	0	0	0	0	0	0	0	0	0	0	0	0	0	0	0	0	0	0	0	0	0	0	0	0	0	0	0
289	Cabezon	0	0	0	0	0	0	0	0	0	0	0	0	0	0	0	0	0	0	0	0	0	0	0	0	0	0	0	0	0	0	0	0	0	0	0	0	0	0	0	0	0	0	0	0	0	0	0	0
290	Cabinza grunt	600	600	800	700	600	700	3400	2700	2800	1000	1100	1100	1200	900	1000	900	900	900	1400	1300	1900	1900	2900	4700	1872	1278	1454	2071	3306	4160	2820	3802	2709	3089	3317	1243	890	661	1252	1954	1859	1010	2323	1148	745	1507	2048	2034
291	Calico scallop	0	0	0	0	0	0	0	0	0	25	423	100	58	0	0	3287	6989	5304	332	747	10400	11200	10000	4200	11403	19828	22016	10979	9542	8342	0	146773	110512	96509	395710	125609	16916	85363	121720	67330	11220	0	0	0	74325	10003	0	0
292	California butterfly ray	0	0	0	0	0	0	0	0	0	0	0	0	0	0	0	0	0	0	0	0	0	0	0	0	0	0	0	0	0	0	0	0	0	0	0	0	0	0	0	0	0	0	0	0	0	0	0	0
293	California flounder	0	0	0	0	0	0	0	0	0	0	0	0	0	0	0	0	0	0	0	0	0	0	0	0	0	0	0	0	0	0	0	0	0	0	0	0	0	0	0	0	0	0	0	0	0	0	0	0
294	California pilchard	339105	164185	11500	9295	67418	71347	42950	29003	108997	53233	43497	39881	21769	22635	24959	21173	18998	29467	27056	30148	35500	50700	53600	64700	84142	121908	142080	107345	155929	186044	328096	344433	432588	381373	278331	372344	470534	477076	446127	509248	313602	325330	279293	272630	300714	363464	450596	498653
295	California sheephead	0	0	0	0	0	0	0	0	0	0	0	0	0	0	0	0	0	0	0	0	0	0	0	0	0	0	0	0	0	0	0	0	0	0	0	0	0	0	0	0	0	0	0	0	0	0	0	0
296	Californian anchovy	2213	3155	25303	38935	19237	20272	25801	18392	5263	3254	4195	5798	4554	3673	7357	11900	41650	54075	29951	65424	92600	44600	74100	128100	122553	209037	198914	284002	196190	302818	374069	424398	364932	102221	134964	153723	123000	167099	119360	111433	6043	20846	9611	4782	3975	27150	14103	7925
297	Camouflage grouper	0	0	0	0	0	0	0	0	0	0	0	0	0	0	0	0	0	0	0	0	0	0	0	0	0	0	0	0	0	0	0	0	0	0	0	0	0	0	0	0	0	0	0	0	0	0	0	0
298	Canary drum(=Baardman)	0	0	0	0	0	0	0	0	0	0	0	0	0	0	0	0	0	0	0	0	0	0	0	0	0	0	0	0	36	0	0	0	1	0	791	851	399	573	205	101	52	31	12	6	6	6	1218	888
299	Canary rockfish	0	0	0	0	0	0	0	0	0	0	0	0	0	0	0	0	0	0	0	0	0	0	0	0	0	0	0	0	0	0	0	0	0	0	0	0	0	0	0	0	0	0	0	0	0	0	0	1262
300	Cape Hope squid	0	0	0	0	0	0	0	0	100	100	100	200	100	200	400	300	200	300	200	100	300	200	300	600	1318	839	1020	1281	2123	2691	1873	2062	1667	1689	1218	4264	4232	2726	5418	10730	4986	7036	2805	6271	5814	7047	7549	3696
301	Cape bonnetmouth	0	0	0	0	0	0	0	0	0	0	0	0	0	0	0	0	0	0	0	0	0	0	0	0	0	0	0	0	0	707	769	0	303	425	621	903	1325	769	658	1528	568	583	418	434	121	2989	2061	1826
302	Cape elephantfish	0	0	0	0	0	0	0	0	0	0	0	0	0	0	0	0	0	0	0	0	0	0	0	0	0	0	0	0	0	273	237	319	279	300	211	848	634	649	603	684	546	537	542	983	262	386	366	484
303	Cape gurnard	0	0	0	0	0	0	0	0	0	0	0	0	300	400	0	0	0	0	0	0	0	0	400	300	320	295	417	515	539	541	541	661	732	758	726	782	1058	1658	1506	4095	3801	651	686	1023	604	559	497	642
304	Cape hakes	47600	59200	58900	61900	69900	74100	76000	80800	83600	69500	76600	98000	96800	113300	147200	332600	478200	507700	716700	632600	765300	800000	1122000	906300	737965	655204	803763	598188	520253	454017	318076	342431	439230	456454	493204	541815	541002	466840	501359	465432	268244	180821	244381	235428	261787	277186	286443	260965
305	Cape horse mackerel	36700	101900	103800	85900	120500	80700	47200	85600	65100	22100	67800	46100	72700	26700	93000	179900	114800	77200	63900	74000	66500	256400	84200	279600	200299	320885	552882	694590	560456	469345	572227	624609	665870	573382	613644	475429	497554	569236	668956	578552	371467	440197	683079	785418	613653	506180	470372	407482
306	Cape rock lobster	19200	20900	26700	23900	21400	21500	17300	17700	16700	14300	13100	14700	15900	14200	19200	19600	19300	13700	16200	11200	11800	9300	9700	9500	10544	8938	7696	8614	8700	8279	7992	8414	6558	6226	7095	7235	6123	6568	7145	4765	4306	2210	2210	2312	2326	2180	1767	1879
307	Capelin	28600	30100	25200	34500	46400	58000	85500	88500	104600	89100	104500	224200	8657	41571	37505	280933	520658	513334	623000	854575	1514724	1584219	1946235	2054060	1907869	2248185	3358826	4008746	3158301	2933573	2592471	2805095	1843533	2553381	2595117	2216484	1407809	1107606	1145354	903508	1006030	1259142	2115140	1742686	884404	748800	1527422	1603338
308	Capro dory	0	0	0	0	0	0	0	0	0	0	0	0	0	0	0	0	0	0	0	0	0	0	0	0	0	0	0	0	0	0	0	0	0	0	0	0	0	0	0	0	0	0	0	0	0	0	0	0
309	Caramote prawn	300	300	300	300	300	500	700	500	600	500	700	800	1000	900	800	1000	700	700	700	600	708	704	3472	2121	3467	3505	1146	1312	3129	3785	5443	1765	3621	4524	3154	2879	4107	5201	5145	2975	2756	1945	2514	2902	3147	4880	4542	6078
310	Carangids nei	10700	10600	10200	11100	12200	12000	11800	12900	26900	30400	29700	29500	40700	34400	44100	42600	51300	48200	76300	57100	65240	67903	87593	126866	114634	132181	116482	136587	141908	132098	120493	142302	129261	137611	149778	174679	171967	187197	209913	215039	226916	187102	204173	210103	223395	199451	203771	200376
311	Cardinal fishes nei	0	0	0	0	0	0	0	0	0	0	0	0	0	0	0	0	0	0	0	0	0	0	0	0	0	0	0	0	0	0	0	63	80	27	0	0	0	0	0	0	0	0	599	880	137	265	513	1780
312	Cardinalfishes, etc. nei	0	0	0	0	0	0	0	0	0	0	0	0	0	0	0	0	0	0	0	0	0	0	0	0	1	1	5	18	20	15	1	14	12	11	13	15	36	6	11	123	132	127	133	210	214	11	211	180
313	Caribbean spiny lobster	2957	3605	3081	3205	4083	5341	7812	11532	10190	13192	15342	15622	16724	15826	15747	19058	18227	16702	20297	26039	25400	24500	25900	25700	29113	26880	25226	25090	30020	32855	29165	29353	29655	28704	34820	36994	34637	36283	35793	37306	35549	41516	39511	38296	41378	42055	41704	39244
314	Carpenter seabream	400	300	300	300	200	100	300	300	0	0	0	0	0	0	200	200	200	200	200	100	100	100	100	100	38	173	58	74	85	176	234	285	725	866	606	687	778	851	967	30	20	14	7	692	16	729	883	780
315	Carpet shells nei	0	0	0	0	0	0	0	0	0	0	0	0	0	0	0	0	0	0	0	0	0	0	0	0	0	0	0	0	0	0	0	0	0	0	0	0	0	0	0	0	0	0	0	0	0	0	0	0
316	Carragheen (Irish) moss	975	1238	1094	524	714	501	497	643	1244	943	967	3173	2501	3160	2039	2107	1860	2295	3311	2413	1800	900	1000	900	2260	1721	2388	948	561	424	458	254	219	52	167	0	1588	0	4082	0	66	166	0	0	0	204	262	563
317	Carrot squat lobster	0	0	0	0	0	0	0	0	0	0	0	0	0	0	0	0	0	0	0	0	0	0	0	0	0	0	0	0	0	28708	1514	0	293	8689	12092	4383	6031	5060	5187	573	0	346	4002	3334	2422	4938	7726	8939
318	Caspian shads	51800	58100	55200	46300	51600	49000	39900	42100	68000	51700	54800	29600	16900	16300	11700	3600	1600	700	600	1400	1800	2000	800	1000	7400	416	1870	1660	1220	950	1160	1190	2191	1722	4966	618	2616	1955	3202	2434	3364	4108	1972	1663	1544	1545	1957	2346
319	Cassava croaker	0	0	0	0	0	0	0	0	0	0	0	0	0	0	0	0	0	0	0	0	0	0	0	0	0	0	0	884	490	615	506	721	307	312	401	366	8	14	297	199	11	347	52	137	77	2936	2727	3036
320	Castaneta	0	0	0	0	0	0	0	0	0	0	0	0	0	0	7000	30100	68100	33600	4100	21200	11000	12000	12700	11300	6900	4620	2931	2946	2820	2201	2161	2902	1381	101	219	24	614	472	1544	733	885	357	56	1998	26272	13443	3142	4893
321	Catsharks, etc. nei	0	0	0	0	0	0	0	0	0	0	0	0	0	0	0	0	0	0	0	0	0	0	0	0	0	0	0	0	0	0	0	0	0	0	0	0	0	0	0	0	0	0	0	0	0	0	0	0
322	Catsharks, nursehounds nei	0	0	0	0	0	0	0	0	0	0	0	0	0	0	0	0	0	0	0	0	0	0	0	0	0	0	0	0	0	0	0	0	0	0	0	0	0	0	0	49	104	91	88	79	91	56	54	78
323	Cephalopods nei	3000	3000	3000	3000	3000	4000	4000	4600	4800	4300	4500	4100	4100	4800	5000	4800	5700	5000	4800	4600	6269	7610	13539	15618	10289	13681	12881	17461	21360	19619	20925	17512	18575	22405	32302	36174	26544	47634	69103	115880	57400	83959	105982	104986	183314	208150	184973	217382
324	Cero	100	100	100	100	100	300	300	300	500	800	800	600	500	500	600	600	600	600	600	500	500	800	800	780	619	620	565	629	698	586	604	628	687	677	680	574	500	392	219	234	225	375	390	450	490	429	307	481
325	Chaceon geryons nei	0	0	0	0	0	0	0	0	0	0	0	0	0	0	0	0	0	0	0	0	0	0	0	0	0	0	0	0	0	272	552	565	713	302	206	452	930	751	631	336	465	443	521	449	330	311	190	334
326	Chacunda gizzard shad	0	0	0	0	0	0	0	0	0	0	0	0	0	500	400	500	400	500	400	600	1300	1100	1300	1400	1514	1577	1310	1424	2391	1749	1610	2038	2354	2820	3001	5037	5568	3476	3626	3905	4855	4517	3632	3370	4440	6493	6752	4546
327	Channel bull blenny	0	0	0	0	0	0	0	0	0	0	0	0	0	0	0	0	0	0	0	0	0	0	0	0	0	0	0	0	0	0	0	0	0	0	0	0	0	0	0	0	0	0	0	0	0	0	0	0
329	Charybdis crabs nei	0	0	0	0	0	0	0	0	0	0	0	0	0	0	0	0	0	0	0	0	0	0	0	0	0	0	0	0	0	0	0	0	0	0	0	0	0	0	0	0	0	0	0	0	0	0	0	0
330	Chilean flat oyster	870	770	870	760	560	260	160	150	150	150	50	50	40	40	40	30	30	30	20	20	250	50	250	50	16	28	7	13	9	113	99	387	401	570	886	618	481	333	509	43	29	11	11	14	18	0	0	5
331	Chilean grenadier	0	0	0	0	0	0	0	0	0	0	0	0	0	0	0	0	0	0	0	0	0	0	0	0	0	0	0	0	0	0	0	0	0	0	0	0	0	0	0	0	0	0	0	0	0	0	0	0
332	Chilean jack mackerel	1000	800	1400	2000	2100	1300	2100	5100	5800	11600	6500	5600	9700	8900	12000	15300	21900	29500	26600	20800	108700	159100	110300	164500	322723	299904	397358	848071	1026180	1306337	1280639	1740315	2204641	1678875	2324010	2148841	1960897	2681782	3245699	3654628	3828452	3953748	3379343	3376871	4261941	4955186	4378843	3597117
333	Chilean kelp	0	0	0	0	0	0	0	0	0	0	0	0	0	0	0	0	0	0	0	0	0	0	0	0	0	0	0	5000	7000	15000	48732	59355	121113	50838	38035	29842	27090	31074	60669	62723	80885	40866	49377	70565	72029	123772	140770	125535
334	Chilean knife shrimp	0	0	0	0	0	0	0	0	0	0	0	0	0	0	0	0	0	0	0	0	0	0	0	0	0	0	0	0	0	0	0	0	0	0	0	1	0	25	61	50	21	33	6	5	20	5	15	32
335	Chilean mussel	3490	3890	4690	2990	6490	7590	6880	7780	6780	6580	3170	5070	6170	6460	7350	9150	7240	6030	8810	5900	5784	7665	8943	8917	8034	6164	11920	6611	5246	10763	10495	7170	4258	6771	9400	9206	9317	7595	9661	8861	8751	5710	7642	6893	5719	5129	5715	4724
336	Chilean nylon shrimp	0	0	0	200	300	200	200	3500	3900	2100	3200	2400	4300	3600	5900	5900	11400	10000	10300	8400	9700	9200	7700	8300	7561	7934	6751	7879	9331	3639	2699	2942	3450	6635	3866	2949	2980	4500	4956	5579	6626	7571	8224	8237	9840	10620	10535	10239
337	Chilean sandperch	0	0	0	0	0	0	0	0	0	0	0	0	0	0	0	0	0	0	0	0	0	0	0	0	0	0	0	0	0	0	0	0	0	0	0	0	0	0	0	0	0	0	0	0	0	0	0	0
338	Chilean sea urchin	1600	2300	1700	1400	2600	3700	3900	3600	4000	3700	2100	2200	2700	2800	3300	2500	2600	2900	3700	3800	3200	4200	4200	2500	1206	2105	9809	8517	6925	13206	13649	15502	12159	11826	16154	30577	25408	24574	22953	25527	15648	21382	29197	31300	39705	54609	51437	45560
339	Chilean semele	0	0	0	0	0	0	0	0	0	0	0	0	0	0	0	0	0	0	0	0	0	0	0	0	0	0	0	0	0	0	0	0	0	0	0	0	0	0	0	0	0	0	0	0	4613	2523	4418	2199
340	Chilean silverside	800	500	500	500	800	1300	1400	1200	700	800	900	1000	900	1200	1900	2000	1400	1400	1400	2300	900	800	600	400	953	919	902	240	326	380	477	592	646	283	373	944	1997	1875	1438	2327	5532	1079	750	341	701	558	690	494
341	Chilipepper rockfish	0	0	0	0	0	0	0	0	0	0	0	0	0	0	0	0	0	0	0	0	0	0	0	0	0	0	0	0	0	0	0	0	0	0	0	0	0	0	0	0	0	0	0	0	0	0	0	1850
342	Chimaeras, etc. nei	0	0	0	0	0	0	0	0	0	0	0	0	0	0	0	0	0	0	0	0	0	0	0	0	0	0	0	0	0	0	0	0	0	0	0	0	0	0	0	0	0	0	0	2	0	7	50	5
343	Chinese gizzard shad	500	600	600	1100	400	500	800	700	500	500	500	500	2600	3800	2000	1900	3800	4500	5100	3800	7900	5200	4400	6100	8940	4945	5866	7850	7159	9156	9668	12348	10171	14119	7304	11716	16150	13886	10423	11297	10743	8245	6806	6764	7424	7961	4933	13846
344	Chinese mitten crab	0	0	0	0	0	0	0	0	0	0	0	0	0	0	0	0	0	0	0	0	0	0	0	0	0	0	0	0	0	0	0	0	0	0	0	0	0	0	0	0	0	0	0	0	0	0	0	0
345	Chinook(=Spring=King)salmon	23200	25500	24900	25300	24500	27700	25300	21200	20900	20335	17412	18130	17489	18928	20932	21197	21549	21375	20720	21915	24000	25800	24000	27400	24148	24137	24984	26351	25417	25452	23023	22789	25147	18926	18449	20318	21187	25475	31338	20725	18249	15373	15093	15036	13623	13801	10509	13000
346	Chocolate hind	1500	7500	8500	8700	9300	9500	9700	9400	9800	9300	9500	12100	12600	13000	13700	15400	16700	15900	16800	18300	21100	21400	19400	17900	19722	19164	5476	6573	6085	6087	7032	6701	6985	9618	9285	9608	10952	15364	16665	14839	15797	16197	21767	30015	39921	34004	38286	42164
347	Choicy ruff	0	0	0	0	0	0	0	0	0	0	0	0	0	0	0	0	0	0	0	0	0	0	0	0	0	0	0	0	0	0	0	0	0	0	0	0	0	0	0	0	0	0	503	888	1310	1536	2171	2596
348	Chola guitarfish	0	0	0	0	0	100	100	200	200	300	400	400	500	300	300	300	500	700	900	900	900	900	900	1600	1572	1800	2349	2554	2845	737	2510	1673	1921	2259	2309	2239	1297	1279	1118	1146	1100	1125	1110	1110	1110	162	404	0
349	Cholga mussel	7400	8400	10100	6400	14100	16100	15500	17700	16200	16800	10600	14000	16800	17800	20400	15400	20000	29500	19200	20000	23600	27500	27600	26000	22995	22990	32645	18846	24035	20649	25309	19070	18338	11767	16692	11618	18417	18329	17994	21547	23521	9214	15269	13541	16843	17580	13428	16078
350	Choro mussel	0	0	0	0	0	0	0	0	0	0	0	0	0	0	0	0	0	0	0	0	0	0	0	0	0	0	0	0	0	0	122	129	152	279	354	1003	802	595	863	1318	1319	1385	1339	1201	927	307	323	266
351	Chub mackerel	282310	283304	419746	366003	450118	415673	491686	471943	450741	472856	526896	549408	630635	710554	796969	942798	895500	1069629	1438021	1547301	2016143	1835475	1876550	1935762	2152898	2089184	1938137	2679088	3412547	2872083	2667477	1919834	1865875	1675537	2220408	1742730	2011056	1569696	1825740	1686926	1330358	1182964	963326	1475721	1544017	1578164	2182476	2401727
352	Chum(=Keta=Dog)salmon	139300	155900	113800	99800	148700	143700	158480	125377	132407	113114	120760	109053	110707	106491	94498	76503	93949	88027	95624	67888	113650	105879	137655	125364	121052	127561	125110	118677	129513	150176	166803	186550	182561	196414	210507	267794	239065	217129	286572	243728	299438	266940	238427	286996	328765	424595	411395	347560
353	Citharids nei	0	0	0	0	0	0	0	0	0	0	0	0	0	0	0	0	0	0	0	0	0	0	0	0	0	0	0	0	0	0	0	0	0	0	0	0	0	0	0	0	0	0	0	0	0	0	0	0
354	Clams, etc. nei	15036	55679	55399	72667	80373	102780	95608	101640	86384	106970	124457	129956	110726	120644	112864	119615	124109	121178	115490	131233	133250	91235	145504	119047	99402	106207	166217	150510	132809	146671	154507	163763	145426	113863	172228	158556	167372	169454	160411	149962	194561	159192	153404	171464	157422	175271	147053	114954
355	Clupeoids nei	59300	59900	41900	81500	94400	125400	140600	136400	102100	111800	98600	116900	120200	122200	178200	164600	179700	151400	180900	176700	192740	195547	193932	209460	216681	151240	169603	146246	155307	203924	189665	193047	213754	244723	233869	219235	237632	253968	282117	268312	270541	307001	311442	262345	250588	275061	304891	303854
356	Cnidarians nei	0	0	0	0	0	0	0	0	0	0	0	0	0	0	0	0	0	0	0	0	0	0	0	0	0	0	0	0	0	0	0	0	0	0	0	0	0	0	0	0	0	0	0	0	0	0	0	0
357	Cobia	25	28	19	20	25	18	19	34	23	41	40	33	1037	1043	1024	1020	1525	1527	1546	3038	2000	1900	1300	1800	1551	1298	1018	1521	2498	2113	1210	2298	3869	3424	3476	2424	3015	3199	3532	4087	4287	3517	3909	5559	5041	5732	5072	6521
358	Cockles nei	0	0	0	0	0	0	0	0	0	0	0	0	0	0	0	0	0	0	0	0	0	0	0	0	392	2549	910	1569	1054	5171	4418	7524	8947	1434	3746	4296	5393	6144	8566	8752	3119	5340	3714	11226	6551	428	2583	1587
359	Coho(=Silver)salmon	30500	40900	33600	32400	38300	45100	40000	39900	39200	32865	26898	37524	39883	41547	38948	44207	46874	43396	46463	30973	44050	43110	33880	38550	42631	31782	36965	30777	30712	34279	30557	28702	42281	30291	40834	38823	42825	28173	32245	31614	34635	38078	38433	25451	45602	28922	28201	13191
360	Comber	0	0	0	0	0	0	0	0	0	0	0	0	0	0	0	0	0	0	0	0	0	0	0	0	0	0	0	0	0	0	0	0	0	0	0	0	0	0	0	0	0	0	0	0	0	0	0	0
361	Comet grouper	0	0	0	0	0	0	0	0	0	0	0	0	0	0	0	0	0	0	0	0	0	0	0	0	0	0	0	0	0	0	0	0	0	0	0	0	0	0	0	0	0	0	0	0	0	0	0	0
362	Commercial top	0	0	0	0	0	0	0	0	0	0	0	0	0	0	0	0	0	0	0	0	0	0	0	0	0	0	0	0	0	0	0	0	0	0	0	0	0	0	0	0	0	0	0	0	0	0	0	0
363	Common Atlantic grenadier	0	0	0	0	0	0	0	0	0	0	0	0	0	0	0	0	0	0	0	0	0	0	0	0	0	0	0	0	0	0	0	0	0	0	0	0	0	0	0	0	0	0	0	0	0	0	0	0
364	Common European bittersweet	0	0	0	0	0	0	0	0	0	0	0	0	0	0	0	0	0	0	0	0	0	0	0	0	0	0	0	0	1310	725	816	758	785	779	1	355	767	1054	1355	1984	2235	2218	2151	1611	1078	1979	1790	2308
365	Common bluestripe snapper	0	0	0	0	0	0	0	0	0	0	0	0	0	0	0	0	0	0	0	0	0	0	0	0	0	0	0	0	0	0	0	0	0	0	0	0	0	0	0	0	0	0	0	0	0	0	0	0
366	Common cuttlefish	3700	2800	3300	4500	4600	4400	5200	6500	8000	11300	14000	13600	13400	15300	13500	18300	13400	13900	15400	13300	10454	10536	8965	8938	8221	6147	8468	7597	5240	7572	4843	3998	5171	5216	6640	7666	8646	11082	15305	17211	16028	11759	13395	12767	12662	10470	11016	13473
367	Common dab	11300	13700	13700	13500	13500	13300	11600	13500	14400	12200	12700	11500	12300	12700	14100	16400	16900	11000	11200	11800	11600	13600	15100	16200	14113	14157	12128	14000	17945	18021	16685	16321	17137	20382	13234	15486	12040	13762	19347	15013	10523	11884	11220	13075	15838	16141	17967	17509
368	Common dentex	3300	4600	5300	5400	2500	2100	1200	1200	1700	2000	3200	2800	8700	8000	7200	3900	4600	4200	4100	4000	2835	2763	1514	1114	1984	1202	2744	4143	3875	3297	3795	1656	2707	3184	5447	6894	6207	5904	5583	5787	8670	7666	10329	7297	7234	4396	3293	1715
369	Common dolphinfish	7103	7012	7412	7613	7414	8805	11404	14209	18607	15762	14147	20667	15860	15062	17352	12456	18174	22319	17176	17952	15851	13725	17473	26350	19662	19335	19269	25826	28753	23188	18310	22450	24522	27544	20581	24065	22562	36947	28910	37637	45421	47618	53107	43343	39618	49286	34366	35838
370	Common eagle ray	0	0	0	0	0	0	0	0	0	0	0	0	0	0	0	0	0	0	0	0	0	0	0	0	0	0	0	0	0	0	8	0	0	21	11	9	9	12	3	9	3	5	5	3	2	2	0	0
371	Common edible cockle	13800	12100	13600	14300	17900	14100	13600	12800	14400	12000	13800	17800	31100	19500	30200	34200	32600	35200	36300	32700	34000	30800	28000	32900	39099	39215	37742	33567	27703	22894	29376	69280	56149	77214	75149	56779	66197	106494	106258	104379	76300	71976	91916	70939	63993	63185	37089	38132
372	Common goby	0	0	0	0	0	0	0	0	0	0	0	0	0	0	0	0	0	0	0	0	0	0	0	0	0	0	0	0	0	0	0	0	0	0	0	0	0	0	0	0	0	0	0	0	0	0	0	0
373	Common guitarfish	0	0	0	0	0	0	0	0	0	0	0	0	0	0	0	0	0	0	0	0	0	0	0	0	0	0	0	0	0	0	0	0	0	0	0	0	0	0	0	0	0	0	0	0	0	0	0	0
374	Common mora	0	0	0	0	0	0	0	0	0	0	0	0	0	0	0	0	0	0	0	0	0	0	0	0	0	0	0	0	0	0	0	0	0	0	0	0	0	0	0	0	50	0	0	0	0	1192	694	1410
375	Common octopus	3700	3700	3800	3800	5000	5800	5600	6200	9400	8200	7700	8100	7500	8400	11500	13900	16400	19000	53700	41200	30067	30494	102979	78580	101220	109216	89232	71468	70166	59680	66370	88714	61909	99802	65138	62934	64371	62541	57761	61791	62193	80247	75752	69422	66314	66764	72936	60313
376	Common pandora	4500	3000	2500	5700	2700	2800	2800	3600	5000	4200	3100	3300	10800	15800	15400	15000	15200	13100	12200	11800	11384	10808	9791	8517	8688	6278	7345	8958	8314	6992	8848	10496	12048	13532	11839	11901	5474	4912	4444	3670	3996	3477	3903	3460	2415	3788	4716	5745
377	Common periwinkle	1400	1300	1400	1800	2300	2100	3000	2000	1900	1900	2200	2100	2100	1800	1700	1700	2300	2000	2300	2100	1600	1800	2200	2900	2854	2919	2603	2532	2087	1518	1578	1408	1608	1841	2202	2496	1810	1572	1624	1628	1978	2124	2309	1770	2457	3007	2946	3299
378	Common prawn	200	400	400	300	300	400	300	300	500	500	500	500	400	300	200	300	800	400	700	600	800	800	402	1004	885	817	863	962	591	777	788	653	595	726	757	837	905	485	522	556	575	625	642	614	1208	629	583	611
379	Common shrimp	48800	48900	45600	62200	52000	68500	56000	52100	46700	43700	40800	46700	45900	72400	56600	52200	60900	45400	51200	46600	55396	36012	37087	42068	42187	35902	42338	28919	27354	31157	28146	26696	35467	25308	19982	27328	28671	30831	24866	25650	15623	25031	26353	27444	32052	30761	32444	37922
380	Common silver-biddy	0	0	0	0	0	0	0	0	0	0	0	0	0	0	0	0	0	0	0	0	0	0	0	0	0	0	0	0	0	0	0	0	0	0	0	0	0	0	0	0	0	0	0	0	0	0	0	0
381	Common snook	1000	1000	1000	800	700	1100	600	700	600	600	800	800	1000	4200	3700	5300	4400	3800	4200	3800	3800	5300	3700	4400	3108	3044	2807	2680	2417	2120	3210	3717	3453	5948	4436	4656	3918	3475	3294	3129	2391	2773	4588	6922	6659	5908	5132	4867
382	Common sole	25600	25400	24900	26700	26500	24200	22300	20900	25000	24600	30500	36300	39100	38200	24400	33600	47100	47100	46200	41600	35152	41435	36628	37795	35013	35918	33125	32450	26323	33247	39445	36080	42521	42149	47906	51902	42705	42865	39653	41925	54675	61153	64773	64224	66553	55289	43026	36332
383	Common spiny lobster	300	400	500	500	500	500	600	500	400	600	600	600	800	500	700	700	900	800	1000	1100	808	930	842	1114	656	904	913	755	983	786	733	1004	634	553	799	1050	875	844	2233	837	897	628	644	543	491	451	564	557
384	Common squids nei	12000	9400	15300	14300	12700	16500	16200	16900	17600	16800	21600	22800	23100	22900	25600	31000	31500	29200	35200	30100	59203	63149	85138	77461	87203	90059	79427	97986	99709	92418	91230	97244	111355	129135	109924	143420	153252	171024	186737	185160	188662	201685	200446	234488	222958	197086	197902	218243
385	Common stingray	0	0	0	0	0	0	0	0	0	0	0	0	0	0	0	0	0	0	0	0	0	0	0	0	0	0	0	0	0	0	0	0	0	0	0	0	0	0	0	0	0	0	0	0	0	0	0	0
386	Common two-banded seabream	0	0	0	0	0	0	0	0	0	0	0	0	0	0	0	0	0	0	0	0	0	0	0	0	0	0	0	0	0	0	0	0	0	0	0	0	0	0	0	0	0	0	0	0	0	0	0	0
387	Common warehou	0	0	0	0	0	0	0	0	0	0	0	0	0	0	0	0	0	0	0	0	0	0	0	0	0	0	0	0	0	0	0	0	0	0	0	0	0	0	0	443	1304	3076	2570	2705	1312	1081	1760	4108
388	Coney	0	0	0	0	0	0	0	0	0	0	0	0	0	0	0	0	0	0	0	0	0	0	0	0	0	0	0	0	0	0	0	0	0	0	0	0	0	0	0	0	0	0	0	0	0	0	0	0
389	Conger eels, etc. nei	0	0	0	0	0	0	0	0	100	100	0	0	0	0	0	100	400	200	400	500	1878	1860	2545	4533	2864	2626	2208	4244	3057	1837	2634	6363	4319	2247	1943	1605	2036	2567	2542	3082	3016	3220	3665	2844	3418	16998	15448	14784
390	Congo dentex	0	0	0	0	0	0	0	0	0	0	0	0	0	0	0	0	0	0	0	0	0	0	0	0	0	0	0	0	0	0	0	0	0	0	0	0	82	0	111	36	180	98	151	364	112	43	102	119
391	Coonstripe shrimp	0	0	0	0	0	0	0	0	0	0	0	0	0	0	0	0	0	0	0	0	0	0	0	0	0	0	0	0	0	0	0	0	0	0	0	0	0	0	0	0	0	0	0	0	0	0	0	467
392	Copper shark	0	0	0	0	0	0	0	0	0	0	0	0	0	0	0	0	0	0	0	0	0	0	0	0	0	0	0	0	0	0	0	0	0	0	0	0	0	0	0	0	0	0	0	0	0	0	0	0
393	Coral hind	0	0	0	0	0	0	0	0	0	0	0	0	0	0	0	0	0	0	0	0	0	0	0	0	0	0	0	0	0	0	0	0	0	0	0	0	0	0	0	0	0	0	0	0	0	0	0	0
394	Corkwing wrasse	0	0	0	0	0	0	0	0	0	0	0	0	0	0	0	0	0	0	0	0	0	0	0	0	0	0	0	0	0	0	0	0	0	0	0	0	0	0	0	0	0	0	0	0	0	0	0	0
395	Cornetfish	0	0	0	0	0	0	0	0	0	0	0	0	0	0	0	0	0	0	0	0	0	0	0	0	0	0	0	0	0	0	0	0	0	0	0	0	0	0	0	0	0	0	0	0	0	0	0	0
396	Corvina drum	6800	5500	7700	6800	11500	9500	8600	9500	16800	18300	19800	12900	11500	10700	5900	5000	8500	9800	8300	9500	9500	7300	6800	16100	14263	11633	6086	12411	11970	7944	9993	11187	6587	5287	9464	12664	8395	4460	11957	10896	8543	3353	6104	6248	6143	5592	9099	3565
397	Cownose ray	0	0	0	0	0	0	0	0	0	0	0	0	0	0	0	0	0	0	0	0	0	0	0	0	0	0	0	0	0	0	0	0	0	0	0	0	0	0	0	0	0	0	0	0	0	0	0	0
398	Crangonid shrimps nei	0	0	0	0	0	0	0	0	0	0	0	0	0	0	0	0	0	0	0	0	0	0	0	0	0	0	0	0	0	0	0	0	0	0	0	0	0	0	0	0	0	0	0	0	0	0	0	31
399	Craylets, squat lobsters	200	200	100	900	2600	2000	5700	8200	9000	5000	7500	8100	8000	9000	10700	15400	13400	20000	18200	24400	40400	37600	33100	25300	27218	35862	62662	43370	40025	0	0	0	0	0	117	91	82	408	721	91	131	121	137	114	104	92	105	106
400	Crested bellowfish	0	0	0	0	0	0	0	0	0	0	0	0	0	0	0	0	0	0	0	0	0	0	0	0	0	0	0	0	0	0	0	0	0	0	0	0	0	0	0	0	0	0	0	0	0	0	0	0
401	Crevalle jack	3364	4459	3223	4680	3412	21573	21346	14204	23733	28077	39012	23760	15227	8078	16139	11280	12537	14893	1613	8851	15800	18800	5300	3100	5424	2923	1847	18558	7177	2882	10457	7981	6465	10542	7677	2099	5365	3289	3129	2213	5378	4736	5321	4414	5646	4610	3059	2529
402	Croakers nei	0	0	0	0	0	0	0	0	0	0	0	3100	3800	3500	2400	4100	300	200	200	100	100	200	200	500	270	1456	1311	2130	1991	1719	4290	4178	4151	5115	4115	4144	3528	4754	3369	5005	5876	4809	4281	5307	4774	4352	6062	5852
403	Croakers, drums nei	77000	95300	88700	87400	141300	120000	127100	99700	101800	100700	101100	107900	119300	92400	92100	91000	101100	103500	106200	127900	144853	144811	160532	164087	191873	257389	269808	283238	273857	298653	310481	279031	282015	244216	302747	309697	331615	329746	331649	386021	402134	442889	470841	502213	551881	634137	529083	572438
404	Crocodile icefishes nei	0	0	0	0	0	0	0	0	0	0	0	0	0	0	0	0	0	0	0	0	0	0	0	0	0	0	0	0	0	269	2587	3637	0	0	54	0	974	3	0	0	0	0	0	0	0	0	0	0
405	Crocodile shark	0	0	0	0	0	0	0	0	0	0	0	0	0	0	0	0	0	0	0	0	0	0	0	0	0	0	0	0	0	0	0	0	0	0	0	0	0	0	0	0	0	0	0	0	0	0	0	0
406	Crystal shrimp	400	400	400	400	1100	1400	1400	1400	2100	2500	2500	2100	2400	2500	2700	2300	2400	2700	3300	2500	4100	4300	3900	4700	4258	4534	4086	3885	3100	3851	5122	3454	3317	3213	5931	6351	5571	3418	2794	4566	2445	3358	3956	3811	4057	3677	2136	2776
407	Cubera snapper	0	0	0	0	0	0	0	0	0	0	0	0	0	0	0	0	0	0	0	0	0	0	0	0	0	0	0	0	0	0	0	0	0	0	0	0	0	0	0	0	0	0	0	0	0	0	0	0
408	Cuckoo ray	0	0	0	0	0	0	0	0	0	0	0	0	0	0	0	0	0	0	0	0	0	0	0	0	0	0	0	0	0	479	493	0	1642	2735	3948	5835	5862	5315	5145	5274	4976	4345	3676	3050	3365	3762	4077	4721
409	Cunene horse mackerel	27700	50200	33500	30200	31200	74400	139600	73400	84400	114600	90400	103900	88200	75100	156900	130600	184900	168000	136600	105600	165700	136900	276344	175105	126718	107810	30325	34128	378830	273276	105086	181420	125875	120796	63422	73952	140252	150103	84013	117351	106604	104670	120081	104679	102637	83365	86015	94436
410	Cunner	3	8	3	4	2	2	1	2	2	0	0	0	0	0	0	0	0	0	0	0	0	0	0	0	0	0	0	0	0	0	0	0	0	0	3	0	2	0	2	2	2	3	2	0	1	0	1	1
411	Cupped oysters nei	100	300	500	500	500	500	600	600	700	600	600	800	1200	1500	3000	4100	2500	1900	2300	2700	3000	3000	2100	2300	1265	2209	2838	4458	3820	5332	5842	6819	8447	6762	5088	7744	6377	7766	6225	8976	15685	24335	21925	8702	1799	4097	3957	4539
412	Curlfin sole	0	0	0	0	0	0	0	0	0	0	0	0	0	0	0	0	0	0	0	0	0	0	0	0	0	0	0	0	0	0	0	0	0	0	0	0	0	0	0	0	0	0	0	0	0	0	0	0
413	Cusk-eels nei	100	0	0	0	100	0	0	0	0	100	100	200	100	0	500	0	200	500	800	300	1300	700	1000	3100	2208	1464	812	1226	1249	1153	1029	744	727	218	1610	1229	2445	2634	3957	2568	1652	506	539	640	639	1631	1121	439
414	Cusk-eels, brotulas nei	0	0	0	0	0	0	0	0	0	0	0	0	0	0	0	0	0	0	0	0	0	0	0	0	0	0	0	0	0	0	0	0	0	0	0	0	0	0	0	0	0	402	232	187	204	304	294	355
415	Cuttlefish, bobtail squids nei	43500	52800	64600	58100	65000	68300	65200	70800	78700	83700	80600	80700	87200	80900	112000	126100	120200	132900	139000	137900	140958	168300	172379	141125	131313	131148	177973	215410	257972	278126	247977	194492	275667	311057	287972	272164	266071	235970	252573	260709	281709	287267	251621	295555	367866	407861	353945	419198
416	Daggerhead breams nei	0	0	0	0	0	0	0	0	0	0	0	0	0	0	0	0	100	0	0	0	0	100	0	0	10	4	6	6	12	247	95	359	2602	2282	784	538	50	471	361	396	274	299	380	171	340	267	268	224
417	Daggertooth pike conger	22000	21800	22200	22500	26400	30200	30800	33700	36000	36300	37700	39000	38100	38400	35200	36300	40400	34700	33400	33600	31300	33600	34900	36600	34063	40590	38091	44354	44741	37091	39315	36716	36651	31448	34214	30008	29784	30757	28113	26466	40850	48323	38990	67957	160568	170522	189864	187101
418	Dana swimcrab	0	0	0	0	0	0	0	0	0	0	500	1300	1000	1500	1600	2500	3000	3000	3800	4100	3200	3100	2700	4800	4677	5442	3716	4259	4810	3382	4273	3954	5331	4924	4852	4734	4913	4597	4018	4119	4100	3600	3300	2800	2500	2062	2020	2600
419	Danube crayfish	0	0	0	0	0	0	0	0	0	0	0	0	0	0	0	0	0	0	0	0	0	0	0	0	0	0	0	0	0	0	0	0	0	0	0	0	0	0	0	0	0	0	0	0	0	0	0	0
420	Danube sturgeon(=Osetr)	0	0	0	0	0	0	0	0	0	0	0	0	0	0	0	0	0	0	0	0	0	0	0	0	0	0	0	0	0	0	0	0	0	0	0	0	0	0	0	0	0	0	4250	2484	1562	1303	614	861
421	Dark ghost shark	0	0	0	0	0	0	0	0	0	0	0	0	0	0	0	0	0	0	0	0	0	0	0	0	0	0	0	0	0	0	0	0	0	0	0	0	0	0	0	0	0	1195	959	1089	1455	1593	1614	2064
422	Dark-belly skate	0	0	0	0	0	0	0	0	0	0	0	0	0	0	0	0	0	0	0	0	0	0	0	0	0	0	0	0	0	0	0	0	0	0	0	0	0	0	0	0	0	0	0	0	0	0	0	0
423	Darkblotched rockfish	0	0	0	0	0	0	0	0	0	0	0	0	0	0	0	0	0	0	0	0	0	0	0	0	0	0	0	0	0	0	0	0	0	0	0	0	0	0	0	0	0	0	0	0	0	0	0	0
424	Dealfish	0	0	0	0	0	0	0	0	0	0	0	0	0	0	0	0	0	0	0	0	0	0	0	0	0	0	0	0	0	0	0	0	0	0	0	0	0	0	0	0	0	0	0	0	0	0	0	1
425	Dealfishes	0	0	0	0	0	0	0	0	0	0	0	0	0	0	0	0	0	0	0	0	0	0	0	0	0	0	0	0	0	0	0	0	0	0	0	0	0	0	0	0	0	0	0	0	0	127	49	60
426	Deep-sea red crab	0	0	0	0	0	0	0	0	0	0	0	0	0	0	0	0	0	0	0	0	0	0	0	0	0	0	0	0	0	0	0	0	0	0	0	0	0	0	0	0	0	0	0	0	0	10	1477	325
427	Deep-sea smelt	7000	7000	7000	6900	7200	9500	9500	11200	10100	10200	10400	8100	6900	8700	11200	12400	13500	14100	13100	10900	16500	12900	10600	11100	10642	9492	9740	12903	11694	9657	9601	12206	12150	11409	9028	6675	6879	7502	8197	6337	6355	6770	7468	7776	8978	7705	8134	7431
428	Deep-water rose shrimp	15900	17800	13900	13100	15400	16300	18400	20500	18200	20400	21350	20100	15600	14000	14900	12700	9600	10600	9000	8100	7043	6705	16742	17800	23427	18099	15013	15940	28310	20504	22450	18361	18859	22808	29599	39896	27682	25066	25675	29114	34980	32000	27616	21235	21937	15833	16201	19462
429	Delicate scallop	0	0	0	0	0	0	0	0	0	0	0	0	0	0	0	0	0	0	0	0	0	0	0	0	0	0	0	0	0	0	0	0	0	0	0	0	0	0	0	0	0	0	0	0	141	135	124	201
430	Delta prawn	0	0	0	0	0	0	0	0	0	0	0	0	0	0	0	0	0	0	0	0	0	0	0	0	0	0	0	0	0	0	0	0	0	0	0	0	0	0	0	0	0	0	0	0	0	0	0	0
431	Demersal percomorphs nei	25300	24600	24400	25500	25200	28500	25800	24500	23500	27700	27200	27000	25400	32200	43100	48800	85200	181100	183800	112900	114779	134229	116227	126580	232307	104967	112218	117102	122922	144450	107998	123966	119569	112027	112962	96212	89386	66745	61092	68747	67346	65783	54274	53662	42739	38652	47946	48988
432	Dentex nei	5500	7100	7700	13100	9600	10100	11900	11300	10000	11700	10900	16100	20800	18400	14300	14000	13600	12400	12200	11400	14108	9551	12435	8152	9253	8905	9715	4817	6102	8976	8855	9779	10475	6271	7509	7306	6126	9016	16083	10005	8856	13085	10871	10016	8269	15866	8063	6054
433	Devil anglerfish	0	0	0	0	0	0	0	0	0	0	0	0	0	0	0	0	0	100	200	400	2600	2400	3400	4900	3974	5405	6013	10346	11640	7865	8164	19170	19144	15500	12034	11934	15623	18126	11036	13853	11012	10242	13966	14075	16447	16526	15433	17222
434	Devil fish	0	0	0	0	0	0	0	0	0	0	0	0	0	0	0	0	0	0	0	0	0	0	0	0	0	0	0	0	0	0	0	0	0	0	0	0	0	0	0	0	0	0	0	0	0	0	0	0
435	Diadromous clupeoids nei	1000	600	500	500	500	500	500	300	600	700	1000	1000	1000	1000	1000	1300	2000	1900	2400	2400	1800	1700	1700	1800	2682	2974	2825	1233	1490	1771	1058	918	1479	1341	2027	2208	2111	1120	1258	1571	2027	1317	1166	2146	3347	3602	4553	4863
436	Diamond back terrapins	131	73	36	34	23	8	13	12	7	6	9	9	7	8	9	5	8	6	5	3	0	0	0	0	2	5	3	0	0	1	3	0	0	0	2	0	0	0	0	1	0	0	0	0	0	0	0	0
437	Dogfish sharks nei	15545	14299	15250	13305	9358	10609	13308	11414	13632	12024	11249	11205	10139	9866	7115	7267	11272	5537	5761	11190	8072	13048	24555	15941	23033	25439	21720	12358	5586	11128	10717	17067	11632	9766	6411	10278	7679	7623	6306	7926	18068	18451	24357	29361	26798	31555	37119	30395
438	Dogfish sharks, etc. nei	0	0	0	0	0	0	0	0	0	0	0	0	0	0	0	0	0	0	0	0	0	0	0	0	0	0	0	4	0	0	0	0	0	0	0	0	0	0	0	0	0	0	0	0	0	0	0	0
439	Dogfishes and hounds nei	100	100	100	100	100	0	0	100	100	200	200	700	600	500	800	900	500	400	400	500	500	500	400	500	485	480	538	422	431	424	451	518	487	647	695	644	825	3451	3474	4068	4385	3912	3392	2755	2439	2106	2022	2083
440	Dogtooth grenadier	0	0	0	0	0	0	0	0	0	0	0	0	0	0	0	0	0	0	0	0	0	0	0	0	0	0	0	0	0	0	0	0	0	0	0	0	0	0	0	0	0	0	0	0	0	0	0	0
441	Dogtooth grouper	0	0	0	0	0	0	0	0	0	0	0	0	0	0	0	0	0	0	0	0	0	0	0	0	0	0	0	0	0	0	0	0	0	0	0	0	0	0	0	0	0	0	0	0	0	0	0	0
442	Dogtooth tuna	0	0	0	0	0	0	0	0	0	0	0	0	0	0	0	0	0	0	0	0	182	94	115	136	141	129	212	257	449	239	305	446	509	343	377	178	137	512	84	107	292	234	336	627	388	438	625	489
443	Donax clams	0	0	0	0	0	0	0	0	0	0	0	0	0	0	0	0	0	0	0	0	0	0	150	415	304	357	44	168	96	253	85	101	10	97	96	55	53	383	0	20	78	67	89	124	292	197	0	0
444	Dorab wolf-herring	300	300	300	300	200	200	200	100	100	100	200	200	200	200	200	200	300	100	100	0	31	5343	3237	2403	3535	4496	5003	7795	6010	10195	11130	14230	13485	3934	3133	6222	4452	6003	6249	7017	8650	9821	8641	10214	12351	18279	11873	12392
445	Dories nei	0	0	0	0	0	0	0	0	0	0	0	0	0	0	0	0	0	0	0	0	0	0	0	0	0	0	0	0	0	0	0	0	0	0	0	0	0	0	0	0	0	0	0	0	0	338	288	641
446	Dotted gizzard shad	0	0	0	0	0	0	0	0	0	0	0	0	0	0	0	0	0	0	0	0	0	0	0	0	0	0	0	0	0	0	0	0	0	0	0	0	0	0	0	0	0	0	0	0	0	23707	18647	14850
447	Doublespotted queenfish	0	0	0	0	0	0	0	0	0	0	0	0	0	0	0	0	0	0	0	0	0	0	0	0	0	0	0	0	0	0	0	0	0	0	0	0	0	0	0	0	0	0	0	0	0	0	0	0
448	Dover sole	0	0	0	0	0	0	0	0	0	0	0	0	0	0	0	0	0	0	0	0	0	0	0	0	0	0	0	0	0	0	0	0	0	0	0	0	0	0	0	0	0	0	0	0	0	0	0	12342
449	Draughtsboard shark	0	0	0	0	0	0	0	0	0	0	0	0	0	0	0	0	0	0	0	0	0	0	0	0	0	0	0	0	0	0	0	0	0	0	0	0	0	0	0	0	0	0	0	0	0	0	0	0
450	Duckbill barracudina	0	0	0	0	0	0	0	0	0	0	0	0	0	0	0	0	0	0	0	0	0	0	0	0	0	0	0	0	0	0	0	0	0	0	0	0	0	0	0	0	0	0	0	0	0	0	0	0
451	Dungat grouper	0	0	0	0	0	0	0	0	0	0	0	0	0	0	0	0	0	0	0	0	0	0	0	0	0	0	0	0	0	0	0	0	0	0	0	0	0	0	0	0	0	0	0	0	120	102	196	63
452	Dungeness crab	11600	11618	11223	11881	13576	11149	16097	20552	20203	18759	18701	16932	11798	12778	12452	14715	20017	21649	24666	23498	27600	19800	13600	7600	7505	9466	16619	28416	18980	18729	19064	17454	15804	14007	12476	13994	11486	14994	23051	20113	16416	12009	22242	31378	26863	26282	34503	21251
453	Dusky catshark	0	0	0	0	0	0	0	0	0	0	0	0	0	0	0	0	0	0	0	0	0	0	0	0	0	0	0	0	0	0	0	0	0	0	0	0	0	0	0	0	0	0	0	0	0	0	0	0
454	Dusky grouper	200	500	900	500	400	300	200	200	200	500	1400	1300	400	300	900	800	900	900	900	900	914	965	3238	5832	2140	894	928	1832	1836	1373	2390	1792	1440	2535	5094	5716	5448	5798	6243	6913	7095	7232	8033	7656	7699	5597	4715	4426
455	Dusky shark	0	0	0	0	0	0	0	0	0	0	0	0	0	0	0	0	0	0	0	0	0	0	0	0	0	0	0	0	0	0	0	0	0	0	0	0	0	0	1	4	70	47	69	23	20	0	0	7
456	Dusky smooth-hound	0	0	0	0	0	0	0	0	0	0	0	0	0	0	0	0	0	0	0	0	0	0	0	0	0	0	0	0	0	0	0	0	0	0	0	0	0	0	0	0	0	0	0	0	280	0	0	0
457	Eagle rays nei	0	0	0	0	0	0	0	0	0	0	0	0	0	0	0	0	0	0	0	0	0	0	0	0	0	0	0	0	0	0	0	0	0	0	0	0	0	0	0	0	0	0	0	0	0	0	0	1
458	Eastern Pacific bonito	35016	55552	56172	47807	58252	79862	88258	60699	72416	86266	99767	113161	93968	95425	88685	76358	94086	82725	66469	73003	66200	86700	78200	53900	17654	22808	10221	21328	13380	11498	17840	20061	21784	27293	33226	12930	5795	24629	44427	39512	54236	26672	36505	38126	38061	35175	23927	18929
459	Eaton's skate	0	0	0	0	0	0	0	0	0	0	0	0	0	0	0	0	0	0	0	0	0	0	0	0	0	0	0	0	0	0	0	0	0	0	0	0	0	0	0	0	0	0	0	0	0	0	0	0
460	Echinoderms	0	0	0	0	0	0	0	0	0	0	0	100	100	300	300	200	400	700	600	1000	3400	2000	1900	2700	3405	2420	3655	4265	3196	2866	3565	5309	5721	5715	5470	6539	8113	5624	4719	4451	9231	6745	5845	7622	8094	7433	7054	6521
461	Edible crab	11300	13200	11800	11800	12200	15300	13300	12900	15900	14100	15500	16800	16700	14200	14500	13600	15800	15400	16300	21000	21500	23500	23700	19700	18954	21133	24451	21754	24976	27807	25358	25261	23312	26919	28285	29304	25768	28808	29192	27133	29110	27862	26353	25944	30887	33382	29185	38011
462	Eel-grass	0	0	0	0	0	0	0	0	0	0	0	0	0	0	0	0	0	0	0	0	0	0	0	0	0	0	0	0	0	0	0	0	0	0	0	0	0	0	8731	7718	6589	5389	1361	424	264	243	370	331
463	Eelpout	0	0	0	0	0	0	0	0	0	0	0	0	0	0	0	0	0	0	0	0	11900	12500	10800	13500	18615	13003	12043	8476	7711	2006	163	97	87	56	71	67	68	63	48	54	38	43	57	104	175	152	147	97
464	Eelpouts	0	0	0	0	0	0	0	0	0	0	0	0	0	0	0	0	0	0	0	0	0	0	0	0	0	0	0	0	0	0	0	0	0	14	1	0	1	0	0	0	0	0	0	380	5	45	18	0
465	Eeltail catfishes	0	0	0	0	0	0	0	0	0	0	0	0	0	0	200	200	400	800	600	600	500	300	300	200	298	449	403	481	908	777	934	1476	1803	1932	1182	1284	2398	934	986	915	1456	1338	1088	2133	3399	2633	2644	2210
466	Electron subantarctic	0	0	0	0	0	0	0	0	0	0	0	0	0	0	0	0	0	0	0	0	0	0	0	0	0	0	0	0	0	0	0	0	0	0	0	0	0	0	0	23438	71970	58568	0	0	0	0	0	0
467	Elephantfishes, etc. nei	0	0	0	0	0	0	0	0	0	0	0	0	0	0	0	0	0	0	0	0	0	0	0	0	0	0	0	0	0	0	0	0	0	0	0	0	0	0	0	0	0	0	0	0	0	0	0	0
468	Elongate ilisha	0	0	0	0	0	0	0	0	0	0	0	0	0	0	0	0	0	0	3700	2600	12500	15500	16000	4400	1318	2263	7177	2882	14311	16891	18169	16665	17604	15338	19711	18593	24659	15470	16300	18289	24667	31685	30296	28966	32839	47101	51969	72004
469	Emperors(=Scavengers) nei	3200	3700	4300	4400	5200	5200	5200	6700	6800	7700	7800	9000	15000	12300	13600	14300	16700	17300	18700	18500	17260	17480	20100	16820	21955	29440	27613	30397	29898	31074	33287	33620	34646	43216	44432	43019	51303	49845	59712	57854	55466	63885	69046	69141	69982	81035	81577	80605
470	Endeavour shrimp	0	0	0	0	0	0	0	0	0	0	0	0	0	0	0	0	0	0	0	0	0	0	0	0	0	0	0	0	0	0	0	0	0	0	0	0	0	0	0	1320	1393	1660	2043	1801	2112	2182	2400	2339
471	English sole	0	0	0	0	0	0	0	0	0	0	0	0	0	0	0	0	0	0	0	0	0	0	0	0	0	0	0	0	0	0	0	0	0	0	0	0	0	0	0	0	0	0	0	0	0	0	0	0
472	Escolar	0	0	0	0	0	0	0	0	0	0	0	0	0	0	0	0	0	0	0	0	0	0	0	0	0	0	0	0	0	0	0	0	0	0	0	0	0	0	0	0	0	0	0	0	0	0	0	9
473	Eulachon	869	872	980	905	956	1317	1045	716	1281	897	631	678	874	690	483	417	336	468	444	506	700	800	900	1400	1196	1035	1425	941	1408	22	1430	782	1016	1243	235	989	1834	881	1346	1415	1283	1351	1688	242	26	226	34	27
474	Euro-American crayfishes nei	487	484	468	714	251	509	252	407	1002	518	615	1003	1411	969	1514	3983	1485	2052	2685	3885	1600	3100	2800	5000	3454	5432	3820	4611	10190	9758	7642	7373	10556	8781	10185	9085	8416	9758	10186	10992	4451	5749	12865	22875	12008	7991	6971	12130
475	European anchovy	163000	204100	197900	179800	173400	141700	157000	158700	172800	225700	205800	258800	256800	280900	320100	340100	334000	346200	321500	256000	371726	374320	365549	394694	520352	420676	537031	455486	552330	492607	708984	701399	707985	707705	836159	598785	664630	643590	858792	481635	540450	383973	401451	443181	504316	618646	527610	505390
476	European barracuda	0	0	0	0	0	0	0	0	0	0	0	0	0	0	0	0	0	0	0	0	0	0	0	0	0	0	0	0	0	0	0	0	0	0	0	0	0	0	0	0	0	0	0	0	0	0	0	0
477	European conger	12700	11000	13200	12700	11000	11000	9700	12800	12000	12000	11600	12100	10500	8500	9800	8700	8400	9300	11500	9200	9000	9600	9159	9882	11666	11736	11875	13196	11856	10155	12232	12017	12249	13282	12840	12490	13856	12747	14656	14798	15413	16108	16343	18310	19036	17244	18429	17574
478	European edible sea urchin	0	0	0	0	0	0	0	0	0	0	0	0	0	0	0	0	0	0	0	0	0	0	0	300	242	209	352	170	114	132	108	102	97	48	113	77	49	52	64	62	95	104	89	739	1443	933	425	25
479	European eel	14095	13249	13173	13846	11930	14514	12796	13876	13754	16914	16276	15734	15389	18539	19052	17992	18727	19053	20278	19233	18805	19654	17154	18439	16921	16110	15844	14149	15216	14451	14349	12474	13401	13953	14174	12665	12899	14043	15545	13497	13038	11836	12119	11509	11292	10538	10059	10318
480	European flat oyster	2500	2500	3400	2000	2300	2700	3100	2800	2900	3200	4000	3400	3000	1200	1200	1900	1700	1400	2400	1800	1910	2044	3151	4000	3780	2907	3323	2814	2159	1908	1783	1686	3044	2984	3912	3693	4444	2127	3642	4793	7467	8654	8704	4056	4753	4340	3456	3598
481	European flounder	9700	9300	8000	8300	7500	8800	8700	9000	9200	8600	7900	7800	8000	8800	11300	9200	9400	8800	8200	8100	7537	8842	12203	12400	14174	13212	12044	13038	11967	12197	11059	11475	11653	14511	12037	9749	10292	7848	11557	11945	9205	9542	7817	8495	12063	11409	10997	12045
482	European flying squid	0	0	0	0	0	100	0	100	9600	1800	100	0	6000	500	1500	11000	2500	1900	100	0	2400	2800	2300	0	0	0	1658	260	539	2540	3497	11919	18647	18619	12390	14796	2061	3959	1183	43	74	75	49	11	21	382	1203	2957
483	European hake	131600	152500	149300	137900	131900	166600	122000	135900	141800	138200	148500	152000	141900	137400	145400	141300	136000	137700	127500	122300	143140	93572	121822	136593	138118	138788	127345	106042	77423	92722	107991	101041	96582	109792	128825	134810	122151	125465	124822	107903	98775	107721	115913	114660	113129	119906	92332	76958
484	European lobster	3000	2800	2600	2800	2900	3100	3200	3700	3600	3800	3300	3300	3100	2600	4800	2500	2300	2300	2300	2000	2172	2307	2108	1915	1889	1864	1885	1950	1810	1739	1844	1844	2041	2287	2442	2229	1971	2285	2575	2916	2823	2527	2259	2276	2851	2981	2589	3219
485	European pilchard(=Sardine)	358800	341100	371500	377900	365600	296500	364800	404400	450300	442600	487900	517700	462600	467900	525200	510500	619000	561600	500700	591200	610438	716777	696090	949501	991013	1070685	1315679	1113414	809060	789342	967405	1000023	865359	960742	913590	926110	980587	1184213	1366307	1539138	1521993	1464150	1156750	1076230	1133637	1208655	996314	1001734
486	European plaice	100400	100400	108100	112800	102500	104600	102500	105700	112200	120600	133500	148900	155600	164100	173000	154400	160700	168600	171900	180300	185800	194700	189700	182100	165810	159696	169649	185569	162506	163888	145246	133823	150881	145123	162197	203613	182129	185022	190069	193198	202510	184564	166009	157982	152463	136307	117699	121421
487	European seabass	300	400	400	400	300	400	500	400	1200	1700	1100	1300	1300	1300	1500	1700	1800	1500	1500	1400	1580	1763	1758	1722	1544	3281	2011	3716	4115	4567	4460	2893	5125	4788	6930	7580	7793	7991	6734	6434	5702	6172	6410	7201	6721	9451	8263	7051
488	European smelt	1700	1600	2400	3000	3300	1800	4300	5200	5600	5400	7100	7200	8200	6100	6700	7200	7200	10100	13600	8400	8000	8800	7700	7500	6553	8047	6166	1380	1348	4247	4418	4409	7363	6851	5848	5108	6593	7260	8144	8644	6617	7972	8000	5118	4998	7374	7915	7541
489	European sprat	46500	44900	50600	56300	87400	87500	70100	73200	76240	98800	72500	88500	107500	153700	184600	180500	212900	157000	171200	205200	236685	303798	331362	514583	650621	990299	911625	641884	726517	674353	652553	600122	558068	372296	296212	220525	265761	312669	322345	314060	244876	273108	288784	380675	579681	601998	671616	700239
490	European squid	0	0	0	0	0	0	0	0	0	0	0	0	0	0	0	0	0	0	0	0	0	0	0	0	6	5	3	5	5	3	3	1	1	2	1	18	5	1	0	1	1	1	0	0	0	0	2	2
491	European whitefish	4500	4300	2700	4300	3700	3500	3500	3700	3900	3900	4000	4000	3600	2800	2718	2710	2796	2657	2946	3074	2506	3216	3566	3511	3881	3905	3811	3498	3459	3936	6124	6147	6082	5862	5964	5915	6337	6539	6554	6800	8260	8456	7065	6993	7168	6893	5742	5644
492	Eyespot skate	0	0	0	0	0	0	0	0	0	0	0	0	0	0	0	0	0	0	0	0	0	0	0	0	0	0	0	0	0	0	0	0	0	0	0	0	0	0	0	0	0	0	0	0	0	0	0	0
493	Falkland sprat	0	0	0	0	0	0	0	0	0	0	0	0	0	0	0	0	0	0	0	0	0	0	0	0	0	0	0	0	0	0	0	0	0	0	0	509	46	0	8563	11	0	0	0	0	0	0	0	0
494	False abalone	1100	1100	1200	1500	1900	3000	3400	4000	4900	4000	2500	2300	3000	4500	4400	3600	3400	4100	4600	3600	3800	5000	6700	5400	6076	9590	10012	14161	12252	16571	24856	17471	20097	15990	18359	11103	6369	21236	11180	0	8015	6236	5637	11493	10668	4031	5269	7520
495	False scad	0	0	0	0	0	0	0	0	0	0	0	0	0	0	0	0	0	0	0	0	0	9438	6312	3888	18286	831	4395	270	198	8720	4097	8135	16707	17705	7464	19422	8769	10116	11594	6154	18252	14613	14978	2580	4040	3483	3301	3344
496	False trevally	500	500	300	200	200	200	200	200	300	300	300	300	500	500	7000	6300	7000	10000	6400	5000	5800	6400	7700	12700	12863	9367	9017	8136	7285	7047	9677	9472	14927	12184	8254	6257	8903	7360	9349	10323	11251	8078	7931	6786	6983	7533	7345	8709
497	Filefishes nei	0	0	0	0	0	0	0	0	0	0	0	0	0	0	0	0	0	0	0	0	0	0	0	0	0	0	0	230142	310351	105391	161365	208600	265938	137923	324245	272674	426918	407210	263294	392938	337741	286705	159404	97189	197124	124038	211059	274732
498	Filefishes, leatherjackets nei	0	0	0	0	0	0	0	0	0	0	0	0	0	0	0	0	0	0	0	0	0	0	0	0	0	0	0	0	0	0	0	0	0	0	0	0	0	0	0	0	0	0	0	0	0	0	0	430
499	Finetooth shark	0	0	0	0	0	0	0	0	0	0	0	0	0	0	0	0	0	0	0	0	0	0	0	0	0	0	0	0	0	0	0	0	0	0	0	0	0	0	0	0	0	0	0	0	0	0	0	0
500	Finfishes nei	167697	165970	211375	264094	228603	248894	298435	325494	321885	434944	259389	208298	270656	316887	301255	310044	273810	288161	289113	346729	333688	283386	242443	252006	244367	283858	300390	160124	136344	103333	167340	197362	171621	122347	158725	265635	78874	58435	53440	47843	54305	51610	59086	44552	36347	57294	39526	48849
501	Five-lined snapper	0	0	0	0	0	0	0	0	0	0	0	0	0	0	0	0	0	0	0	0	0	0	0	0	0	0	0	0	0	0	0	0	0	0	0	0	0	0	0	0	0	0	0	0	0	0	0	0
502	Flat needlefish	0	0	0	0	0	0	0	0	0	0	0	0	0	0	0	0	0	0	0	0	0	0	0	0	0	0	0	0	0	0	0	0	0	0	0	17	0	0	0	0	24	34	61	54	31	19	14	25
503	Flatfishes nei	153690	157369	191854	193280	213375	270740	305411	287259	384142	467892	752691	856693	754280	453430	442315	358430	455544	498520	391121	471794	373518	422115	352388	375887	376094	315779	359017	298386	408284	328211	326480	338967	351642	333988	366059	398374	399940	348724	388319	290750	322994	294241	319141	289447	237826	239483	259165	269579
504	Flathead grey mullet	18100	19100	19600	21100	17400	15700	15900	14500	14800	15100	17007	19470	19261	19485	20134	19600	20900	20600	19400	22200	18555	19531	19353	18741	16230	24353	23741	25995	25531	31542	30674	28132	27572	33590	36416	39872	32378	30632	28895	31188	34084	35313	39744	40443	37937	103984	99178	109536
505	Flathead lobster	0	0	0	0	0	0	0	0	0	0	0	0	0	0	0	0	0	0	0	0	1500	1600	1500	1200	1500	1655	1575	2758	2483	1942	973	1582	1168	734	1183	1426	1461	1852	1404	1316	1411	1384	1213	1685	1281	2244	3161	3052
506	Flathead sole	5000	5000	6000	7100	8700	7700	8800	13900	15700	13300	10100	7600	7100	7600	6700	9100	6000	6600	10000	20000	23600	27000	9500	18600	14189	5134	8121	7541	14531	6049	8572	10602	8492	5508	2531	1347	251	665	22067	4	8	2588	2044	5865	4835	9073	11392	12867
507	Flatheads nei	1500	2000	2600	3000	2700	2600	2300	2300	1900	2100	1600	1700	1900	3100	2800	3100	2600	2600	2400	2800	2800	2300	2400	1700	1645	1980	1589	2037	1966	2168	2469	2326	2263	2342	2155	2271	3199	4089	4285	4355	4348	3693	4021	3170	3125	4136	4389	4576
508	Fleshy prawn	0	0	0	0	0	0	0	0	0	0	0	0	0	0	0	0	0	0	0	0	14814	13331	12399	36164	42475	34297	9596	23202	34933	49282	27340	19211	2749	12288	16308	33191	30908	34469	55557	26430	39480	37117	38980	17479	47133	44449	56534	66056
509	Florida pompano	383	446	458	285	295	211	238	350	360	266	325	346	398	418	371	402	518	605	627	454	500	400	600	600	674	634	654	12	12	6	5	4	0	0	0	0	0	0	0	0	0	0	0	0	1	54	44	297
510	Flying gurnard	0	0	0	0	0	0	0	0	0	0	0	0	0	0	0	0	0	0	0	0	0	0	0	0	0	0	0	0	0	0	0	0	0	0	0	0	0	0	0	0	0	0	0	0	0	0	0	0
511	Flyingfishes nei	4200	8000	9600	10000	10900	13700	14200	12600	13200	14200	19600	17200	20600	15600	15800	17300	21900	22700	21300	23500	32650	38750	30150	43150	65974	35857	39206	39140	34113	64652	41314	50448	41236	43214	48883	42531	46490	37927	38285	37332	35901	36729	85207	42171	33915	73718	42300	55395
512	Forkbeard	0	0	0	0	0	0	0	0	0	0	0	0	0	0	0	0	0	0	0	0	0	0	0	0	0	0	0	0	0	0	0	0	0	0	0	0	0	0	0	0	0	0	0	0	0	0	0	0
513	Forkbeards nei	0	0	0	0	0	0	0	0	0	0	0	0	0	0	0	0	0	0	0	0	100	100	0	0	0	0	0	586	120	98	108	476	508	490	204	587	103	261	182	0	0	288	359	280	413	447	466	392
514	Four-spot megrim	0	0	0	0	0	0	0	0	0	0	0	0	0	0	0	0	0	0	0	0	0	0	0	0	0	0	0	0	0	0	0	0	0	0	0	0	0	0	0	0	0	0	0	0	0	0	0	0
515	Fourbeard rockling	0	0	0	0	0	0	0	0	0	0	0	0	0	0	0	0	0	0	0	0	0	0	0	0	0	0	0	0	0	0	0	0	0	0	0	0	0	0	0	0	0	0	0	0	0	0	0	0
516	Fourfinger threadfin	0	0	0	0	0	0	0	0	800	1000	1600	1700	1800	1900	3500	2200	2000	2200	1300	1200	1440	2759	3423	5639	4559	4284	5200	5353	7558	6652	5850	7849	8286	6341	6414	7584	7871	12472	16362	13291	12125	8008	11055	11063	5256	4281	3673	5162
517	Fourlined terapon	0	0	0	0	0	0	0	0	0	0	0	0	0	0	0	0	0	0	0	0	0	0	0	0	0	0	0	0	0	0	0	0	0	0	0	0	0	0	0	0	0	0	0	0	0	0	0	0
518	Fourspot flounder	0	0	0	0	0	0	0	0	0	0	0	0	0	0	0	0	0	0	0	0	0	0	0	0	0	0	0	0	0	0	0	0	0	0	0	0	0	0	0	0	0	0	0	0	0	0	0	0
519	Fragile codium	0	0	0	0	0	0	0	0	0	0	0	0	0	0	0	0	0	0	0	0	0	0	0	0	0	0	0	0	0	0	0	0	0	0	0	0	0	0	0	0	0	0	0	0	0	0	0	0
524	Frigate and bullet tunas	22969	30866	33998	34381	41673	47783	43714	40021	48453	41366	35860	33447	33389	60431	38280	44059	42141	52734	46894	44536	59009	54934	71246	77421	75579	63305	68078	113972	82217	121203	153067	119405	122321	122708	141251	159271	151721	183834	199398	205326	180785	187729	222162	207972	220347	202595	201845	232193
525	Frigate tuna	0	0	0	0	0	0	0	0	0	0	0	0	0	0	0	0	0	0	0	0	0	0	0	0	0	0	0	0	0	0	0	522	558	1125	226	117	227	1543	1906	1505	1965	3877	4078	9824	3516	2315	8187	7431
526	Fringebarbel sturgeon	0	0	0	0	0	0	0	0	0	0	0	0	0	0	0	0	0	0	0	0	0	0	0	0	0	0	0	0	0	0	0	0	0	0	0	0	0	0	0	0	0	0	0	0	0	0	0	0
528	Frostfishes	0	0	0	0	0	0	0	0	0	0	0	0	0	0	0	0	0	0	0	0	0	0	0	0	0	0	0	0	0	0	0	0	0	0	0	0	0	0	0	0	0	0	0	0	0	0	0	0
529	Fusiliers nei	500	3000	3400	3500	3700	3800	3900	3900	4100	3900	4100	5000	5300	5500	5700	6700	7500	7100	7400	7900	19900	24400	28100	41800	39837	38731	35600	27297	24850	26920	30715	27928	29505	31268	33227	31385	33009	34321	30244	35015	26328	34227	36548	39378	45163	58208	48183	57080
530	Gadiformes nei	204	2519	2945	4356	4587	3541	4428	2934	4861	5066	7250	6099	6500	13500	19300	22900	20200	19500	12500	13200	13690	8919	13460	6300	12602	6316	12825	36922	67913	13711	6623	7511	9029	10708	9730	7845	25587	19199	36629	34558	36326	32940	33611	37003	29102	42307	43398	28271
531	Gag	0	0	0	0	0	0	0	0	0	0	0	0	0	0	0	0	0	0	0	0	0	0	0	0	0	0	0	0	0	0	0	0	0	0	0	0	0	0	0	0	0	0	0	0	0	0	0	0
532	Garfish	6200	6500	4600	7800	6000	12900	9900	10500	5000	4600	4500	6100	6500	5500	5900	4900	5900	3400	9400	7700	8212	6363	6059	3810	3323	4702	3808	4838	5378	5343	4517	4068	3851	2829	4622	4391	3538	4913	4760	2447	2835	3332	4452	3376	3825	2997	3027	3453
533	Gastropods nei	19	37	26	0	0	0	0	0	0	30	37	204	100	200	204	233	196	326	204	511	600	2100	2802	3590	6697	6446	8948	15087	10353	14458	22903	21744	23322	23812	24657	28444	36076	35157	35862	34194	24343	25728	25908	23697	24849	22339	20070	16370
534	Gay's little venus	0	0	0	0	0	0	0	0	0	0	0	0	0	0	0	0	0	0	0	0	0	0	0	0	0	0	0	0	0	0	0	0	0	0	0	0	0	0	0	0	0	0	0	0	0	0	0	0
535	Gazami crab	2000	2000	4200	2900	3200	4200	4267	3510	3308	2928	4118	3482	3300	2213	1353	1306	2350	1724	1046	1025	3697	5199	7166	12386	13978	17932	14280	19727	20192	23451	22541	26321	24107	23456	30281	29188	36225	142780	134518	174885	148221	154765	176135	130641	297149	265295	303170	234466
536	Geelbek croaker	0	0	0	0	0	0	0	0	0	0	0	0	0	0	0	100	200	100	100	100	100	0	0	100	83	111	99	126	85	344	310	174	420	331	221	268	304	500	551	871	590	524	568	626	482	397	381	519
537	Gelidium seaweeds	0	0	0	0	0	0	0	0	0	0	0	302	300	336	340	398	279	249	343	399	464	242	213	148	321	1996	2174	513	903	1020	558	1456	1179	1006	1382	1530	1912	1070	1615	996	1006	1692	2093	1588	1538	1147	871	414
538	Ghost shark	600	600	400	500	900	800	1000	1100	1200	1200	1200	1000	1200	1100	1200	1100	1100	900	900	900	1100	1400	1000	1000	902	654	790	767	648	1024	1200	740	833	950	1000	1100	1000	1200	1300	967	1461	128	612	587	639	769	595	962
539	Ghost shrimps nei	0	0	0	0	0	0	0	0	0	0	0	0	0	0	0	0	0	0	0	0	0	0	0	0	0	0	0	0	0	0	0	0	0	0	0	0	0	0	0	0	0	0	0	0	0	0	0	0
540	Giant African threadfin	0	0	0	0	0	0	0	0	0	0	0	0	0	0	0	0	0	0	0	0	0	0	0	0	0	0	0	0	0	450	450	377	281	451	421	749	118	151	9453	3	147	4905	8120	2401	3670	3908	7650	10952
541	Giant abalone	4000	4000	4200	4900	3900	3900	3600	3900	4700	4900	4400	3800	4900	4900	4600	4300	5600	6000	6100	6500	6500	5700	5800	5800	4971	5416	5655	5203	5377	4853	4878	4706	4607	4578	3898	4580	4511	4189	3913	3571	3353	3066	2496	2353	2164	1980	1941	2218
542	Giant barnacle	0	0	0	0	0	0	0	0	0	0	0	0	0	0	0	0	0	0	0	0	0	0	0	0	0	0	600	643	407	889	859	1001	910	875	1005	636	1009	1610	935	1193	2268	900	1488	1192	809	681	879	579
543	Giant boarfish	0	0	0	0	0	0	0	0	0	0	0	0	0	0	0	0	0	0	0	0	0	0	0	0	0	0	0	0	0	0	0	0	0	0	0	0	0	0	0	0	0	0	0	0	0	21	19	27
544	Giant catfish	0	0	0	0	0	0	0	0	0	0	0	0	0	0	0	0	0	0	0	0	0	0	0	0	0	0	0	0	0	0	0	0	0	0	0	0	395	395	23	151	192	192	201	212	226	303	302	366
545	Giant guitarfish	0	0	0	0	0	0	0	0	0	0	0	0	0	0	0	0	0	0	0	0	0	0	0	0	0	0	0	0	0	0	0	0	0	0	0	0	0	0	0	0	0	0	0	0	0	0	0	880
546	Giant manta	0	0	0	0	0	0	0	0	0	0	0	0	0	0	0	0	0	0	0	0	0	0	0	0	0	0	0	0	0	0	0	0	0	0	0	0	0	0	0	0	0	0	0	0	0	0	0	0
547	Giant red shrimp	200	100	200	200	200	100	100	100	100	100	100	100	500	400	600	600	900	1000	1300	1200	1084	710	600	500	0	0	0	506	451	513	0	0	0	0	0	0	0	0	0	0	0	0	0	0	0	0	0	0
548	Giant river prawn	2000	2000	2200	2600	2400	2800	3200	3400	2800	3800	3700	4100	4300	4000	4400	4300	5200	5400	4700	4600	4800	4800	4900	4300	3065	2516	1940	2777	4220	3722	3798	3357	4037	3710	4415	3604	3900	4062	5133	6240	5470	5914	6184	6962	5677	5951	6851	5742
549	Giant seabass	68	126	142	187	159	166	150	110	98	113	110	154	202	138	101	160	155	105	0	0	100	100	100	0	37	27	52	24	20	22	0	0	3	24	5	92	94	96	84	46	63	5	40	72	0	0	1	1
550	Giant stargazer	0	0	0	0	0	0	0	0	0	0	0	0	0	0	0	0	0	0	0	0	0	0	0	0	0	219	540	438	426	387	723	1018	902	1518	2029	1421	1792	2337	2195	2720	3169	2607	2812	2866	109	9597	2123	3991
551	Giant stone crab	0	0	0	0	0	0	0	0	0	0	0	0	0	0	0	0	0	0	0	0	0	0	0	0	0	0	0	0	0	0	0	0	0	0	0	0	0	0	0	0	0	0	0	0	642	680	287	196
552	Giant tiger prawn	1500	4800	5400	5600	6000	6200	6529	6530	6327	6523	6629	8024	8450	8549	9027	9981	10806	10269	10351	10820	10543	10697	13214	12648	11208	12940	10234	8883	10624	10358	11876	9933	11170	12388	16199	12195	16113	13060	103025	99534	109285	138454	152045	195142	242080	207097	177054	178139
553	Giant trevally	0	0	0	0	0	0	0	0	0	0	0	0	0	0	0	0	0	0	0	0	0	0	0	0	0	0	0	0	0	0	0	0	74	18	18	35	50	96	111	165	219	566	416	361	201	175	222	4704
554	Gigartina seaweeds nei	0	0	0	0	0	0	0	0	0	0	0	0	0	0	0	0	0	0	0	0	0	0	0	0	6132	20280	14070	14000	12000	9000	5325	14630	7080	29741	31679	27389	23466	24887	27076	20265	46378	27728	9339	19521	28355	37398	32463	22687
555	Gilthead seabream	0	200	0	200	100	100	300	200	1300	1200	900	900	5000	3500	3400	3300	2900	2900	2700	3000	3034	2731	3805	1985	2368	3362	3160	4485	4582	3995	3612	3461	3431	4463	4776	5154	5135	5123	6113	6271	8434	8451	8529	8644	9262	6361	5843	5564
556	Glassfishes	0	0	0	0	0	0	0	0	0	0	0	0	0	200	0	0	0	0	0	0	500	500	500	700	647	740	1687	4020	3652	2606	2803	2568	3695	3232	2536	2493	2147	2507	2198	3170	3267	2521	6076	4831	3969	3554	3075	2594
557	Globose king crab	0	0	0	0	0	0	0	0	0	0	0	0	0	0	0	0	0	0	0	0	0	0	0	0	0	0	0	0	0	0	0	0	0	0	0	0	0	0	0	0	0	0	0	0	0	0	0	0
558	Goatfishes	3300	4600	4700	6000	6800	6000	15700	8200	7100	7200	9000	10200	9800	11000	14600	14400	18100	13900	15500	17600	17650	19266	19020	18716	17849	20546	24349	27236	26538	22107	23979	17115	21161	20595	36934	33621	31694	30698	41457	43294	45164	55953	55044	43245	46309	48016	49282	52441
559	Goatfishes, red mullets nei	300	300	400	400	500	500	500	500	1100	1200	1100	1200	1600	1400	800	1100	1600	2000	1700	1600	4750	4650	5450	5750	12269	16538	12258	16898	17422	22973	16644	18945	19493	20858	26750	31065	26235	29420	27147	27150	27340	29651	24265	28089	24791	28115	25507	17818
560	Gobies nei	11800	29300	24500	19500	31500	51800	67500	86300	112800	93800	73000	66900	83100	72000	109100	80100	69800	58800	45000	33700	29946	32833	33136	44698	40880	36301	41430	42237	17418	9891	10918	12692	18443	16840	53747	48121	51582	59944	59699	53030	50805	53613	49166	37062	27262	27282	27350	27646
561	Golden Cystoseira	0	0	0	0	0	0	0	0	0	0	0	0	0	0	0	0	0	0	0	0	0	0	0	0	0	0	0	0	0	0	0	0	0	0	0	0	0	0	0	0	0	0	0	0	0	0	0	0
562	Golden deepsea crab	0	0	0	0	0	0	0	0	0	0	0	0	0	0	0	0	0	0	0	0	0	0	0	0	0	0	0	0	0	0	0	0	0	0	0	0	0	0	0	0	0	0	0	0	0	0	0	0
563	Golden grey mullet	0	0	0	0	0	0	0	0	0	0	0	0	0	0	0	0	0	0	0	0	0	0	0	0	0	0	0	0	0	0	0	0	0	0	0	0	0	0	0	0	0	0	0	0	0	0	0	0
564	Golden king crab	0	0	0	0	0	0	0	0	0	0	0	0	0	0	0	0	0	0	0	0	0	0	0	0	0	0	0	0	0	0	0	0	0	0	0	0	0	0	0	0	0	0	0	0	0	0	4666	4917
565	Golden redfish	0	0	0	0	0	0	0	0	0	0	0	300	200	100	0	0	0	0	0	0	100	100	0	400	293	159	384	374	1768	6323	6569	4673	5048	6062	9481	12978	15402	14341	16045	13670	11056	15429	19553	17404	12168	12073	11034	11413
566	Golden threadfin bream	0	0	0	0	0	0	0	0	500	1400	2400	2600	2000	3400	2500	4600	5300	3800	4300	4300	4900	5700	10200	13600	18011	12305	4299	8037	6460	6044	6592	6306	4817	4957	5298	5844	6737	6405	9760	8131	12511	7685	8933	9841	4142	3664	4261	4401
567	Golden trevally	0	0	0	0	0	0	0	0	0	0	0	0	0	0	0	0	0	0	0	0	0	0	0	0	0	0	0	0	0	0	0	0	350	713	713	644	877	972	950	904	830	580	818	824	796	434	441	471
568	Goldsilk seabream	0	0	0	0	0	0	0	0	0	0	0	0	0	0	0	0	0	0	0	0	0	0	0	0	0	0	0	0	0	0	0	0	0	0	0	0	0	0	0	0	0	0	0	0	0	0	0	0
569	Goldsinny-wrasse	0	0	0	0	0	0	0	0	0	0	0	0	0	0	0	0	0	0	0	0	0	0	0	0	0	0	0	0	0	0	0	0	0	0	0	0	0	0	0	0	0	0	0	0	0	0	0	0
570	Goldstripe sardinella	2400	12900	14600	14900	16000	16400	16600	16200	16800	16000	16300	20700	21600	22200	23500	26500	28700	27000	28700	31300	26800	27300	25500	40400	50613	63216	55566	65054	75627	79168	92646	108714	98980	104617	109393	108543	120646	118299	134076	141888	134972	136626	139352	152560	166452	161096	157104	156914
571	Gonate squids nei	0	0	0	0	0	0	0	0	0	0	0	0	0	0	0	0	0	0	0	0	0	0	0	0	0	0	0	0	0	41	0	0	0	0	0	0	0	0	0	0	0	0	343	0	0	0	0	0
572	Goose barnacles nei	0	0	0	0	0	0	0	0	0	0	0	0	0	0	0	0	0	0	0	0	0	0	0	0	0	0	0	0	0	0	0	0	0	1	0	1	0	0	1	4	12	27	11	22	12	0	2	0
573	Gorgonians	0	0	0	0	0	0	0	0	0	0	0	0	0	0	0	0	0	0	0	0	0	0	0	0	0	0	0	0	0	0	0	0	0	0	0	0	0	0	0	0	0	0	0	0	0	0	0	0
574	Gracilaria seaweeds	5100	5100	5200	5190	6149	6195	7113	7139	7454	7311	7565	11246	5220	11970	15124	20775	21302	32600	15919	32900	28012	24721	25679	26696	34621	41202	35417	39466	39245	38946	18820	30974	40793	105045	83536	112597	66241	50466	39237	42947	45287	16354	9730	7373	6832	71511	19034	6510
576	Greasy grouper	0	0	0	0	0	0	0	0	0	0	0	0	0	0	0	0	0	0	0	0	0	0	0	0	0	0	0	0	0	0	0	0	90	266	0	0	0	0	0	0	0	0	0	0	0	0	0	0
577	Great Atlantic scallop	3500	3800	3700	5400	3300	5200	6100	4700	5000	5600	7900	7800	8800	9200	10300	9600	9000	9900	12600	17700	17400	27300	27800	43300	29445	28427	33954	26036	26666	25691	26697	22981	21996	19854	20732	20130	17328	15336	15803	12495	12384	15001	21220	20437	24994	23471	24098	26710
578	Great Mediterranean scallop	0	0	0	0	0	0	0	0	0	0	0	0	0	0	0	0	0	0	0	0	3	5	207	115	37	40	19	30	4	13	20	24	34	13	7	2	4	4	4	1	1	0	0	202	308	23	52	95
579	Great Northern tilefish	1089	1032	964	1439	1582	1629	707	252	674	380	1064	389	171	123	596	626	441	58	35	33	100	100	100	400	632	796	1109	2165	3356	3758	3760	3898	3521	2871	2671	2539	2714	3606	2066	1153	1542	1855	2428	2673	1518	1284	1463	1890
580	Great barracuda	200	800	800	800	900	1000	1000	1000	1000	900	1000	1100	1300	1300	1300	1500	1600	1600	1600	1800	2300	2300	1900	2000	1291	1439	7467	4566	3571	4076	5016	5095	6294	7089	7105	7979	9529	10576	11575	13543	12806	10967	25848	27360	24080	14228	16552	18206
581	Great lanternshark	0	0	0	0	0	0	0	0	0	0	0	0	0	0	0	0	0	0	0	0	0	0	0	0	0	0	0	0	0	0	0	0	0	0	0	0	0	0	0	0	0	0	0	0	0	0	0	0
582	Great white shark	0	0	0	0	0	0	0	0	0	0	0	0	0	0	0	0	0	0	0	0	0	0	0	0	0	0	0	0	0	0	0	0	0	0	0	0	0	0	0	0	0	0	0	0	0	0	0	0
583	Greater amberjack	0	0	0	0	0	0	0	0	0	0	0	0	0	0	0	0	0	100	100	100	132	244	27	164	31	36	66	353	273	109	125	127	237	308	304	380	337	431	301	271	290	336	409	328	409	713	1057	724
584	Greater argentine	0	0	0	0	0	0	0	0	0	0	0	0	0	0	0	0	0	0	0	0	0	0	0	0	0	0	0	0	0	0	0	0	0	0	0	0	0	0	0	0	0	0	0	0	0	0	0	0
585	Greater forkbeard	900	700	1200	1000	900	1000	800	1300	1200	1600	1200	1600	1900	2300	2500	2300	2400	2400	2600	2800	1851	1824	4161	0	547	608	526	739	1213	1521	1317	1493	1824	2018	2645	2897	1837	1723	1459	1509	1596	1512	1395	1519	1475	2031	4612	8224
586	Greater hooked squid	0	0	0	0	0	0	0	0	0	0	0	0	0	0	0	0	0	0	0	0	0	0	0	0	0	0	0	0	0	0	0	0	0	0	0	0	0	0	0	0	0	0	0	0	0	0	0	0
587	Greater lizardfish	21000	21300	21800	25400	25900	36200	35900	35900	35500	34500	37800	32800	35200	36500	31200	43700	47300	46100	36000	39400	39500	46100	42400	45800	40092	43438	47436	51743	43899	50006	50413	38705	34111	31810	28690	25691	30438	26929	28018	23104	19958	19764	23072	23067	20052	23013	21977	31047
588	Greater weever	0	0	0	0	0	0	0	0	0	0	0	700	900	700	700	500	500	500	400	300	300	300	211	200	315	341	287	349	485	291	670	1740	1122	979	1830	360	380	338	923	409	327	308	365	306	275	278	265	337
589	Green crab	2900	1700	2200	5000	4400	3900	1500	600	300	1400	449	557	228	432	229	124	120	128	315	425	600	600	500	0	40	25	4	0	40	2	36	107	191	188	171	115	134	253	320	853	756	903	1076	1578	1226	1113	837	951
590	Green humphead parrotfish	0	0	0	0	0	0	0	0	0	0	0	0	0	0	0	0	0	0	0	0	0	0	0	0	0	0	0	0	0	0	0	0	0	0	0	0	0	0	0	0	0	0	0	0	0	0	0	0
591	Green jobfish	0	0	0	0	0	0	0	0	0	0	0	0	0	0	0	0	0	0	0	0	0	0	0	0	0	0	0	0	0	0	0	0	0	0	0	0	0	0	0	0	0	0	0	0	0	0	0	0
592	Green laver	0	0	0	0	0	0	0	0	0	0	0	0	0	0	0	0	0	0	0	0	0	0	0	0	0	0	0	0	0	0	0	0	0	0	0	0	0	0	0	0	0	0	0	0	0	0	0	0
593	Green mussel	42000	37500	41200	43500	45500	42900	43200	44900	37900	39900	39000	65200	61700	54200	52600	46900	76600	79200	106300	124400	150800	165500	52062	1926	2455	5686	961	425	826	1889	3933	5266	49586	24975	37235	38592	20590	24448	24648	20076	20378	19696	25926	26048	29991	20549	20220	18017
594	Green rock lobster	0	0	0	0	0	0	0	0	0	0	0	100	100	100	100	200	200	200	200	200	100	200	200	100	148	139	119	136	133	108	148	139	184	195	190	181	158	200	210	79	89	107	113	108	148	199	161	158
595	Green seaweeds	6400	6300	6800	13400	31500	25100	24500	3600	2200	800	2200	2700	3700	4600	4300	1700	500	600	1400	1900	1200	900	600	900	1625	1773	2437	1374	1184	1608	6618	1536	4605	9232	2668	2627	22997	31937	41080	46746	53379	53271	53477	54021	55749	57262	59639	61108
596	Green spiny lobster	0	0	0	0	0	0	0	0	0	0	0	100	200	400	300	300	200	200	200	200	200	200	500	600	692	92	161	152	72	272	280	223	187	243	431	389	387	508	255	414	208	331	108	65	125	235	207	221
597	Green sturgeon	0	0	0	0	0	0	0	0	0	0	0	0	0	0	0	0	0	0	0	0	0	0	0	0	0	0	0	0	0	0	0	0	0	0	0	0	0	0	0	0	0	0	0	0	0	0	0	0
598	Green tiger prawn	400	400	400	400	500	500	500	600	600	600	700	700	700	900	900	1300	1500	1700	1900	1900	2480	2590	2600	4220	3577	3400	3251	5412	4379	5461	3435	2860	2609	2528	2259	2671	2964	2983	2341	2745	2118	1958	1524	3124	2588	4282	7034	6088
599	Green turtle	3	4	44	206	101	101	2	2	204	305	12	17	14	125	415	414	315	370	629	406	600	500	600	500	539	652	351	374	418	291	368	497	409	432	279	712	422	349	283	312	411	235	291	179	144	59	63	28
600	Green weakfish	0	0	0	0	0	0	0	0	0	0	0	0	0	0	0	0	0	0	0	0	0	0	0	0	0	0	0	0	0	0	0	0	0	0	0	0	0	0	0	0	0	0	0	0	0	0	0	0
601	Greenback horse mackerel	0	0	0	0	0	0	0	0	0	0	0	0	0	0	0	0	0	0	0	0	0	0	0	0	0	0	0	714	254	18	37	0	4705	10651	11068	20090	105479	107329	58797	56459	67171	132593	5770	12197	5996	10592	15441	10656
602	Greeneyes	0	0	0	0	0	0	0	0	0	0	0	0	0	0	0	0	0	0	0	0	0	0	0	0	0	0	0	0	0	20236	15656	0	13897	1567	0	0	0	0	0	0	0	0	0	0	0	0	0	0
603	Greenland cod	0	0	0	0	0	0	0	0	0	0	0	0	0	0	0	0	0	0	0	0	0	0	0	989	3948	4659	4746	5923	4432	3954	5589	3775	3643	3515	4764	6577	5952	2994	1333	372	387	1169	1778	1892	1858	2528	2121	1729
604	Greenland halibut	3200	3900	4200	4000	5600	5100	12500	12900	13500	16700	21485	23602	26900	29406	69561	75656	70448	99594	95474	133415	180728	151021	134514	105123	133830	129593	101743	95130	96878	104297	93625	74510	84306	89145	92683	86233	89014	113208	104313	124076	131998	145027	146080	145962	137726	100279	108053	97779
605	Greenland shark	0	0	0	0	0	0	0	200	0	0	0	0	0	200	200	100	200	0	0	0	0	100	0	100	95	60	157	93	65	42	48	61	68	69	54	46	23	32	19	31	54	58	68	50	43	55	61	73
606	Grenadier cod	0	0	0	0	0	0	0	0	0	0	0	0	0	0	0	0	0	0	0	0	0	0	0	0	0	0	0	0	0	0	0	0	0	0	0	0	0	0	0	0	0	0	0	0	0	0	0	0
607	Grenadiers nei	0	0	0	0	0	0	0	0	0	0	0	0	0	0	0	0	0	0	0	0	1500	600	0	0	400	937	43	1556	9	4752	737	463	298	18072	31029	9221	15061	26852	50108	30115	19951	14822	3622	3	0	90	107	31
608	Grenadiers, rattails nei	0	0	0	0	0	0	0	0	0	0	0	0	0	0	0	0	0	0	0	0	0	0	0	0	0	0	0	658	2853	2200	2305	2465	4845	9628	25432	23590	12351	3210	4485	2157	2221	2805	2701	798	242	1131	1889	6241
609	Grenadiers, whiptails nei	0	0	0	0	0	0	0	0	0	0	0	0	0	0	0	0	0	0	0	0	0	0	0	0	0	0	0	0	0	0	0	0	0	0	0	0	0	0	0	0	0	0	0	0	0	0	0	0
610	Grey gurnard	0	0	0	0	0	0	0	0	0	0	0	0	0	0	0	0	0	0	0	0	400	700	785	549	350	238	467	420	4100	832	1218	680	620	1362	3707	3101	682	47683	38995	27946	23222	15631	10288	2098	1313	1241	1514	1319
611	Grey rockcod	0	0	0	0	0	0	0	0	0	0	0	0	0	0	0	0	0	0	0	0	0	24545	52947	3133	19977	12098	12700	3952	36233	467	17775	9820	5377	2548	7727	9591	15697	5484	4931	6188	3743	2395	3	0	0	0	15	4
612	Grey snapper	0	0	0	0	0	0	0	0	0	0	0	0	0	0	0	0	0	0	0	0	0	0	0	0	0	0	0	0	0	0	0	0	0	0	0	0	0	0	0	0	0	0	0	0	0	0	0	0
613	Grey tilefish	0	0	0	0	0	0	0	0	0	0	0	0	0	0	0	0	0	0	0	0	0	0	0	0	0	0	0	0	0	0	0	0	0	0	0	0	0	0	0	0	0	0	0	0	0	0	0	0
614	Grey triggerfish	0	0	0	0	0	0	0	0	0	0	0	0	0	0	0	0	0	0	0	0	0	0	0	0	0	0	0	0	0	0	0	0	0	0	0	0	0	0	0	0	0	0	0	34	23	59	38	53
615	Grooved carpet shell	8300	4200	5100	4500	3500	3200	3100	3600	3100	4400	2000	3300	3000	2800	3800	3700	4800	5100	700	700	400	400	5400	1800	351	1888	1801	1648	1412	841	776	1811	612	827	3383	4486	1871	4112	1102	2289	3938	8349	17290	9996	3112	2019	1469	1288
616	Grooved sea squirt	0	0	0	0	600	600	600	700	600	600	700	800	600	500	500	200	200	600	500	500	857	579	600	500	155	141	124	114	105	92	83	80	93	99	31	48	28	26	37	35	44	206	164	147	127	0	28	22
617	Groundfishes nei	10100	12500	12400	14600	11100	14200	16800	19200	14600	17400	18224	16215	16247	12450	15045	16092	15189	11523	16204	19572	23634	32574	27089	54996	49526	36327	31139	37509	44189	46043	11411	10578	24000	13271	14849	7335	30796	10494	10354	28610	26445	26792	21963	20137	25936	22386	19771	10217
618	Groupers nei	8231	7512	7368	7137	9626	10373	12893	16417	13655	16123	15416	16760	15258	20200	22637	27316	27957	23451	24398	27901	31866	31379	36258	34202	35469	37632	34867	35241	35734	39622	46127	52390	51991	37275	29126	31621	31525	30197	40113	36676	56500	55937	58887	60649	67502	63098	65212	69673
619	Groupers, seabasses nei	3100	3100	4100	3700	4500	4400	5000	6300	10400	12200	12200	15300	16400	18400	14800	18300	27700	19000	21900	17100	38800	41000	45554	46257	57922	55413	51965	46218	39342	41861	50613	46274	40319	44810	67728	64647	71423	70921	69456	71332	71032	65545	55745	58481	66980	67681	66245	67758
620	Grunts, sweetlips nei	3338	3711	3669	3780	3969	4417	4696	7051	8059	7707	8280	6260	8551	8742	11128	11149	28164	31745	62886	112558	123874	35965	157830	192503	72136	119099	44682	31923	37878	39873	29846	42431	41902	43346	35826	35545	38881	40618	38706	37780	49162	51485	51385	54552	53244	67169	75458	73497
621	Guinea shrimp	0	0	0	0	0	0	0	0	0	0	0	0	0	0	0	0	0	0	0	0	0	0	0	0	0	0	0	0	0	0	122	0	0	0	430	464	0	0	0	0	0	0	0	0	0	0	0	0
622	Guinean striped mojarra	0	0	0	0	0	0	0	0	0	0	0	0	0	0	0	0	0	0	0	0	0	0	0	0	0	0	0	0	0	0	0	0	0	0	0	0	0	0	0	0	0	0	0	0	0	0	0	0
623	Guitarfishes, etc. nei	0	0	0	0	0	0	0	0	0	0	0	0	0	0	0	0	0	0	0	0	0	0	0	0	0	0	0	0	0	0	0	0	30	44	40	30	48	1571	1245	1116	1172	1245	1441	1520	1562	1288	1535	1550
624	Gulf butterfishes, etc. nei	0	0	0	0	0	0	0	0	0	0	200	200	200	100	200	200	100	100	100	100	100	100	100	100	53	51	90	63	45	104	83	85	55	35	28	112	71	84	140	102	184	325	1158	2856	1801	1881	1889	568
625	Gulf kingcroaker	1432	1616	2390	2241	2209	1976	2081	2043	1892	1443	1758	1954	2367	2222	2430	2841	2433	2261	2057	1917	1800	1900	2100	2000	1605	1391	1293	1253	641	465	306	499	276	393	436	286	234	625	281	436	652	694	454	582	875	968	1070	1443
626	Gulf menhaden	197452	227874	323341	265572	253518	295790	364929	233249	286667	451676	440650	532044	506527	493919	456656	507077	420558	373019	423459	550880	548600	729900	502200	487100	587717	542794	561525	447461	820352	807107	702073	552567	854336	923585	982888	883514	828503	907103	638733	583350	519583	550730	432848	551822	767448	472039	491612	597565
627	Gulf parrotfish	0	0	0	0	0	0	0	0	0	0	0	0	0	0	0	0	0	0	0	0	0	0	0	0	0	0	0	0	0	0	0	0	0	0	0	0	0	0	0	0	0	0	0	0	0	0	0	69
628	Gulper shark	0	0	0	0	0	0	0	0	0	0	0	0	0	0	0	0	0	0	0	0	0	0	0	0	1	3	0	1	5	4	2	1	2	4	6	8	5	7	6	7	3086	2211	2625	2485	1038	1330	720	827
629	Gurnards, searobins nei	6800	7200	6200	7300	6500	9600	10100	9900	10600	11500	13000	13000	12600	10700	11400	11200	11500	19100	13400	12800	12770	15943	16871	18515	20759	16869	14943	14362	14098	14361	14020	11936	17598	16547	17002	17493	17651	20587	22445	18196	18596	19145	21849	20639	18203	16111	17906	15845
630	Haddock	343222	345901	344755	344923	419577	514852	592758	530688	467229	419988	515326	550882	547494	508974	585116	748779	729664	485670	488152	961958	914254	508134	552866	626436	582155	529962	514916	404303	340807	344420	376128	417409	423103	372893	305550	379629	418611	397894	339172	269758	203958	190719	207815	251041	312207	317794	361930	334105
631	Haffara seabream	0	0	0	0	0	0	0	0	0	0	0	0	0	0	0	0	0	0	0	0	0	0	0	0	0	0	0	0	0	0	0	0	0	0	0	0	0	0	0	0	0	0	0	0	0	0	0	0
632	Hagfishes nei	0	0	0	0	0	0	0	0	0	0	0	0	0	0	0	0	0	0	0	0	0	0	0	0	0	0	0	0	0	0	0	0	0	0	0	0	0	0	0	0	0	0	0	478	1105	1398	1959	422
633	Hair crab	0	0	0	0	0	0	0	0	0	0	0	0	0	0	0	0	0	0	0	0	0	0	0	0	0	0	0	0	0	0	0	0	0	0	0	0	0	0	0	0	0	0	0	0	0	0	789	612
634	Hairtails, scabbardfishes nei	56400	57700	58300	59600	32900	36200	27800	41500	45000	35100	21000	23400	24200	20100	29700	47100	50200	50700	61700	60300	43800	62100	53200	63700	74863	64763	96110	63929	101416	95939	82202	83979	92452	94317	82007	119699	111967	111946	103164	86139	89725	96685	96702	84360	119623	108947	114490	213072
635	Hakes nei	0	0	0	0	0	0	0	0	0	0	0	0	0	0	0	0	0	0	100	0	179	182	3309	1084	1406	49327	276	7004	356	149	0	118	323	30	184	158	161	144	588	332	656	1286	593	209	158	133	2075	1416
636	Half-crenated ark	2000	3000	3000	4000	4100	8200	30300	40500	62500	52600	32900	31200	27100	29700	36500	31100	22200	40700	37900	38300	28300	59900	36100	20200	36530	18489	11068	5950	4023	7206	1677	2803	3624	4640	767	3738	5952	7902	12846	14624	16923	16152	14866	16689	17373	15426	16328	14133
637	Halfbeaks nei	1400	5200	6000	6300	6700	6500	6700	6700	6800	6500	6500	8700	8600	12400	11000	11600	13100	12300	12600	13500	19100	18800	17100	17400	17069	19642	27849	27731	32871	35703	32146	31532	32981	31070	41275	41588	43099	47852	47306	41568	40930	50266	40734	32469	33941	44910	38248	39848
638	Hammerhead sharks, etc. nei	0	0	0	0	0	0	0	0	0	0	0	0	0	0	0	0	0	0	0	0	0	0	0	0	0	0	0	0	0	0	0	0	0	0	0	0	0	0	0	0	0	377	290	988	318	276	323	1204
639	Hapuku wreckfish	1700	1400	1400	1400	1400	1300	1400	1300	1500	1300	1200	1200	1200	1200	1400	1200	1200	1300	1100	1100	1600	1400	1100	1300	1252	1106	1066	1025	1362	1760	2273	2334	2071	2377	2643	2048	1455	1170	1182	1041	1105	1194	1314	1481	1485	1569	1178	1687
640	Harbour spidercrab	0	0	0	0	0	0	0	0	0	0	0	0	0	0	0	0	0	0	0	0	0	0	0	0	0	0	0	0	0	0	0	0	0	0	0	0	0	0	0	0	0	0	0	0	0	0	0	0
641	Hard clams nei	0	0	0	0	0	0	0	0	0	0	0	0	0	0	0	0	0	0	0	0	0	0	0	0	29	67	1172	2702	4319	2556	2281	2053	3438	2554	2790	1597	1377	2666	2126	2272	1604	32249	3922	8704	12557	18023	13481	14027
642	Hard corals, madrepores nei	0	0	0	0	0	0	0	0	0	0	0	0	0	0	0	0	0	0	0	0	0	0	0	0	1	0	0	1	5	0	4	0	2	256	3304.9	4079.5	3946.5	8807.81	8841.47	7926.83	6546.08	4802.74	3451.23	2415.22	2895.47	6815.1	6769.58	6419.69
643	Hawksbill turtle	0	0	0	0	0	0	0	0	0	0	0	0	100	100	0	0	0	100	200	200	200	200	200	300	305	366	245	248	341	303	397	410	342	361	343	367	344	318	283	245	229	175	193	117	45	20	23	19
644	Hector's lanternfish	0	0	0	0	0	0	0	0	0	0	0	0	0	0	0	0	0	0	0	0	18200	2600	15200	42400	301	87	132	5650	950	9885	40	10278	675	1633	13563	30993	313	22	144	4704	571	662	656	1177	871	0	33	243
646	Hickory shad	273	208	304	287	244	189	193	162	120	61	99	159	102	148	140	114	112	76	78	110	0	0	0	0	0	0	0	0	0	0	44	38	0	34	29	20	10	21	43	9	5	10	13	40	31	36	88	75
647	Hilsa shad	0	0	0	10000	11000	12000	13000	6100	27400	33500	41400	15500	13400	12000	14800	16100	17500	14600	17000	18600	23500	23600	24800	21000	16611	14664	16984	17409	45713	41277	29249	24026	25159	25990	174326	168370	204844	224694	210185	220720	221963	235838	303292	320335	269978	307916	327899	315783
648	Hogfish	0	0	0	0	0	0	0	0	0	0	0	0	0	0	0	0	0	0	0	0	0	0	0	0	0	0	0	0	0	0	0	0	0	0	0	0	0	0	0	0	0	0	0	0	0	0	0	0
649	Hokkai shrimp	0	0	0	0	0	0	0	0	0	0	0	0	0	0	0	0	0	0	0	0	0	0	0	0	0	0	0	0	0	0	0	0	0	0	0	0	0	0	0	0	0	0	0	0	0	0	0	123
650	Honeycomb grouper	0	0	0	0	0	0	0	0	0	0	0	0	0	0	0	0	0	0	0	0	0	0	0	0	0	0	0	0	0	0	0	0	0	0	0	0	0	0	0	0	0	0	0	0	0	0	0	0
651	Honnibe croaker	2000	2000	2200	2600	1600	2100	1800	2500	1500	1300	2100	2200	2900	3400	4200	3200	2800	2200	2500	1100	200	1000	1000	1100	2289	1999	1951	1353	1751	2754	2311	3576	2462	1678	2481	2202	2665	2078	2185	2114	2391	2672	2625	1920	2364	2164	1940	1177
652	Horned and musky octopuses	0	0	0	0	0	0	0	0	0	0	0	0	1300	1400	1800	1900	2300	2200	2300	2000	3080	2740	3459	2650	2681	2612	2497	2369	3134	2375	2070	2032	2586	4310	2724	3671	2748	2870	3562	2470	2972	3366	3632	3542	3928	2500	1939	2258
653	Horned octopus	0	0	0	0	0	0	0	0	0	0	0	0	0	0	0	0	0	0	0	0	0	0	0	0	0	0	0	0	0	0	0	0	0	0	0	0	0	0	0	0	0	0	0	0	0	0	0	0
654	Horned turban	4000	4000	4400	4800	5400	4500	4100	3700	5300	5800	5000	4700	4600	4600	8600	9600	11800	10000	11000	11100	11200	12200	14100	19500	13245	13557	15219	14995	15199	15143	14228	14042	16535	12986	10131	12989	11457	13055	13921	13330	12002	12366	14766	18381	19521	18864	17480	19010
655	Horse mussels nei	0	0	0	0	0	0	0	0	0	0	0	0	0	0	0	0	0	0	0	0	35520	39010	16100	16580	12760	29757	43053	15504	17075	15099	8749	17224	32381	12582	12673	7584	8134	14877	30083	12219	6050	0	0	14	6	7	20	30
656	Horseshoe crab	612	279	281	75	1	122	88	111	153	35	266	503	154	91	161	96	60	25	37	5	0	0	0	0	8	28	927	23	78	134	232	140	1	212	100	53	1	227	302	495	332	494	449	810	634	926	1598	2607
657	Hound needlefish	0	0	0	0	0	0	0	0	0	0	0	0	0	0	0	0	0	0	0	0	0	0	0	0	0	0	0	0	0	0	0	0	0	0	0	0	0	0	0	0	0	0	0	0	461	324	96	111
658	Houting	0	0	0	0	0	0	0	0	0	0	0	0	0	0	0	0	0	0	0	0	0	0	0	0	0	0	0	0	0	0	0	0	0	0	0	0	0	0	1171	1171	479	0	0	18	14	25	63	30
659	Huchen	0	0	0	0	0	0	0	0	0	0	0	0	0	0	0	0	0	0	0	0	0	0	0	0	0	0	0	0	0	0	0	0	0	0	0	0	0	0	0	0	0	0	0	0	0	1	1	1
660	Humpback grouper	0	0	0	0	0	0	0	0	0	0	0	0	0	0	0	0	0	0	0	0	0	0	0	0	0	0	0	0	0	0	0	0	0	0	0	0	0	0	0	0	0	0	0	0	0	0	0	0
661	Humpback red snapper	0	0	0	0	0	0	0	0	0	0	0	0	0	0	0	0	0	0	0	0	0	0	0	0	0	0	0	0	0	0	0	0	0	0	0	0	0	0	0	0	0	0	0	0	0	0	0	0
662	Humped rockcod	0	0	0	0	0	0	0	0	0	0	0	0	0	0	0	0	0	0	0	0	0	0	0	0	0	3452	13324	4918	21800	13560	9082	3623	3198	7430	7151	6584	3243	5069	6391	1254	324	12	4	0	4	1	0	0
663	Humphead wrasse	0	0	0	0	0	0	0	0	0	0	0	0	0	0	0	0	0	0	0	0	0	0	0	0	0	0	0	0	0	0	0	0	0	0	0	0	0	0	0	0	0	0	0	0	0	0	0	0
664	Humpnose big-eye bream	0	0	0	0	0	0	0	0	0	0	0	0	0	0	0	0	0	0	0	0	0	0	0	0	0	0	0	0	0	0	0	0	0	0	0	0	0	0	0	0	0	0	0	0	0	0	0	0
665	Humpy shrimp	0	0	0	0	0	0	0	0	0	0	0	0	0	0	0	0	0	0	0	0	0	0	0	0	0	0	0	0	0	0	0	0	0	0	0	0	0	0	0	0	0	0	0	0	0	0	0	0
666	Iceland scallop	0	0	0	0	0	0	0	0	0	0	0	0	0	0	0	0	0	0	0	400	2400	3900	7400	4700	2851	2784	3669	4427	8719	7800	9079	10186	12076	16776	15870	18041	16813	13393	10059	10772	12117	11107	21269	16798	17230	23570	22752	24673
667	Imperial blackfish	0	0	0	0	0	0	0	0	0	0	0	0	0	0	0	0	0	0	0	0	0	0	0	0	0	0	0	0	0	0	0	0	0	0	0	0	0	0	0	0	0	0	0	0	0	0	0	0
668	Imperial surf clam	5000	7000	5900	6300	5700	6000	5800	6500	8500	5400	5200	5600	5000	5000	8700	5700	5000	4900	4000	4100	4100	3600	4800	3400	11953	20022	27374	22948	31612	17224	21716	13214	21291	17434	14182	17457	15888	17298	10499	12477	11363	11070	11591	15905	19386	17056	14791	14720
669	Indian driftfish	0	0	0	0	0	0	0	0	0	0	0	0	0	0	0	0	0	1300	2300	2100	3100	1800	1600	1400	1830	2259	1937	1920	1836	1555	2061	1926	1942	1653	1703	1429	1340	1575	1433	660	456	806	394	133	289	287	120	79
670	Indian halibut	100	400	600	600	600	600	600	600	600	600	600	700	700	800	900	900	1000	1000	1000	1200	1300	1400	1200	5900	4513	4335	5050	7442	7318	9304	6433	7384	12716	3544	5648	6307	7195	7330	6829	6590	7031	5892	6212	7961	10223	11088	15571	25398
671	Indian mackerel	93200	93000	146200	74600	32400	28100	19700	92700	127000	66700	138100	38900	33900	81900	29400	48200	38500	34800	26600	99200	181400	250800	169300	129200	104582	101453	116746	153221	190978	167232	122068	123582	87474	136948	134117	176824	158574	164504	157479	260278	238537	210768	224088	273409	351428	341203	399939	304159
672	Indian mackerels nei	53500	66500	60500	62500	68500	61500	61900	71200	59000	50800	47600	41400	62700	43900	69700	89500	115900	156600	244600	196900	131600	139700	60100	88600	67350	90980	73330	64811	85837	143013	137947	156701	170832	191467	243024	241777	190897	208094	182638	182560	172348	168330	207371	212439	241856	286001	236611	225829
673	Indian oil sardine	14500	14500	15800	66100	48300	45000	23100	197500	132300	79200	200100	179000	116800	71200	282900	271900	264800	271400	308600	181800	235000	217700	136000	85500	151336	262100	284889	264497	326091	320542	295078	386736	311744	268456	306995	290229	292499	265704	251173	300210	338135	253215	270668	262302	197717	197601	223355	298979
674	Indian pellona	0	0	0	0	0	0	0	0	0	0	0	0	0	0	0	0	0	0	0	0	1000	1200	1300	1400	1376	1968	1629	1881	1859	3172	2345	1565	2235	2766	2605	5336	5267	4596	5684	6054	7000	8733	9609	9855	12237	11136	16077	14176
675	Indian pompano	0	0	0	0	0	0	0	0	0	0	0	0	0	0	0	0	0	0	0	0	0	0	0	0	0	0	0	0	0	0	0	0	0	0	0	0	0	0	0	0	0	0	0	0	0	0	0	62
676	Indian scad	11000	10000	8000	7000	7000	7000	8000	8000	9000	10000	10000	13000	13000	15000	15400	11000	13300	8800	6900	7200	9800	11500	15100	30000	55248	42443	100171	152771	131042	48443	50666	61538	51064	56862	74223	61628	49793	110867	71744	97487	110324	104812	95984	120819	136707	133544	145320	150027
677	Indian threadfin	0	0	0	0	0	0	0	0	0	0	0	0	0	0	0	0	0	0	0	0	0	0	0	0	0	0	0	0	0	0	0	0	0	0	0	0	0	0	0	0	0	0	0	0	0	0	0	0
678	Indian white prawn	0	0	0	0	0	0	0	0	0	0	0	0	0	0	0	0	0	0	0	0	0	0	0	0	0	0	0	0	0	0	0	0	0	0	0	1601	1819	1388	1329	1330	1226	1300	0	0	0	0	0	0
679	Indo-Pacific king mackerel	6106	5718	5362	3548	4123	5046	6765	5055	4475	4438	5547	7066	7157	6804	7618	7517	7744	7694	9461	9265	9921	12092	14460	19562	14436	12369	14789	13682	16052	21739	17819	20556	21377	26757	25428	25036	18071	21219	25579	34611	26651	32841	31486	37913	39044	51847	49938	42757
680	Indo-Pacific sailfish	211	198	245	345	563	836	1956	4155	4816	5828	8041	7663	10649	11965	7634	14751	12384	14381	15279	14850	8332	8985	9446	9192	7662	7575	14165	11622	10543	8109	8842	5649	8035	7909	6581	6399	6891	7445	8098	9535	10148	9374	11770	12016	13814	13041	14566	17438
681	Indo-Pacific swamp crab	100	500	500	600	600	600	600	600	600	600	600	800	800	800	900	1000	1100	1000	1100	1200	4531	4820	4466	4669	6322	7040	7491	7996	9539	5621	6160	7184	8339	6662	7848	9209	9447	9136	9125	10235	9243	11723	18895	22042	18705	20247	17059	13998
682	Indo-Pacific tarpon	0	0	0	0	0	0	0	0	0	0	0	0	0	0	0	0	0	0	0	0	100	100	100	100	91	78	119	73	7724	481	107	423	441	354	288	581	237	154	250	284	221	275	277	228	320	1112	1096	1158
683	Irish mojarra	0	0	0	0	0	0	0	0	0	0	0	0	0	0	0	0	0	0	0	0	0	0	0	0	0	0	0	0	0	0	0	0	0	0	0	0	0	0	0	0	0	0	0	0	0	0	0	0
684	Jack and horse mackerels nei	67400	67100	53600	75700	72300	83400	88900	85600	111300	94600	93400	121600	158400	155900	148600	125400	113900	178000	242000	346100	418434	594277	580700	664042	584231	579939	614461	671381	452502	381122	636006	371743	464838	485410	341913	366217	385354	411768	403189	356943	330632	332201	329036	343879	273997	323135	248919	243274
685	Jack-knife shrimp	0	0	0	0	0	0	0	0	0	0	0	0	0	0	0	0	0	0	0	0	0	0	0	0	0	0	0	0	0	0	0	0	0	0	0	832	1031	1138	1080	1080	1001	1000	0	0	0	0	0	0
686	Jacks, crevalles nei	14894	16274	17469	14581	22121	27397	66267	24310	31239	26124	39776	42152	30385	29267	48287	35567	43774	53291	50008	51473	59854	58871	68455	47094	51272	51661	59913	84288	94122	95747	95222	89004	87831	108165	110882	106266	99638	103206	132667	114604	130464	155995	159184	150155	140992	91672	141651	138758
687	Jamaica weakfish	0	0	0	0	0	0	0	0	0	0	0	0	0	0	0	0	0	0	0	0	0	0	0	0	0	0	0	0	0	0	0	0	0	0	0	0	0	0	0	0	0	0	0	0	0	0	0	0
688	Japanese Spanish mackerel	1900	1900	1900	5700	5100	6400	8700	8700	8000	7800	9500	9700	11000	12300	17300	18800	19400	21100	29100	10200	12263	13506	17562	10425	21210	18929	23982	23108	26953	31169	39251	30676	27281	30329	38117	30512	40553	42880	45006	26977	38442	48639	24796	27281	24949	32781	17572	25283
689	Japanese anchovy	302000	358100	308900	255100	319900	409100	375800	464900	455100	393000	385500	406600	396400	353000	331500	462700	474000	443700	420800	491900	419500	417600	473900	430900	460973	420615	342866	385775	335639	296428	320261	344819	359709	339460	379193	349336	412272	308238	303604	316203	536271	613664	662540	1001372	820626	972008	1254487	1575399
690	Japanese carpet shell	50000	50000	50000	79200	64200	64300	86700	86900	85100	84300	102500	108000	114800	137500	121000	125300	164835	128721	132841	130020	147072	133334	121720	121130	146802	145004	152493	169874	166215	140915	141053	157018	157337	177538	141193	151870	150123	125288	109140	99664	84125	77985	72454	88584	61216	64523	56095	56514
692	Japanese eel	2000	2000	3000	2000	2000	2300	2438	2743	2811	2704	2881	3467	3094	2696	2846	2880	2851	3213	3438	3619	2858	2707	2543	2189	2164	2284	2133	2344	2511	2707	2573	2744	2691	2513	2125	2132	2013	1940	1607	1475	1280	1192	1203	1066	1042	1023	1014	916
693	Japanese fan lobster	0	0	0	0	0	0	0	0	0	0	0	0	0	0	0	0	0	0	0	0	0	0	0	0	0	0	0	0	0	0	0	0	0	0	0	0	0	0	0	663	310	389	514	456	236	1224	1115	642
694	Japanese flying squid	428700	479800	600900	421600	391500	386400	305000	390200	380600	506800	504700	471800	583600	700700	333900	476500	469600	525800	758600	544700	492100	407200	528100	401100	354576	417551	348715	242768	250326	268964	405420	290381	274206	245855	286501	214275	141457	262025	227786	319790	321459	402976	545209	548365	504425	513413	715908	603367
695	Japanese flyingfish	10000	10000	10000	8000	8200	11800	14800	11100	9900	11000	10300	10900	12700	16300	12200	12000	10000	10300	12200	13700	10200	14200	11100	9900	10003	9017	8641	9135	9555	8761	7689	9098	8751	8235	13086	15282	18661	10271	9404	8642	8015	6328	7192	8039	8606	7881	8501	7486
696	Japanese halfbeak	0	0	0	0	0	0	0	0	100	0	0	100	0	200	200	900	200	500	500	600	200	1000	1100	1500	5486	1140	787	827	1253	1240	1120	1159	854	1516	1807	2308	2971	1930	1901	3763	1992	1045	1629	2005	1480	1531	990	1193
697	Japanese hard clam	12250	15280	12230	13500	16800	16100	18010	25650	14500	13500	16200	13150	11500	31486	17100	14448	10882	8396	9090	10111	7644	7838	5146	5992	10869	5381	4950	5727	6574	5598	3448	4554	3865	2232	3308	3646	4126	5096	5321	3606	3329	6423	5447	4790	3963	5031	4394	4133
698	Japanese icefish	0	0	0	0	0	0	0	0	0	0	0	0	0	0	0	0	0	0	0	0	0	0	0	0	0	0	0	0	0	0	0	0	0	0	0	0	0	0	0	0	0	0	0	1171	1119	1050	1087	1146
699	Japanese jack mackerel	71600	90500	191200	218800	229400	221400	227500	288200	333800	413600	549000	534200	519100	460800	516100	553400	487200	334200	314500	285800	222093	283343	156373	130422	167901	192303	135239	93976	63156	91708	54459	68335	115962	141769	143079	168767	117011	195346	267515	205030	239607	239462	251217	350237	364921	330104	349166	350619
700	Japanese kelp	68680	141000	190600	182300	178200	182800	168100	211200	183000	166700	192200	170300	231300	206500	179500	187963	196891	238720	217702	185079	156458	189480	176665	156808	139479	177018	178499	153145	121124	143677	140575	126161	158107	138608	123644	140243	138809	129018	139018	161664	131677	98212	157318	134147	103603	120957	120194	122976
701	Japanese pilchard	225600	266800	302800	344500	246100	212200	207300	213200	137500	120500	79100	127100	108000	55900	16200	9200	13500	16800	24400	20600	16900	57500	58200	300600	351878	529602	1076846	1470811	1933926	2155865	2595315	3613379	3966090	4464825	5156086	4722862	5191036	5321064	5428922	5142930	4732154	3774247	2488533	1796132	1313739	733427	430837	408476
702	Japanese sandfish	10000	10000	10000	10600	8900	8900	17300	14000	13900	22700	15400	22200	29400	28400	24900	41400	42300	39700	51400	41000	47100	56700	39200	51200	46746	40689	31910	20015	14648	11546	16682	12010	14915	18478	13306	14919	21087	19977	11872	9462	8486	12642	9754	9527	7343	7571	9220	8403
703	Japanese sardinella	0	0	0	0	0	0	0	0	0	0	0	0	0	0	0	0	0	0	0	0	0	0	0	0	0	0	2869	6227	9607	4212	5102	4244	5625	10606	10829	8994	14033	10300	10693	7280	4205	4463	3597	24383	23974	18345	10663	5593
704	Japanese scad	8700	11100	24800	28800	30100	28600	29500	37500	38900	47500	65500	31400	19300	21700	23100	33600	37300	95500	46700	57800	54000	45000	42100	54700	50235	49647	78963	98344	95139	101185	91313	60416	69088	43970	98153	71666	70652	70624	62590	100098	111251	93541	64038	51900	51166	75735	62378	69764
705	Japanese sea cucumber	4300	7700	6500	6300	6500	9700	7500	9000	8200	8500	8800	8100	7400	7300	9500	9300	11100	13700	14300	13400	12800	13700	13100	12000	12613	10701	13167	12581	12652	12706	12108	11687	12180	12261	11062	10965	10685	10054	9675	9012	8917	8618	7655	8064	8223	8494	9205	9377
706	Japanese seabass	4500	4500	4500	5000	5400	5800	5800	5700	5400	5500	6000	6600	7000	6600	6600	6600	7300	7500	9400	8100	6200	6500	7100	6800	8751	13754	11484	13307	13003	11179	11500	11492	10609	9278	9982	8184	6906	6548	6939	6943	6903	7452	7933	8634	8519	8831	9512	10558
707	Japanese smelt	0	0	0	0	0	0	5854	7341	5760	5069	4761	4445	4920	6102	5080	5935	4681	3771	2861	2099	2782	2803	3003	3595	3445	3054	3767	3988	3049	3328	3181	3028	3389	3509	3872	3907	3231	2299	2172	2329	2535	2938	2408	2333	2082	2077	2321	2326
708	Japanese threadfin bream	0	0	0	0	0	0	0	0	0	0	0	0	0	0	0	0	0	0	0	0	0	0	0	0	0	0	0	0	0	0	0	0	0	0	0	0	0	0	0	0	0	0	0	0	0	0	0	4577
709	Javelin grunter	0	0	0	0	0	0	0	0	0	0	0	0	0	0	0	0	0	0	0	0	0	0	0	0	0	0	0	0	0	0	0	0	0	0	0	0	0	0	0	0	0	0	0	0	0	0	0	3843
710	Jellyfishes nei	300	1700	1900	1900	2100	2100	2200	2100	2200	2100	2100	2800	2900	3000	3100	3500	3800	3600	3800	4200	59100	24500	24600	129900	24900	26985	36763	95619	68158	70314	12249	52561	132737	232963	67771	108027	126587	132580	92479	103662	75219	166284	353838	191797	213221	338761	326850	486393
711	Jobfishes nei	0	0	0	0	0	0	0	0	0	0	0	0	0	0	0	0	0	0	0	0	0	0	0	0	0	0	0	0	0	0	0	0	0	0	0	0	0	0	0	0	0	0	0	0	0	0	0	0
712	John dory	0	100	200	300	300	1500	400	1100	1600	1100	1100	1000	1500	4300	800	800	800	900	900	900	1700	4400	4202	6644	4135	2926	4977	3533	4305	3695	5019	4769	4260	4573	5791	5598	6084	4598	5664	5513	5379	4521	4941	5076	6540	5746	6161	5614
713	John's snapper	0	0	0	0	0	0	0	0	0	0	0	0	0	0	0	0	0	0	0	0	0	0	0	0	0	0	0	0	0	0	0	0	0	0	0	0	0	0	0	0	0	0	0	0	0	0	0	1899
714	Jonah crab	0	0	0	0	0	0	0	0	0	0	0	0	0	0	0	0	0	0	0	0	0	0	0	0	213	170	343	166	188	136	99	66	22	15	41	313	504	700	1060	1327	1175	996	1195	1099	1120	332	334	745
715	Jonah's icefish	0	0	0	0	0	0	0	0	0	0	0	0	0	0	0	0	0	0	0	0	0	0	0	0	0	0	0	0	0	0	0	0	0	0	0	0	0	0	0	0	2	0	0	0	0	0	0	0
716	Juan Fernandez rock lobster	0	0	0	0	0	0	0	0	0	100	100	100	100	100	100	100	100	100	100	100	100	0	100	100	57	44	48	31	23	39	17	25	50	35	42	35	43	36	29	23	19	27	12	30	24	29	36	32
717	Jumbo flying squid	0	0	0	0	0	0	0	0	0	0	0	0	0	0	0	100	200	100	0	400	600	500	200	100	90	365	1614	659	1642	4581	19068	9787	1152	91	380	15886	1233	309	1737	10372	15103	46585	120459	131832	195434	136288	142188	152546
718	Kamchatka flounder	6000	6000	8000	10700	9400	8300	9500	9000	6600	7100	7500	7600	9400	5700	6400	9400	11500	34500	32000	22000	22200	18000	71900	11800	28465	82552	20310	43216	20373	32546	29270	31932	24245	29976	22457	19635	22838	18413	13060	14149	11641	7203	5868	1276	6944	7039	9739	8476
719	Karanteen seabream	0	0	0	0	0	0	0	0	0	0	0	0	0	0	0	0	0	0	0	0	0	0	0	0	0	0	0	0	0	0	0	0	0	0	0	0	0	0	0	0	0	0	0	0	0	0	0	0
720	Kawakawa	24221	35900	40420	30142	29949	31936	33569	31523	32077	32697	23813	32197	17948	22403	24722	30645	39391	23522	35685	32765	42024	43440	50327	56107	65040	67939	57495	95645	71816	60780	63619	88337	116673	130583	130827	145269	152376	154297	156992	168626	160887	166868	178027	155510	162478	161089	174107	191386
721	Kelp greenling	0	0	0	0	0	0	0	0	0	0	0	0	0	0	0	0	0	0	0	0	0	0	0	0	0	0	0	0	0	0	0	0	0	0	0	0	0	0	0	0	0	0	0	0	0	0	0	0
722	Kelp nei	100602	114760	110158	126649	106215	124063	117815	94207	114081	89599	120300	129256	127218	109799	115644	122797	108677	119491	122438	119059	115300	141500	147700	139000	154647	156132	156080	159862	160200	160200	162455	49959	78469	6749	47722	86221	54452	82276	76132	90661	73512	125094	90803	89745	121218	86353	77615	114784
723	Kerguelen sandpaper skate	0	0	0	0	0	0	0	0	0	0	0	0	0	0	0	0	0	0	0	0	0	0	0	0	0	0	0	0	0	0	0	0	0	0	0	0	0	0	0	0	0	0	0	0	0	0	0	0
724	King crabs	17800	20000	6700	8900	10800	23300	29200	27100	29700	37446	39759	49191	61042	69616	73336	85925	103613	89732	70111	49986	41400	43100	52400	41400	48990	46206	49302	45541	59434	70546	84447	40092	17675	11938	7947	7334	11880	13395	9852	12597	16212	13888	10713	11540	5897	6916	9848	8331
725	King crabs nei	0	0	0	0	0	0	0	0	0	0	0	0	0	0	0	0	0	0	0	0	0	0	0	0	0	0	0	0	0	0	0	0	0	0	0	0	0	0	0	0	0	0	0	0	0	0	0	0
726	King crabs, stone crabs nei	0	0	0	0	0	0	0	0	0	0	0	0	0	0	0	0	0	0	0	0	0	0	0	0	0	0	0	0	0	0	0	0	0	0	0	0	0	0	0	0	0	0	0	0	0	0	0	1
727	King dory	0	0	0	0	0	0	0	0	0	0	0	0	0	0	0	0	0	0	0	0	0	0	0	0	0	0	0	0	0	0	0	0	0	0	0	0	0	0	0	0	0	0	0	0	0	0	0	0
728	King mackerel	4743	5425	4065	4077	4109	5079	4550	4739	4985	5774	6707	6334	6586	6794	7470	7383	7850	8466	7112	7214	6739	6649	7555	10009	13971	9144	7577	8351	6714	7845	8601	9728	12384	10720	9158	7646	10365	9659	10605	9212	9512	8274	9160	9910	10289	11497	14155	15551
729	King of herrings	0	0	0	0	0	0	0	0	0	0	0	0	0	0	0	0	0	0	0	0	0	0	0	0	0	0	0	0	0	0	0	0	0	0	0	0	0	0	0	0	0	0	0	0	0	5	10	64
730	King soldier bream	0	0	0	0	0	0	0	0	0	0	0	0	0	0	0	0	0	0	0	0	0	0	0	0	0	0	0	0	0	0	0	0	910	1670	1670	1429	2024	2196	2321	2467	2478	2485	2586	2644	2813	2711	2784	3013
731	King weakfish	0	0	0	0	0	0	0	0	0	0	0	0	0	0	100	100	200	0	0	200	200	400	500	600	1120	963	2215	1607	1492	1724	1268	648	424	268	452	284	454	445	267	162	117	206	163	413	1091	5345	7266	7625
732	Kingcroakers nei	0	0	0	0	0	0	0	0	0	0	0	0	0	0	0	100	100	900	600	600	200	200	300	0	191	432	217	271	64	12	10	123	20	7	0	0	0	0	0	0	0	0	0	0	0	1330	1144	1303
733	Kingklip	1200	1700	2000	1900	1300	1600	1500	1100	1200	1400	1100	1500	1200	1300	1400	2500	4100	4900	3600	3300	3600	5500	16500	21200	11475	9235	12838	11109	11339	11196	10317	9905	7311	9033	10207	16419	16525	14373	9636	8052	4524	2488	2570	3361	4394	6651	6807	5955
734	Kitefin shark	0	0	0	0	0	0	0	0	0	0	0	0	0	0	0	0	0	0	0	0	0	0	0	0	0	0	0	0	0	0	0	0	0	0	0	0	0	0	0	0	0	0	0	0	0	303	175	352
735	Klunzinger's mullet	0	0	0	0	0	0	0	0	0	0	0	0	0	0	0	0	0	0	0	0	0	0	0	0	0	0	0	0	0	0	0	0	0	0	0	0	0	0	0	0	0	0	0	0	0	0	0	0
736	Knife shrimp	0	0	0	0	0	0	0	0	0	0	0	0	0	0	0	0	100	400	800	400	300	300	300	800	1480	1735	1110	835	894	1027	1504	1053	1418	1194	1220	1618	4310	3839	5302	4096	4388	2864	1851	2051	2250	1770	1771	1637
737	Knifetooth dogfish	0	0	0	0	0	0	0	0	0	0	0	0	0	0	0	0	0	0	0	0	0	0	0	0	0	0	0	0	0	0	0	0	0	0	0	0	0	0	0	0	0	0	0	0	0	0	0	0
738	Kolibri shrimp	0	0	0	0	0	0	0	0	0	0	0	0	0	0	0	0	0	0	0	0	0	0	0	0	0	0	0	0	0	0	0	0	0	0	0	0	0	0	0	0	0	0	0	0	59	367	317	559
739	Korean mussel	1400	2300	2300	1500	300	500	600	900	1600	800	700	900	1300	1700	1800	1200	1900	2300	2400	3900	3912	6222	9530	8435	8983	12420	15096	13555	10710	9347	8704	4442	5074	5518	6326	6169	5898	3749	3395	6256	5747	6498	6303	2271	2731	2942	2191	3211
740	Korean sandlance	1000	1500	1400	1400	900	1600	2800	7300	4400	5200	2900	3500	6700	2100	6500	1000	2300	3900	4500	6300	7000	500	2400	4600	4450	2597	3232	5098	5303	7917	4571	10782	10569	24048	9010	4697	6155	5281	4546	3271	7379	8299	8005	9632	9466	9677	6613	8832
741	Kuruma prawn	1000	1000	1900	2692	2402	2587	2321	2099	2972	2986	3703	3913	3074	3520	3546	3595	3500	3793	3586	3900	3735	5555	6031	7592	7214	9731	6532	5969	8949	5717	6462	6161	7804	10558	9684	10633	8924	10324	11960	10976	9630	8269	7791	7173	7128	7027	5606	6995
742	Lacy sea lettuce	0	0	0	0	0	0	0	0	0	0	0	0	0	0	0	0	0	0	0	0	0	0	0	0	0	0	0	0	0	0	0	0	0	0	0	0	0	0	0	16	4	125	106	86	74	66	61	61
743	Ladyfish	224	481	231	236	188	145	117	196	248	88	228	278	178	641	482	690	547	560	463	541	400	600	600	800	963	544	1308	576	339	342	83	79	47	66	71	99	95	96	82	135	101	93	80	101	133	177	1	746
747	Lampreys nei	100	200	200	300	100	100	100	100	100	100	100	200	300	300	0	0	0	0	0	0	0	0	0	0	0	0	0	578	249	100	45	125	95	82	146	207	209	242	52	147	112	84	75	123	48	55	76	33
748	Lane snapper	0	0	0	0	0	0	0	0	0	1000	1000	1000	1700	1300	1400	2100	2400	4000	3600	4300	3200	4500	3900	4600	4538	4550	3682	3335	2748	2196	1903	2308	2074	2562	2874	2682	2826	2663	2762	2794	3501	2691	4456	4170	3719	3642	3682	3807
749	Lantern fish	0	0	0	0	0	0	0	0	0	0	0	0	0	0	0	0	0	0	0	0	0	0	0	0	0	0	0	0	0	0	0	0	0	0	0	0	0	0	0	0	0	0	0	0	0	0	0	0
750	Lanternfishes nei	0	0	0	0	0	0	0	0	0	0	0	0	0	0	0	0	0	0	0	0	0	0	0	0	0	0	0	65	0	0	592	17	611	1909	3381	1021	1789	8997	30430	6547	0	50	2	114	0	2	0	0
751	Lanternsharks nei	0	0	0	0	0	0	0	0	0	0	0	0	0	0	0	0	0	0	0	0	0	0	0	0	0	0	0	0	0	0	0	0	0	0	0	0	0	0	0	0	0	0	0	0	0	3	0	2
752	Large yellow croaker	40800	58800	74400	75600	92000	100700	117000	114000	114000	120000	120000	120000	126000	126000	126000	132000	132000	132000	138000	138000	182100	163000	169300	166700	237349	161163	123670	91229	93821	82938	86361	89049	88930	52848	62526	46677	34857	31110	31609	32114	40534	45561	60559	55500	95794	89630	102297	66213
753	Large-eye dentex	3200	3600	3300	1700	5500	5900	6600	4800	4400	5300	5700	4800	10900	8300	5500	7300	7300	6900	17000	22600	32301	39901	46642	50609	52973	44862	71910	41383	35349	24649	13104	11381	20916	19962	13197	15869	12065	10458	7639	8660	5608	4589	2024	1887	914	1470	2433	2694
754	Largeeye breams	0	0	0	0	0	0	0	0	0	0	0	0	0	0	0	0	0	300	400	500	400	400	400	500	635	709	886	862	878	1621	1255	1194	1091	936	882	808	829	1177	956	863	686	838	947	283	224	215	228	192
755	Largehead hairtail	166700	226700	280800	282300	341100	373000	447800	431100	429100	453200	467100	463600	490900	483800	492600	524200	545800	562400	537300	568600	552211	606873	732777	797973	859155	694589	614009	588268	570117	645051	676804	744607	781182	735606	694045	711379	674997	651913	621505	682675	758167	824539	835319	789300	1085256	1250064	1287711	1146580
756	Latchet(=Sharpbeak gurnard)	0	0	0	0	0	0	0	0	0	0	0	0	0	0	0	100	100	100	100	100	100	100	200	300	206	77	155	59	150	128	188	180	172	126	108	111	156	199	208	173	220	220	142	176	153	121	58	136
757	Laver (Nori)	0	0	0	0	0	0	0	0	0	0	0	0	0	0	0	0	0	0	0	0	0	0	0	0	0	0	0	0	0	0	0	0	213	75	110	121	77	45	52	64	25	26	23	24	6	3	23	2
758	Law croaker	0	0	0	0	0	0	0	0	0	0	0	0	0	0	0	0	0	0	0	0	0	0	0	0	0	0	0	0	0	0	125	100	81	78	374	341	80	297	320	82	468	158	161	714	572	813	715	618
759	Leafscale gulper shark	0	0	0	0	0	0	0	0	0	0	0	0	0	0	0	0	0	0	0	0	0	0	0	0	0	0	0	0	0	0	0	0	0	0	0	0	0	0	0	0	1940	1485	1563	1255	2131	1974	1655	1547
760	Leaping mullet	0	0	0	0	0	0	0	0	0	0	0	0	0	0	0	0	0	0	0	0	8	9	19	5	12	10	15	7	8	19	6	10	3	26	6	1	6	10	12	3	1	7	5	6	6	1	3	2
761	Lebranche mullet	1000	1000	1000	900	800	500	1300	2100	1500	900	900	1000	1400	1200	400	500	500	500	600	600	1100	1000	1100	1300	645	1286	1247	1754	1587	1068	2062	2641	3894	2038	2006	1587	1338	1874	2337	3328	2741	3794	4850	4445	3660	3249	3254	1550
762	Leerfish	0	0	0	0	0	0	0	0	0	0	100	100	300	100	0	100	0	500	500	600	669	1137	698	562	806	656	950	1140	841	1258	1214	1165	2097	6916	6463	8137	3939	4674	5285	3895	3770	3505	5467	3541	3713	4915	2795	3577
763	Lefteye flounders nei	0	0	0	0	0	0	0	0	0	0	0	0	0	0	0	0	0	0	0	0	0	0	0	0	0	0	0	0	0	0	0	0	31	9	20	85	158	227	184	257	209	75	137	217	122	169	62	29
764	Lemon shark	0	0	0	0	0	0	0	0	0	0	0	0	0	0	0	0	0	0	0	0	0	0	0	0	0	0	0	0	0	0	0	0	0	0	0	0	0	0	0	0	0	0	0	0	0	0	0	0
765	Lemon sole	7400	8200	8200	8500	7100	6800	6500	8000	6600	7100	8600	9700	9200	8500	8400	9300	8700	9600	9700	7400	6100	7100	6600	8200	7107	8219	7884	8528	10109	11361	11369	11387	12727	14502	13043	12711	10619	11173	12038	11854	12316	12393	11963	11710	10672	11062	12078	12283
766	Leopard coralgrouper	0	0	0	0	0	0	0	0	0	0	0	0	0	0	0	0	0	0	0	0	0	0	0	0	0	0	0	0	0	0	0	0	0	0	0	0	0	0	0	0	0	0	0	0	0	0	0	0
767	Leopard flounder	0	0	0	0	0	0	0	0	0	0	0	0	0	0	0	0	0	0	0	0	0	0	0	0	0	0	0	0	0	0	0	0	0	0	0	0	33	33	31	30	26	26	30	30	42	51	58	75
768	Lesser African threadfin	100	100	400	400	400	400	500	900	1000	1500	2000	1700	1700	6800	5500	7900	9500	2200	3300	3500	3624	4218	5205	3355	3974	3556	5938	8304	8515	10451	10551	9031	12366	11630	11933	13312	14322	13838	14475	10093	11394	12542	9893	7228	8500	12667	17645	18256
769	Ling	29200	27200	25700	24300	26000	28700	31200	32700	40700	34400	35900	38600	40400	42400	47800	51200	50600	53600	59800	48900	47700	51700	60500	71100	66623	54303	54388	50332	55551	58094	56496	51379	58925	62141	62210	61508	57677	63078	58971	59194	52397	49060	47124	47289	50291	54463	54619	50988
770	Lingcod	5361	5223	4522	3010	3865	4271	4512	4834	4593	5188	5696	5728	4750	3673	4072	5493	6310	6577	7466	5565	5200	5100	4900	5600	6144	6499	5450	5296	4730	5264	5621	5847	7915	8015	7929	9746	6463	6728	6409	7611	8362	9119	6735	7412	6860	5484	4754	3589
771	Lings nei	0	0	0	0	0	0	0	0	0	0	0	0	0	0	0	0	0	0	0	0	0	0	0	0	0	0	0	0	0	0	0	0	0	0	0	0	0	0	0	0	0	0	0	0	0	0	0	0
772	Little skate	0	0	0	0	0	0	0	0	0	0	0	0	0	0	0	0	0	0	0	0	0	0	0	0	0	0	0	0	0	0	0	0	0	0	0	0	0	0	0	0	0	0	0	0	0	0	0	0
773	Little sleeper shark	0	0	0	0	0	0	0	0	0	0	0	0	0	0	0	0	0	0	0	0	0	0	0	0	0	0	0	0	0	0	0	0	0	0	0	0	0	0	0	0	0	0	0	0	0	0	0	0
774	Little tunny(=Atl.black skipj)	3592	1420	2953	3879	5665	5005	2634	3437	4653	11092	4019	3725	6347	5171	3054	4687	4430	5653	3747	4154	8517	5751	2906	2583	5468	8981	10402	8303	17569	14680	19480	15579	15280	24102	18623	14247	11614	23497	21633	27187	26991	22527	22541	13046	10939	9395	12205	13181
775	Live sharksucker	0	0	0	0	0	0	0	0	0	0	0	0	0	0	0	0	0	0	0	0	0	0	0	0	0	0	0	0	0	0	0	0	0	0	0	0	0	0	0	0	0	0	0	0	0	0	0	0
776	Lizardfishes nei	2400	2400	2500	2500	3000	3600	3300	3300	3300	5200	26600	30600	8400	32700	40600	42500	39700	38200	43200	38500	34068	35473	38800	31737	32055	53354	40344	61244	55461	51265	47862	43727	40946	39836	38355	39325	46588	54991	52136	58692	58112	80719	96724	105229	104659	129175	116854	120766
777	Lobsters nei	0	0	0	0	0	0	0	0	0	0	0	0	0	0	0	0	0	0	0	0	1	2	2	2	1	1	1	1	2	1	1	4	0	1	2	2	2	1	1	5	1	2	2	1	3	11	25	2027
778	Loggerhead turtle	0	0	0	0	0	0	0	0	0	0	0	0	0	0	0	0	0	100	500	600	500	400	500	500	500	500	300	300	300	300	320	249	260	273	277	322	309	239	185	142	123	84	64	48	23	11	10	7
779	Long snouted lancetfish	0	0	0	0	0	0	0	0	0	0	0	0	0	0	0	0	0	0	0	0	0	0	0	0	0	0	0	0	0	0	0	0	0	0	0	0	0	0	0	0	0	0	0	0	0	0	0	0
780	Longbill spearfish	0	0	0	0	0	0	0	0	0	0	0	0	0	1	3	2	7	11	22	29	42	58	89	93	147	160	205	250	254	235	270	316	326	312	222	228	306	322	266	277	374	107	92	185	98	82	61	69
781	Longfin bonefish	0	0	0	0	0	0	0	0	0	0	0	0	0	0	0	0	0	0	0	0	0	0	0	0	0	0	0	0	0	700	0	0	64	25	0	16	0	0	0	27	24	0	0	0	0	0	0	0
782	Longfin codling	0	0	0	0	0	0	0	0	0	0	0	0	0	0	0	0	0	0	0	0	0	0	0	0	0	0	0	0	2082	6269	312	0	0	0	0	0	0	0	0	0	0	0	0	0	0	0	0	0
783	Longfin hake	0	0	0	0	0	0	0	0	0	0	0	0	0	0	0	0	0	0	0	0	0	0	0	0	0	0	0	0	0	0	0	0	0	0	0	0	0	0	0	0	0	0	0	0	0	0	0	0
784	Longfin mako	0	0	0	0	0	0	0	0	0	0	0	0	0	0	0	0	0	0	0	0	0	0	0	0	0	0	0	0	0	0	0	0	0	0	0	0	0	0	0	2	1	5	12	0	5	0	0	1
785	Longfin squid	0	0	0	0	0	0	0	0	0	0	0	0	0	0	0	0	0	0	500	3200	15690	14856	24605	31408	27938	28463	23052	16739	10699	17395	23610	22537	20834	25697	22386	17048	17120	11658	19092	23042	16251	19571	19711	22200	22502	18926	12490	16161
786	Longlegged spiny lobster	1000	1000	1600	1400	1400	1300	1000	1200	1300	1400	1300	1400	1700	1600	1900	1700	1700	1700	1800	1700	1661	1485	1520	1442	1452	1233	1239	1250	1088	1145	1147	1154	1227	1367	1327	1309	1508	1296	1049	1317	1301	1235	1438	1261	1139	1154	1106	1082
787	Longnose anchovy	0	0	0	0	0	0	0	0	0	0	0	0	0	0	0	0	0	0	0	0	0	0	0	0	0	0	0	0	0	0	0	0	0	0	0	0	0	0	0	0	0	0	0	63420	39844	189389	59639	24703
788	Longnose spurdog	0	0	0	0	0	0	0	0	0	0	0	0	0	0	0	0	0	0	0	0	0	0	0	0	0	0	0	0	0	0	0	0	0	0	0	0	0	0	0	0	0	0	0	0	0	0	0	0
789	Longnose velvet dogfish	0	0	0	0	0	0	0	0	0	0	0	0	0	0	0	0	0	0	0	0	0	0	0	0	0	0	0	0	0	0	0	0	0	0	0	0	0	0	0	0	0	0	0	0	0	0	0	0
790	Longnosed skate	0	0	0	0	0	0	0	0	0	0	0	0	0	0	0	0	0	0	0	0	0	0	0	0	0	0	0	0	0	0	0	0	19	104	102	71	0	200	94	139	156	258	393	387	347	359	346	311
791	Longspine burrfish	0	0	0	0	0	0	0	0	0	0	0	0	0	0	0	0	0	0	0	0	0	0	0	0	0	0	0	0	0	0	0	0	0	0	0	0	0	0	0	0	0	0	0	0	0	0	0	0
792	Longspine snipefish	0	0	0	0	0	0	0	0	0	0	0	0	0	0	0	0	0	0	0	0	0	0	0	0	0	0	24668	8006	11804	17078	29020	9138	14336	14904	32479	22948	10509	6323	3907	1936	2813	2516	329	3171	0	20	0	89
793	Longtail Southern cod	0	0	0	0	0	0	0	0	0	0	0	0	0	0	0	0	0	0	0	0	0	0	0	0	0	0	0	0	0	0	0	0	0	0	0	5969	19782	8	0	6267	1732	1111	153	89	115	0	0	0
794	Longtail stingray	0	0	0	0	0	0	0	0	0	0	0	0	0	0	0	0	0	0	0	0	0	0	0	0	0	0	0	0	0	0	0	0	0	0	0	0	0	0	0	0	0	0	0	0	0	0	0	0
795	Longtail tuna	856	1625	1708	1724	2170	2171	2252	2396	2496	3210	3111	6421	8191	9761	11384	12525	15963	15493	15794	14495	17288	14700	17422	14853	22685	28384	25775	28762	22188	38999	31791	37214	54013	85663	75343	94496	93264	95917	174376	155000	186522	158273	134682	113951	108488	120089	113912	109739
796	Lookdown	0	0	0	0	0	0	0	0	0	0	0	0	0	0	0	0	0	0	0	0	0	0	0	0	0	0	0	0	0	0	0	0	0	0	0	0	0	0	0	0	0	0	0	0	0	0	0	0
797	Lowfin gulper shark	0	0	0	0	0	0	0	0	0	0	0	0	0	0	0	0	0	0	0	0	0	0	0	0	0	0	0	0	0	0	0	0	0	0	0	0	0	0	0	0	0	0	0	0	0	0	0	0
798	Lumpfish(=Lumpsucker)	200	100	100	400	800	900	1300	900	1000	700	1800	1200	1400	700	1700	2400	1500	1573	3500	4948	8579	6705	5910	11160	7279	8854	9460	9390	9152	7187	11300	13330	8690	10556	15150	11180	11341	14917	13479	15157	6494	11380	11073	9322	13233	10419	11343	15551
799	Lusitanian cownose ray	0	0	0	0	0	0	0	0	0	0	0	0	0	0	0	0	0	0	0	0	0	0	0	0	0	0	0	0	0	0	0	0	0	0	0	0	0	0	0	0	0	0	0	0	0	0	0	0
800	Lusitanian toadfish	0	0	0	0	0	0	0	0	0	0	0	0	0	0	0	0	0	0	0	0	0	0	0	0	0	0	0	0	0	0	0	0	0	0	0	0	0	0	0	0	0	0	0	0	0	0	0	0
801	Macha clam	400	400	800	700	1100	1400	900	1400	1100	900	900	1000	1200	1500	2800	2500	2000	3100	2700	4000	5000	4100	3700	2200	1873	2183	3090	3800	3135	2890	4334	4280	2843	6042	6548	8410	11524	12591	16919	19268	11145	9915	13315	9787	7485	8113	7204	7831
802	Mackerel icefish	0	0	0	0	0	0	0	0	0	0	0	0	0	0	0	0	0	0	0	0	5	28659	24442	1834	8595	11440	23856	148482	168474	52817	16535	32587	78194	207275	45968	22616	31508	81237	51966	10062	10642	13366	41	15	1241	2718	5	227
803	Mackerel sharks,porbeagles nei	0	0	0	0	0	0	0	0	0	0	0	0	0	0	0	0	0	0	0	0	0	0	0	0	0	0	0	0	0	0	0	0	0	0	0	0	0	0	0	0	0	0	0	0	0	0	0	0
804	Mackerels nei	8200	10100	6200	8100	6800	9500	13000	15900	17200	11300	10200	11300	17200	16500	19200	27300	32600	38900	33600	30600	6400	8300	10300	8803	9728	13120	15400	19955	90435	40368	57831	33050	44672	95813	51245	52279	56281	21692	34235	28769	29433	30721	29982	27669	39011	44975	51342	60700
805	Madeiran ray	0	0	0	0	0	0	0	0	0	0	0	0	0	0	0	0	0	0	0	0	0	0	0	0	0	0	0	0	0	0	0	0	0	0	0	0	0	0	0	0	0	0	0	0	0	0	0	0
806	Madeiran sardinella	700	700	700	800	800	800	800	800	800	800	800	800	800	1000	1000	1000	1200	1200	1700	2500	16483	29138	27919	31329	37260	42672	40008	18530	11851	31573	20902	22804	19174	15499	21938	34983	27057	36455	21838	23721	93334	85261	77647	93949	68526	80281	125701	139827
807	Mako sharks	0	0	0	0	0	0	0	0	0	0	0	0	0	0	0	0	0	0	0	0	0	0	0	0	0	0	0	0	0	0	0	0	0	0	0	0	0	0	0	0	0	0	0	0	0	0	0	0
808	Malabar blood snapper	0	0	0	0	0	0	0	0	0	0	0	0	0	0	0	0	0	0	0	0	0	0	0	0	0	0	0	0	0	0	0	0	0	0	0	0	0	0	0	0	0	0	0	0	0	0	0	504
809	Malabar trevally	0	0	0	0	0	0	0	0	0	0	0	0	0	0	0	0	0	0	0	0	0	0	0	0	0	0	0	0	0	0	0	0	0	0	0	0	0	0	0	0	0	0	0	0	0	0	0	0
810	Mangrove cupped oyster	0	0	0	0	0	0	300	500	400	600	1700	1800	2600	1700	3000	2900	3700	3280	2520	2780	3750	3440	3430	2430	1580	2536	1889	1483	1965	2114	971	2028	2743	2190	2470	2367	2203	1535	1913	2916	6878	3136	3491	3679	4827	5721	4589	3722
811	Mangrove ghost crab	0	0	0	0	0	0	0	0	0	0	0	0	0	0	0	0	0	0	0	0	0	0	0	0	0	0	0	0	0	0	0	0	0	0	0	0	0	0	0	0	0	0	0	0	0	0	0	0
812	Mangrove red snapper	500	300	300	200	200	200	200	200	200	300	300	300	1500	1500	2000	2500	2300	2200	2500	3400	2800	3100	3300	3700	2440	2790	2623	3228	3444	7715	3481	4234	8596	7815	7123	7264	10369	7358	8816	7549	7438	13038	15167	13451	12054	14326	13488	13242
813	Manifold callophyllis	0	0	0	0	0	0	0	0	0	0	0	0	0	0	0	0	0	0	0	0	0	0	0	0	0	0	0	0	0	0	0	0	0	0	0	0	0	0	0	0	0	0	0	0	0	0	49	11
814	Mantas, devil rays nei	0	0	0	0	0	0	0	0	0	0	0	0	0	0	0	0	0	0	0	0	0	0	0	0	0	0	0	0	0	0	0	0	0	0	0	0	0	0	0	0	0	0	0	0	0	0	0	0
815	Marbled rockcod	0	0	0	0	0	0	0	0	0	0	0	0	0	0	0	0	1100	12900	5400	89100	399704	165194	107326	20361	20906	10248	16814	8817	56455	6191	46863	11951	9293	2219	6344	1162	989	499	370	315	21	288	1	2	2	2	0	1
816	Marine crabs nei	4800	5000	12300	15200	34300	43000	34012	32520	27583	27255	30608	34261	33809	38265	40754	43750	50077	60852	63762	62210	71055	78711	81790	103295	92449	88431	87744	98857	111607	110907	111496	118219	142039	154988	159068	160677	146765	131867	130740	135699	145088	147351	144798	168570	222633	207817	172632	174660
817	Marine crustaceans nei	70300	101300	130900	129200	159500	173500	201600	196698	195894	206086	205383	207680	221876	221870	227964	238956	249947	266335	268621	282704	258352	273457	245086	408042	436907	419156	310550	284309	292244	287659	274875	297869	327955	319772	412766	401066	399115	376875	427135	503767	472825	562753	588386	845856	867268	996456	1074423	1156453
818	Marine fishes nei	1142401	1477789	1863188	1937781	2332362	2504023	2780518	2735217	2813878	2958325	3161458	3355750	3512146	3805324	3981323	4304147	4545984	4972889	5258369	5488030	4921559	5543045	6075242	6373280	6277156	6332555	6598692	6793181	7094820	6713011	6831458	7371314	7174383	7103998	7181826	7409355	8168277	8713961	8591915	8925486	8835695	8789326	9255457	9732432	9669367	9754084	10419853	9863880
819	Marine molluscs nei	83120	101130	109820	102800	125878	123213	200842	135733	178022	167368	153037	183915	204355	197573	266965	255925	248113	220668	222042	230751	288514	244516	226636	251469	258687	346488	391990	384854	104121	71998	96059	110202	167451	388575	362222	442920	628569	775925	862337	593033	613476	628066	854130	1080803	1207537	1400012	1037957	1482416
820	Marine shells nei	1900	1900	2300	2200	1600	1700	1800	2000	1700	1600	1600	2100	2100	2400	2350	2050	3750	6650	6750	6900	7300	10600	7552	8965	9813	8470	12796	8522	3229	2648	3020	1239	2119	1729.6	2014.74	3167.04	3274.48	2918.26	2577.96	2625.79	2834.39	2309.07	3858.29	3753.22	6455.42	6119.39	5588.66	5573.63
821	Marine turtles nei	3	201	206	204	208	601	603	901	802	901	1301	1701	1900	1400	2501	3000	5900	12100	16400	6800	4700	3500	1100	5900	4850	5776	4823	4575	8784	6315	3574	4139	3823	2180	2140	2747	2524	1784	2141	1554	765	777	817	428	722	737	953	858
822	Marine worms	167	165	168	230	245	183	215	252	274	443	543	583	585	750	748	719	721	702	738	710	900	1100	1300	1500	1600	1795	1426	1663	1708	1902	1791	1594	1811	1602	1426	1394	1306	1254	1131	1079	960	1074	1034	498	428	59	100	347
823	Marini's anchovy	0	0	0	0	0	0	0	0	0	0	0	0	0	0	0	0	0	0	0	0	0	0	0	0	0	0	0	0	0	0	0	0	0	0	0	0	0	0	0	0	0	0	0	0	0	0	0	0
824	Marlins,sailfishes,etc. nei	32	34	36	38	41	43	46	49	51	404	305	296	285	310	387	336	406	444	330	310	544	1675	2580	3625	5029	6492	2735	3347	3343	5474	5466	7453	8105	9806	7544	10104	11773	13597	11922	13821	13944	13275	14906	15953	16793	19214	20723	19922
825	Masu(=Cherry) salmon	0	0	0	0	0	0	0	288	163	180	180	173	186	134	126	0	0	0	260	276	312	5717	3633	4458	3416	4253	4249	4267	4116	3272	3430	3296	3661	3957	3967	3865	3553	3384	2526	2845	2760	2849	3170	2342	2553	2290	2552	1808
826	McCain's skate	0	0	0	0	0	0	0	0	0	0	0	0	0	0	0	0	0	0	0	0	0	0	0	0	0	0	0	0	0	0	0	0	0	0	0	0	0	0	0	0	0	0	0	0	0	0	0	0
827	Meagre	2300	3100	4300	4200	3500	3700	4700	3000	4100	5700	5000	5700	2400	2400	3000	3200	1700	1400	1300	1100	800	1400	2781	719	2874	2992	3493	3314	7228	3444	2047	2348	1741	1417	3670	4029	3848	3653	6840	5008	2717	1906	1798	1724	2248	2040	2566	2233
828	Mediterranean dealfish	0	0	0	0	0	0	0	0	0	0	0	0	0	0	0	0	0	0	0	0	0	0	0	0	0	0	0	0	0	0	0	0	0	0	0	0	0	0	0	0	0	0	0	0	0	0	0	0
829	Mediterranean geryon	0	0	0	0	0	0	0	0	0	0	0	0	0	0	0	0	0	0	0	0	0	0	0	0	0	0	0	0	0	0	0	0	0	0	0	0	0	0	0	0	0	0	0	0	0	0	0	0
830	Mediterranean horse mackerel	3800	3400	2800	2600	3300	3200	2800	2900	3600	3300	4400	4000	4000	4000	4200	5400	4900	21900	13400	11400	22594	14762	19116	25130	21058	22638	25947	25491	39903	75759	61421	60966	66566	72650	88604	122692	122827	108934	110172	110049	79094	33106	29449	16753	23181	20119	21336	17170
831	Mediterranean mussel	11000	11000	11400	11200	14100	16700	16690	16150	17050	18000	16600	16300	21800	24600	31600	28100	18100	19100	16700	17800	22190	26655	26836	21562	14010	14474	15489	13469	13594	20722	24919	25586	28096	25649	19812	18755	19831	32127	28503	28475	28929	32804	38716	39050	34032	40764	39046	53310
832	Mediterranean rainbow wrasse	0	0	0	0	0	0	0	0	0	0	0	0	0	0	0	0	0	0	0	0	0	0	0	0	0	0	0	0	0	0	0	0	0	0	0	0	0	0	0	0	0	0	0	0	0	0	0	0
833	Mediterranean shore crab	100	100	0	0	0	0	100	100	100	100	100	100	100	100	100	100	100	100	100	100	16	84	115	0	505	388	516	531	364	11	483	458	834	752	830	855	882	1010	1005	874	63	103	176	89	87	16	65	44
834	Mediterranean slimehead	0	0	0	0	0	0	0	0	0	0	0	0	0	0	0	0	0	0	0	0	0	0	0	0	0	0	0	0	0	0	0	0	0	0	0	0	0	0	0	0	0	0	0	0	0	0	0	0
835	Mediterranean slipper lobster	0	0	0	0	0	0	0	0	0	0	0	0	0	0	0	0	0	0	0	0	0	0	0	0	0	0	0	0	0	0	0	0	0	0	0	0	0	0	0	0	0	0	0	0	0	0	0	0
836	Mediterranean spearfish	0	0	0	0	0	0	0	0	0	0	0	0	0	0	0	0	0	0	0	0	0	0	0	0	0	0	0	0	0	0	0	0	0	0	0	0	0	0	0	0	0	0	0	0	0	0	0	0
837	Mediterranean spearfish	0	0	0	0	0	0	0	0	0	0	0	0	0	0	0	0	0	0	0	0	0	0	0	0	0	0	0	0	0	0	0	0	0	0	0	0	0	0	0	0	0	0	0	0	0	0	0	0
838	Mediterranean starry ray	3700	4400	3900	3900	6200	8400	9200	9400	9800	8800	8700	8800	8000	8700	10200	9900	9700	10000	11300	12200	9900	8600	8253	9289	8173	8518	9042	8792	8896	9286	11813	12435	11336	10985	12284	14623	12649	14381	15370	15211	13433	12716	14041	13425	13558	15935	15866	15243
839	Megrim	2700	3300	3200	3900	4200	4900	6800	6700	5000	7000	7100	7600	6600	7500	8400	8800	8800	9300	9400	11200	11100	8600	10400	11900	13128	14255	15278	12373	13949	1520	20920	20113	19515	17602	16412	14999	13795	14960	11775	5452	5196	6048	5842	5771	5968	6275	6405	7006
840	Megrims nei	0	0	0	0	0	0	0	0	0	0	0	0	0	0	0	0	0	0	0	0	0	0	0	0	0	0	0	0	0	0	0	0	0	0	0	0	0	0	0	0	0	0	0	0	0	0	0	0
841	Metapenaeus shrimps nei	1300	2800	3200	3400	3500	3700	4090	4280	4290	5416	5649	7172	6785	8080	10218	10927	12220	11602	11022	12015	21308	23476	25023	25831	28179	30410	33133	39926	35937	40848	40086	38102	37922	37724	42511	36690	38288	42769	38624	35396	35186	38909	38471	38295	43059	51536	48322	57307
842	Mexican barracuda	0	0	0	0	0	0	0	0	0	0	0	0	0	0	0	0	0	0	0	0	0	0	0	0	0	0	0	0	0	0	0	0	0	0	0	0	0	0	0	0	0	0	0	0	0	0	0	0
843	Mexican barred snapper	0	0	0	0	0	0	0	0	0	0	0	0	0	0	0	0	0	0	0	0	0	0	0	0	0	0	0	0	0	0	0	0	0	0	0	0	0	0	0	0	0	0	0	0	0	0	0	0
844	Mexican four-eyed octopus	0	0	0	0	0	0	0	0	0	0	0	0	0	0	0	0	0	0	0	0	0	0	0	0	0	0	0	0	0	0	0	0	0	0	0	0	0	0	0	0	0	0	0	0	0	0	0	0
845	Mi-iuy (brown) croaker	0	0	0	0	0	0	0	0	0	0	0	0	0	0	0	0	0	0	0	0	0	0	0	0	0	0	0	0	0	0	0	0	0	0	0	0	0	0	0	0	0	0	0	0	0	0	0	0
846	Midway deep-sea coral	0	0	0	0	0	0	0	0	0	0	0	0	0	0	0	370	375	300	52	113	41	38	16	36	45	102	67	63	69	77	74	45	52	170.2	162.26	194.72	126.98	54	57.6	4.2	0	0	0.89	0	0	0	0	0
847	Milk shark	0	0	0	0	0	0	0	0	0	0	0	0	0	0	0	0	0	0	0	0	0	0	0	0	0	0	0	0	0	0	0	0	0	0	0	0	0	0	0	0	0	0	0	0	0	0	0	0
848	Milkfish	21436	37931	41862	37428	36166	32966	34020	31486	36376	32710	12381	33375	22364	1500	900	700	900	700	900	1100	1839	1686	1678	1600	1482	1568	2453	3029	9672	6786	732	1131	1480	946	3914	17576	15516	3128	5047	4323	3629	3324	3742	3758	5518	7996	4181	839
849	Minstrel sweetlips	0	0	0	0	0	0	0	0	0	0	0	0	0	0	0	0	0	0	0	0	0	0	0	0	0	0	0	0	0	0	0	0	0	0	0	0	0	0	0	0	0	0	0	0	0	0	0	0
850	Mirror dory	0	0	0	0	0	0	0	0	0	0	0	0	0	0	0	0	0	0	0	0	0	0	0	0	0	0	0	0	0	0	0	0	177	243	210	221	311	397	417	348	443	400	706	548	453	361	352	429
851	Mississippi paddlefish	436	436	436	436	449	452	459	382	305	283	264	337	244	329	372	225	161	192	200	181	300	300	300	400	373	431	345	278	424	411	550	502	898	614	598	640	662	692	0	0	0	0	0	0	0	0	0	0
852	Misty grouper	0	0	0	0	0	0	0	0	0	0	0	0	0	0	0	0	0	0	0	0	0	0	0	0	0	0	0	0	0	0	0	0	0	0	0	0	0	0	0	0	0	0	0	0	0	0	0	0
853	Mojarras(=Silver-biddies) nei	242	200	200	257	43	100	146	383	373	365	478	401	533	1802	730	674	897	729	1241	968	3500	3500	3700	4200	4255	4520	2816	6389	6313	5748	4750	6682	11472	9077	8925	9588	10051	10332	10232	12556	12832	12604	7814	10322	11446	9973	9500	8190
854	Mojarras, etc. nei	0	0	0	0	1200	800	1100	1200	1000	1500	1000	1400	4200	4000	4400	4700	5100	7200	6100	4000	5100	3800	9300	6800	6402	6956	12801	13835	18623	12779	28922	61725	76724	12857	13390	14750	10848	14176	15805	13773	14534	13640	15009	14077	14697	16863	16521	9908
855	Mola rock crab	0	0	0	0	0	0	0	0	0	0	0	0	0	0	0	0	0	0	0	0	0	0	0	0	0	0	0	0	0	0	0	0	0	0	0	0	0	0	0	0	0	0	0	0	2407	2629	2287	2303
856	Momo, boke magai, misu coral	0	0	0	0	0	0	0	0	0	0	0	0	0	0	0	0	0	0	0	0	0	0	0	0	0	0	0	0	0	0	0	0	0	5.5	5.43	3.64	2.6	1.58	1.77	3.64	3.74	6.4	10.33	6.06	7.06	8.22	12.82	0.25
857	Monkfishes nei	2600	2500	2500	2900	3000	3900	4500	3900	5000	10300	11900	12900	14900	15400	19700	22900	25600	27500	28500	30200	29840	32160	32330	31559	30259	30707	32012	29766	33916	35363	47364	37414	46854	49553	48386	49139	41025	38722	36637	30125	27987	25523	23100	22259	25915	29383	28695	33247
858	Monocle breams	0	0	0	0	0	0	0	0	0	0	0	0	0	0	0	0	0	0	0	0	4700	5200	5700	5900	4600	3385	3555	4142	191	632	635	392	6094	1300	1466	684	1038	1681	2284	1337	1795	1009	1106	1028	1110	1342	1342	1294
859	Moonfish	400	400	400	400	400	300	600	700	2400	1100	1400	5500	4100	3300	3500	6300	5200	8100	9700	5600	5200	6200	8300	10600	10418	9791	9301	7973	11934	14331	10890	9114	8028	5446	8759	12303	6723	5540	8783	23087	17355	19023	13876	10850	8013	5066	5540	12842
860	Moras nei	0	0	0	0	0	0	0	0	0	0	0	0	0	0	0	0	0	0	0	0	0	0	0	0	0	0	0	44416	52591	58623	45840	27223	17679	16548	1792	9328	37377	18995	17009	8663	8180	16629	8040	8081	13811	3758	0	567
861	Moray cods nei	0	0	0	0	0	0	0	0	0	0	0	0	0	0	0	0	0	0	0	0	0	0	0	0	0	0	0	0	0	0	0	0	0	0	0	0	0	0	0	0	0	0	0	0	0	0	0	0
862	Morays	0	0	0	0	0	0	0	0	0	0	0	0	0	0	0	0	0	0	0	0	0	0	0	0	0	0	0	0	0	0	0	0	0	0	0	0	0	0	0	0	0	128	111	166	910	837	710	268
863	Morotoge shrimp	0	0	0	0	0	0	0	0	0	0	0	0	0	0	0	0	0	0	0	0	0	0	0	0	0	0	0	0	0	0	0	0	0	0	0	0	0	0	0	0	0	0	0	0	0	0	0	12
864	Morwongs	1000	1000	1200	1500	1300	1400	1200	1700	1400	1200	1000	1000	800	2200	2000	1500	1400	1700	1400	1200	900	1000	1200	1300	1342	1371	1690	1609	1884	1573	2103	3004	2743	2050	2027	2090	2925	3696	3949	3127	2142	2067	1382	1321	1367	1420	1277	1620
865	Mote sculpin	0	0	0	0	0	0	0	0	0	0	0	0	0	0	0	0	0	0	0	0	0	0	0	0	0	0	0	0	0	0	0	0	0	0	0	0	0	0	0	0	0	0	12587	0	25	2690	3921	20426
866	Mountain mullet	0	0	0	0	0	0	0	0	0	0	0	0	0	0	0	0	0	0	0	0	0	0	0	0	0	0	0	0	0	0	0	0	0	0	0	0	0	0	0	0	0	0	0	0	0	0	0	0
867	Mouse catshark	0	0	0	0	0	0	0	0	0	0	0	0	0	0	0	0	0	0	0	0	0	0	0	0	0	0	0	0	0	0	0	0	0	0	0	0	0	0	0	0	0	0	0	0	0	0	0	0
868	Mozambique lobster	0	0	0	0	0	0	0	0	0	0	0	0	0	0	0	0	0	0	0	0	0	0	0	100	156	64	106	239	0	185	286	142	201	88	104	347	472	494	529	472	489	392	226	526	261	179	132	156
869	Mud sole	0	0	0	0	0	0	0	0	0	0	0	0	0	0	0	0	0	0	0	0	700	900	1100	1000	611	762	1040	808	1034	900	943	1026	818	683	857	882	789	858	839	911	808	717	700	764	942	769	909	837
870	Mullets nei	40987	48664	47071	49937	51622	53584	56032	59024	61200	63841	67824	74719	91980	81684	85548	84675	88949	98850	94871	89677	137088	107674	113093	119105	123575	120195	136748	139265	156573	147549	161765	171604	172646	155830	155347	152550	165901	177826	196580	207115	201306	199685	219132	203312	219812	223106	221212	237660
871	Murex	0	0	0	0	0	0	0	0	0	0	0	0	0	0	700	1000	1700	1400	2000	2000	0	0	50	85	70	76	93	102	74	117	95	123	230	131	121	141	0	0	0	83	71	96	97	88	84	791	1304	1264
872	Murray's skate	0	0	0	0	0	0	0	0	0	0	0	0	0	0	0	0	0	0	0	0	0	0	0	0	0	0	0	0	0	0	0	0	0	0	0	0	0	0	0	0	0	0	0	0	0	0	0	0
873	Musky octopus	0	0	0	0	0	0	0	0	0	0	0	0	0	0	0	0	0	0	0	0	0	0	0	0	0	0	0	0	0	0	0	0	0	0	0	0	0	0	0	0	0	0	0	0	0	0	0	0
874	Mutton snapper	0	0	0	0	0	0	0	0	0	0	0	0	0	0	0	0	0	0	0	0	0	0	0	0	0	0	0	0	0	0	0	0	0	0	0	0	0	0	0	0	0	0	0	0	0	0	0	0
875	Myers' icefish	0	0	0	0	0	0	0	0	0	0	0	0	0	0	0	0	0	0	0	0	0	0	0	0	0	0	0	0	0	0	0	0	0	0	0	0	0	0	0	0	0	0	0	0	0	0	0	0
876	Narrow-barred Spanish mackerel	10386	19475	20675	22384	24800	24227	28689	31728	27722	27207	28813	31604	34351	36582	40733	43368	49845	55022	62660	54393	54280	57671	66138	63220	72039	63771	64312	70598	67169	79192	77902	88540	101132	104751	99600	120866	131961	140067	140408	136680	130491	133444	139517	142176	155355	163095	158348	165932
877	Narrownose smooth-hound	0	0	0	0	0	0	0	0	0	0	900	900	2400	3200	3800	3800	3700	5600	8100	7000	5100	4900	4700	8200	9200	9000	4883	4816	5981	4549	5108	4680	5789	5344	5307	6099	7191	7173	13597	8096	7610	8547	10359	11661	12053	11343	10449	10130
878	Nassau grouper	0	0	0	0	0	0	0	0	0	0	0	0	0	0	0	0	0	3200	1300	1500	900	1100	1000	900	1100	900	1004	804	605	602	660	391	414	398	370	491	361	363	287	305	201	198	217	118	810	464	466	598
879	Natal spiny lobster	0	0	0	0	0	0	0	0	0	0	0	0	0	0	200	200	100	0	0	100	100	0	100	100	86	53	61	19	71	106	156	143	115	66	43	32	43	89	25	33	24	18	31	33	10	13	10	10
880	Natantian decapods nei	115433	134294	162187	169957	249008	200932	257029	238419	205751	193667	195638	213436	243359	248499	267611	247641	276497	289220	342565	366392	396421	453472	488286	595881	616409	587389	628241	671601	622921	585037	612973	520045	549420	543354	580871	643663	638736	627332	565214	585784	565798	557403	606340	542255	573563	560172	615625	613059
881	Navaga(=Wachna cod)	2000	2100	2000	2700	5400	5000	6900	2600	2300	2700	3600	3400	2700	2700	2800	2500	2500	2100	3400	2000	2500	2800	2100	4400	6649	3624	0	4140	6127	2952	3001	2642	2636	5129	4228	4090	3052	3765	3816	825	2040	3463	3261	624	1218	1014	659	1152
882	Needlefishes nei	0	0	0	0	0	0	0	0	0	0	0	0	0	0	0	0	0	0	0	0	3600	3800	4200	4500	4794	5122	3519	6444	4650	6583	4551	8464	7735	11232	12233	13479	9299	9209	9834	9123	9078	9078	10926	11730	12165	10802	9703	10251
883	Needlefishes, etc. nei	0	0	0	0	0	0	0	0	100	0	0	0	0	0	0	100	300	100	200	200	200	300	300	400	373	287	284	96	99	186	175	160	200	157	126	186	252	225	228	419	375	868	9192	1922	1713	845	1247	477
884	Needlescaled queenfish	0	0	0	0	0	0	0	0	0	0	0	0	0	0	0	0	0	0	0	0	0	0	0	0	0	0	0	0	0	0	0	0	0	0	0	0	0	0	0	0	0	0	0	0	0	0	0	0
885	Neon flying squid	0	0	0	0	0	0	0	0	0	0	0	0	0	0	0	0	0	0	0	0	0	0	0	0	0	0	0	0	0	0	0	0	0	0	0	0	0	0	0	0	0	0	0	0	0	0	0	49870
886	New Zealand blue cod	1700	1500	1600	1300	1200	900	1500	1900	1600	1800	0	0	0	0	0	0	0	0	0	0	1000	600	500	800	695	356	524	383	378	437	576	694	536	1105	1397	1575	1448	1476	1436	1318	1644	1782	1505	1986	1910	11262	2115	2227
887	New Zealand dory	0	0	0	0	0	0	0	0	0	0	0	0	0	0	0	0	0	0	0	0	0	0	0	0	0	0	0	0	0	0	0	0	0	0	0	0	0	0	0	0	0	0	0	0	0	0	0	0
888	New Zealand dredge oyster	5800	7000	7200	5500	5100	6100	6000	6100	6600	7500	10000	8600	5400	6100	7500	9700	12700	13000	11700	5300	8900	10000	7900	10000	9333	8924	9483	9616	9879	9938	9195	9475	9414	9683	9353	8755	6680	4805	7076	7543	3838	4497	1036	871	584	1077	1931	2172
889	New Zealand lobster	0	0	0	0	0	0	0	0	0	0	0	0	0	0	0	0	0	0	0	0	0	0	0	0	0	0	0	0	0	0	0	0	0	0	0	0	0	0	0	0	627	501	1035	926	1067	1078	670	1093
890	New Zealand rough skate	0	0	0	0	0	0	0	0	0	0	0	0	0	0	0	0	0	0	0	0	0	0	0	0	0	0	0	0	0	0	0	0	0	0	0	0	0	0	0	0	0	0	0	0	0	0	0	0
891	New Zealand scallop	0	0	0	0	0	0	0	0	0	0	0	0	0	0	200	600	300	400	200	700	600	1800	1800	2500	3389	10100	5470	5565	3090	1863	1570	1620	1790	4011	4660	3204	4570	7496	5784	4264	4504	8256	10040	8928	9088	14160	5080	18848
892	New Zealand smooth skate	0	0	0	0	0	0	0	0	0	0	0	0	0	0	0	0	0	0	0	0	0	0	0	0	0	0	0	0	0	0	0	0	0	0	0	0	0	0	0	0	0	0	0	0	0	0	0	0
893	Nichol's lanternfish	0	0	0	0	0	0	0	0	0	0	0	0	0	0	0	0	0	0	0	0	0	0	0	0	0	0	0	0	0	0	0	0	0	0	0	0	0	0	0	0	0	0	0	0	0	0	0	0
894	Noble crayfish	0	0	0	0	0	0	0	0	0	0	0	0	0	0	0	0	0	0	0	0	0	0	0	0	0	0	0	0	0	0	0	0	0	0	0	0	0	0	0	0	0	0	0	0	0	0	0	10
895	Nori nei	0	0	0	0	0	0	0	0	0	0	0	0	0	0	0	0	0	0	0	0	0	0	0	0	0	0	0	0	0	0	0	0	0	8	0	1	18	56	120	7	0	0	73	181	119	6	3	53
896	North Atlantic rockweed	40	200	200	420	0	200	130	600	400	1300	500	140	3500	5600	6800	7000	6600	7900	6600	9400	6300	4700	8300	5700	7594	3953	6398	12449	9834	8694	8599	5306	3414	5900	31810	32810	37450	44600	52939	53422	50985	50671	54796	41262	49461	48414	49938	58603
897	North European kelp	0	0	0	0	0	0	0	0	0	0	0	0	0	0	0	0	0	0	0	0	0	0	0	0	0	0	0	0	0	0	0	0	0	0	2000	2200	2400	2600	2800	3000	3000	2800	2800	2700	2600	2400	2300	1900
898	North Pacific hake	0	0	0	0	0	0	0	0	0	0	300	100	311	344	398	1427	133667	179972	107757	171770	171300	183100	119600	163600	207462	230354	238219	126242	101222	141622	57086	142212	115280	124138	146470	118605	222806	372682	255108	315655	263797	130468	153548	203375	369421	236436	295219	325048
899	Northern brown shrimp	48668	57249	57900	66560	68722	62300	56660	50945	50660	56754	61235	39700	43386	56076	50772	57250	51892	63688	59030	58881	62300	68800	69300	45300	50377	44736	61676	67115	63624	56621	60928	67461	59552	64034	65500	70852	76899	68090	63487	71938	79400	68633	54134	53038	51574	57126	55361	47836
900	Northern kingfish	68	87	77	42	99	106	172	72	45	22	51	108	98	46	53	48	34	20	56	28	200	100	100	0	40	43	0	38	17	0	39	17	0	6	8	22	4	13	11	11	25	31	34	41	34	34	49	21
901	Northern nylon shrimp	0	0	0	0	0	0	0	0	0	0	0	0	0	0	0	0	0	0	0	0	0	0	0	0	0	0	0	0	0	0	0	0	0	0	0	0	0	0	0	0	0	0	0	0	0	0	0	0
902	Northern pink shrimp	9392	11048	11174	12845	13262	12023	10934	9832	9776	10953	10743	7660	8373	10822	9798	11048	10014	12291	11392	14463	16100	14900	16800	20100	20907	18955	18002	23237	22210	19948	20136	21098	19501	14007	14227	15512	13862	13648	12437	11009	8495	8606	7737	10228	7986	11121	15510	10872
903	Northern prawn	3849	4265	5088	6257	7408	8500	9108	10913	11706	16010	18134	20378	24141	25199	23394	25503	21144	24013	29414	36866	38759	42737	41156	43346	49668	63559	77949	79461	89474	91441	122727	116323	138204	185545	218048	235587	200395	197507	187345	208974	226033	233904	247737	254569	252058	275601	285496	281140
904	Northern puffer	717	723	482	378	447	301	416	466	253	468	760	783	931	1470	2646	5893	3795	3546	1813	2203	800	300	100	0	5	3	4	7	5	2	5	5	5	10	20	69	3	94	123	150	189	238	205	57	32	19	11	18
905	Northern quahog(=Hard clam)	67913	67057	56182	54718	43671	46397	48034	47884	45698	42822	47020	46269	42064	46765	48034	48229	50259	52212	50795	52242	51100	54700	49000	43100	44487	45149	45415	42831	36357	33015	35381	56177	32626	45228	32741	31056	20678	21754	28911	18590	18259	27169	26244	24153	11732	16888	22964	6287
906	Northern red snapper	3242	3260	4053	3687	4075	4246	4197	4268	6752	7936	5440	6255	6684	9371	8098	8363	7800	8337	7405	6732	6400	7100	6900	6200	6215	5790	4977	4676	4362	3856	3460	4028	4731	5720	6054	5516	5746	6144	5457	4750	6316	6068	8251	8711	6423	6126	6346	6264
907	Northern shortfin squid	2600	3200	4400	7600	8600	7100	8300	2900	800	3100	5100	9000	800	2400	10800	8182	5204	7006	48	65	2978	12430	16074	24488	25641	32114	66553	106715	88930	179373	88662	50161	31333	12028	10614	6896	6666	18080	5931	17705	25584	19682	23868	25582	30670	18550	28972	34837
908	Northern white shrimp	27323	32139	32504	37367	38581	34973	31807	28601	28441	31862	35452	22287	24356	31481	28504	32141	29133	35755	33139	33056	37300	37200	33700	31700	27981	26802	32035	37215	35279	31396	33784	37407	33021	30064	40747	44573	53273	42554	35830	32217	34122	41089	39908	32360	36838	39959	28808	32841
909	Northern wolffish	0	0	0	0	0	0	0	0	0	0	0	0	0	0	0	0	0	0	0	0	0	0	0	0	0	0	0	0	0	0	0	0	0	0	0	0	0	0	0	0	0	0	0	0	0	0	0	0
910	Norway lobster	9300	9600	11500	12100	13300	14600	15700	18100	17500	20200	22200	23600	23500	27700	29900	28300	30700	31100	33000	37600	35716	37574	42010	42025	37916	41293	43314	44666	45947	45625	44271	47193	50146	54008	53531	61724	58832	60826	61566	56699	56162	57708	55825	59238	61468	63774	58990	61596
911	Norway pout	0	0	0	0	0	0	0	0	0	18800	24300	46000	173100	185700	109300	77000	73200	197500	498700	170000	308400	400000	527100	503200	877910	694439	644067	498296	437363	428734	552572	349583	522763	548550	519863	344693	284519	339344	276807	351914	295634	303371	452926	324318	291005	389800	275667	211394
912	Norway redfish	0	0	0	0	0	0	0	0	0	0	0	0	0	0	0	0	0	0	0	0	0	0	0	0	0	0	0	0	0	0	0	0	0	0	0	0	0	0	0	0	0	0	0	0	0	0	0	0
913	Norwegian krill	0	0	0	0	0	0	0	0	0	0	0	0	0	0	0	0	0	0	0	0	0	0	0	0	0	0	0	0	0	0	0	0	0	0	0	0	0	0	0	0	0	0	0	0	0	0	0	0
914	Norwegian skate	0	0	0	0	0	0	0	0	0	0	0	0	0	0	0	0	0	0	0	0	0	0	0	0	0	0	0	0	0	0	0	0	0	0	0	0	0	0	0	0	0	0	0	0	0	0	0	0
915	Nurse shark	0	0	0	0	0	0	0	0	0	0	0	0	0	0	0	0	0	0	0	0	0	0	0	0	0	0	0	0	0	0	0	0	0	0	0	0	0	0	0	0	0	0	0	0	0	214	0	0
916	Nursehound	0	0	0	0	0	0	0	0	0	0	0	0	0	0	0	0	0	0	0	0	0	0	0	0	0	0	0	0	96	481	201	0	173	252	61	93	0	101	27	234	147	664	623	370	196	243	306	378
917	Obtuse barracuda	0	0	0	0	0	0	0	0	0	0	0	0	0	0	0	0	0	0	0	0	0	0	0	0	0	0	0	0	0	0	0	0	0	0	0	0	0	0	0	0	0	0	0	0	0	0	0	0
918	Ocean pout	0	63	183	3	73	28	70	4	3	77	27	0	0	1	1445	331	6234	271	4324	20525	931	3913	1074	3185	483	33	461	576	330	466	231	64	2	408	1324	1509	802	2185	1811	1306	1296	1416	462	226	196	24	41	15
919	Ocean quahog	800	744	1760	1000	1376	2008	1700	1908	1352	744	880	548	440	576	608	536	328	160	816	2320	6300	7400	5100	5300	3042	4705	20325	68891	86122	132071	127974	135790	131365	132681	145761	195793	169732	188657	176431	191746	177322	186390	192496	197559	177874	185881	180114	168150
920	Ocean shrimp	0	0	0	0	0	0	0	0	0	0	0	0	0	0	0	0	0	0	0	0	0	0	0	0	0	0	0	0	0	0	0	0	0	0	0	0	0	0	0	0	0	0	0	0	0	0	0	6352
921	Ocean sunfish	0	0	0	0	0	0	0	0	0	0	0	0	0	0	0	0	0	0	0	0	0	0	0	0	0	0	0	0	0	0	0	0	0	0	0	0	0	0	0	0	0	0	0	0	0	0	0	0
922	Ocean whitefish	0	0	0	0	0	0	0	0	0	0	0	0	0	0	0	0	0	0	0	0	0	0	0	0	0	0	0	0	0	0	0	0	0	0	0	0	0	0	0	0	0	0	0	0	0	0	0	0
923	Oceanian crayfishes nei	0	0	0	0	0	0	0	0	0	0	0	0	0	0	0	0	0	0	0	0	0	0	0	0	0	3	12	0	0	5	5	5	5	5	5	5	5	5	5	5	5	5	5	3	11	10	6	6
924	Oceanic whitetip shark	0	0	0	0	0	0	0	0	0	0	0	0	0	0	0	0	0	0	0	0	0	0	0	0	0	0	0	0	0	0	0	0	0	0	0	0	0	0	0	0	0	0	0	0	0	0	0	0
925	Ocellated icefish	0	0	0	0	0	0	0	0	0	0	0	0	0	0	0	0	0	0	0	0	0	0	0	0	0	0	0	0	0	949	581	0	0	0	0	0	0	0	0	0	0	3	0	0	0	0	0	1
926	Octopuses, etc. nei	32144	36227	45928	49825	51635	54234	55318	61230	58950	62543	68316	71812	84162	85268	84634	100637	92375	124903	132943	120566	119987	117336	105683	97640	124054	137317	140283	132382	130382	95852	113244	131484	137763	146145	145413	144525	183349	180129	192392	210849	229221	235885	218013	223621	205197	235026	230778	210862
927	Offshore rockfish	0	0	0	0	0	0	0	0	0	0	0	0	0	0	0	0	0	0	0	0	0	0	0	0	0	0	0	0	0	0	0	0	0	0	0	0	0	0	0	0	0	0	0	0	0	0	0	0
928	Offshore silver hake	0	0	0	0	0	0	0	0	0	0	0	0	0	0	0	0	0	0	0	0	0	0	0	0	0	0	0	0	0	0	0	0	0	0	0	0	0	0	0	0	0	0	0	0	115	0	32	0
929	Oilfish	0	0	0	0	0	0	0	0	100	100	200	200	100	100	100	100	100	100	200	300	261	176	190	299	245	382	450	680	553	560	803	876	701	729	1370	1957	1967	1675	2557	3284	6281	6884	4351	2341	2094	3767	2687	2661
930	Okhotsk atka mackerel	150100	150100	150100	158600	113900	113900	121100	105600	47900	100300	118400	207300	127100	155600	212200	114600	110500	86200	111300	117500	166200	173100	216800	144800	197739	220408	295747	290833	178759	158460	127483	123380	115043	59209	75932	82119	99342	113639	124805	129758	149607	155586	123141	158320	177815	202537	213363	249356
931	Olympia oyster	0	0	0	0	0	0	0	0	0	0	0	0	0	0	0	0	0	0	0	0	0	0	0	0	0	0	0	0	0	0	0	0	0	0	0	0	0	0	0	0	0	0	0	0	0	0	0	0
932	Opah	0	0	0	0	0	0	0	0	0	0	0	0	0	0	0	0	0	0	0	0	0	0	0	0	0	0	0	0	0	0	0	0	0	0	0	0	0	0	0	0	0	0	0	0	77	223	172	126
933	Opalescent inshore squid	0	0	0	0	0	0	0	0	0	0	0	0	0	0	0	0	0	0	0	0	0	0	0	0	0	0	0	0	0	0	0	0	0	0	0	0	0	0	0	0	0	0	0	0	0	0	0	70915
934	Opaleye	0	0	0	0	0	0	0	0	0	0	0	0	0	0	0	0	0	0	0	0	0	0	0	0	0	0	0	0	0	0	0	0	0	0	0	0	0	0	0	0	0	0	0	0	0	0	0	0
935	Orange perch	0	0	0	0	0	0	0	0	0	0	0	0	0	0	0	0	0	0	0	0	0	0	0	0	0	0	0	0	0	0	0	0	0	0	0	0	0	0	0	0	0	0	0	0	0	0	0	0
936	Orange roughy	0	0	0	0	0	0	0	0	0	0	0	0	0	0	0	0	0	0	0	0	0	0	0	0	0	0	0	319	0	6251	43327	38136	38452	48988	41299	44305	49684	54544	63252	69331	91478	70942	59816	46701	45414	48549	48988	44572
937	Orange-spotted grouper	0	0	0	0	0	0	0	0	0	0	0	0	0	0	0	0	0	0	0	0	0	0	0	0	0	0	0	0	0	0	0	0	0	0	0	0	0	0	0	0	0	0	0	0	0	0	0	3502
938	Orange-striped emperor	0	0	0	0	0	0	0	0	0	0	0	0	0	0	0	0	0	0	0	0	0	0	0	0	0	0	0	0	0	0	0	0	0	0	0	0	0	0	0	0	0	0	0	0	0	0	0	0
939	Orangespotted trevally	0	0	0	0	0	0	0	0	0	0	0	0	0	0	0	0	0	0	0	0	0	0	0	0	0	0	0	0	0	0	0	0	0	0	0	0	0	0	0	0	0	0	0	0	0	0	0	0
940	Oreo dories nei	0	0	0	0	0	0	0	0	0	0	0	0	0	0	0	0	0	0	0	0	0	0	0	0	0	0	0	11513	28119	5568	34069	46663	27341	29218	25465	34375	21225	22652	22560	17582	20283	19910	19602	23217	22633	21839	18799	22038
941	Oriental river prawn	0	0	0	0	0	0	0	0	0	0	0	0	0	0	0	0	0	0	0	0	0	0	0	0	0	0	0	0	0	0	0	0	0	0	0	0	0	0	0	0	0	0	0	0	0	0	0	0
942	Pacific anchoveta	0	0	0	0	0	0	1000	2000	2000	9000	5000	6000	8000	7000	18300	33000	53100	38000	53200	8700	28900	52200	34900	59900	15551	45316	121473	169839	78836	120647	171916	200320	78761	159764	113470	245274	110708	175306	72093	150299	100962	105181	135955	171202	118728	161984	112552	195630
943	Pacific angelshark	100	100	300	0	0	0	0	0	100	100	200	200	0	0	100	0	400	800	800	500	500	100	300	300	568	331	116	326	215	234	237	371	1126	288	744	563	1731	1432	576	313	190	57	93	228	159	289	358	189
944	Pacific bluefin tuna	1452	1952	19470	20368	28564	32112	40094	36618	28700	24553	27641	33521	36912	37399	32898	27899	31546	21294	21726	16688	13549	18775	21361	19910	20645	21003	19534	22250	27229	31381	22538	35616	29199	20656	11980	16379	18839	15420	8981	11465	8797	15865	13298	11032	16759	28132	23438	23320
945	Pacific bumper	0	0	0	0	0	0	0	0	0	0	0	0	0	0	0	0	0	0	0	0	0	0	0	0	0	0	0	0	0	0	0	0	0	0	0	0	0	0	0	0	0	0	0	0	8346	17999	1706	952
946	Pacific calico scallop	0	0	0	0	0	0	0	0	0	0	0	0	0	0	0	0	0	0	0	0	0	0	0	0	0	0	0	0	0	0	0	0	0	0	4800	3400	6300	6200	9200	12500	29471	19428	5290	5883	8570	1256	17290	2320
947	Pacific cod	45715	50640	62919	48620	57653	66783	67054	94509	83094	88545	86737	81991	90245	103789	110009	113806	110228	118253	142992	152375	185600	205500	150700	150200	161994	167143	148122	115990	115677	125017	144587	195356	239236	274962	361410	409593	399437	441778	453109	423451	442132	419905	493795	397054	363480	430196	429475	443895
948	Pacific cornetfish	0	0	0	0	0	0	0	0	0	0	0	0	0	0	0	0	0	0	0	0	0	0	0	0	0	0	0	0	0	0	0	0	0	0	0	0	0	0	0	0	0	0	0	0	0	0	0	0
949	Pacific cupped oyster	1455	1276	1981	1253	2287	3540	5662	6460	8478	10149	9848	16433	13259	15710	29228	8659	10065	13026	16926	16161	13729	18752	13826	15903	10407	10590	11234	11294	19803	18078	18042	7436	8158	16200	9604	14568	18288	19230	15773	15284	21487	20438	21007	30803	23691	20141	25160	25692
950	Pacific flatiron herring	0	0	0	0	0	0	0	0	0	0	0	0	0	0	0	0	0	0	0	0	0	0	0	0	0	0	0	0	0	0	0	0	0	0	0	0	0	0	0	0	0	0	0	0	0	0	0	0
951	Pacific geoduck	0	0	0	0	0	0	0	0	0	0	0	0	0	0	0	0	0	0	0	0	0	300	200	200	364	1076	2444	4013	3480	2792	0	0	2775	2717	3483	5167	5006	5734	4567	3964	3992	3298	2874	2455	2235	2056	1768	3719
952	Pacific guitarfish	0	0	0	0	0	0	0	0	0	0	0	0	200	200	300	500	800	1900	2500	1200	1700	400	400	500	684	626	571	1942	1684	1891	926	4711	4354	1435	2551	1413	2046	1161	3033	715	539	218	42	89	0	121	460	333
953	Pacific halibut	14250	16266	18979	20379	22576	20166	31017	30869	31517	45865	47402	44049	49984	41571	38797	40369	40791	43943	56475	55763	40500	36800	31800	24400	15204	18211	16356	13332	13065	13478	12999	15377	17466	23634	27016	33849	40584	41731	44741	40272	36973	34371	35662	35673	32890	26299	28110	39291
954	Pacific herring	513946	541588	601435	585196	421038	322495	413630	479037	559657	509681	331620	598917	546956	716915	769998	598469	522435	467200	524349	607741	581800	515400	620700	660700	519998	538263	430895	412136	188011	192110	202584	216691	224613	261504	248076	293178	324734	348517	304651	213152	199488	215522	227434	211269	184651	211676	257870	436701
955	Pacific horse clams nei	0	0	0	0	0	0	0	0	0	0	0	0	0	0	0	0	0	0	0	0	0	0	0	0	0	0	0	0	0	0	0	0	0	0	0	0	0	0	0	0	0	0	0	0	0	0	0	0
956	Pacific jack mackerel	60444	40750	66462	25288	7863	16218	34365	37200	10009	17100	34082	44367	40988	43474	40816	30326	18651	17421	25360	23646	21700	27200	23200	9400	11580	20429	21277	50149	32409	16573	21648	15930	26270	18672	10859	9663	11813	12320	10294	13095	4160	1919	1190	1781	2897	1875	2176	1160
957	Pacific littleneck clam	0	0	0	0	0	0	0	0	0	0	0	0	0	0	0	0	0	0	0	0	0	0	0	0	0	0	0	0	0	0	0	0	0	0	0	0	0	0	0	0	0	0	0	0	0	0	0	0
958	Pacific menhaden	6100	13400	9000	7800	10000	17700	19800	10000	19200	7000	7900	8300	11100	8000	14800	7100	13600	18700	12000	13100	20400	23200	39100	46800	17625	3644	3287	5621	7132	3834	12610	10820	12241	6683	5041	5448	4568	2807	3116	8638	7571	4263	7901	7413	6340	5487	9792	13241
959	Pacific ocean perch	30224	31078	33123	33716	39335	32776	32889	44158	38991	41163	53861	57180	115917	187841	343933	480032	368973	271964	212260	143314	130200	139700	132400	95900	113518	89803	76446	39411	21972	45340	35870	32252	19795	16516	16520	8578	9650	12613	16054	18791	34499	18962	26806	29171	24616	25808	31523	28224
960	Pacific piquitinga	0	0	0	0	0	0	0	0	0	0	0	0	0	0	0	0	0	0	0	0	0	0	0	0	0	0	0	0	0	0	0	0	0	0	0	0	0	0	0	0	0	0	0	0	0	0	0	0
961	Pacific pompano	83	29	15	5	20	36	35	35	37	16	7	5	16	26	55	28	27	51	122	98	100	100	100	0	40	26	31	25	25	30	0	0	0	0	0	0	0	0	0	0	0	0	0	0	0	0	0	0
962	Pacific razor clam	333	507	535	451	403	535	420	440	596	1159	941	871	613	479	283	378	297	361	260	258	400	300	200	200	168	133	162	2	5	5	0	0	0	0	0	0	0	0	156	0	0	0	0	0	0	0	0	0
963	Pacific red snapper	0	0	0	0	0	0	0	0	0	0	0	0	0	0	0	0	0	0	0	0	0	0	0	0	0	0	0	0	0	0	0	0	0	0	0	0	0	0	0	0	0	0	0	0	0	0	0	0
964	Pacific rock crab	0	10	8	22	18	25	27	69	71	59	55	69	91	109	120	149	150	147	159	227	300	200	400	400	283	545	557	300	305	253	0	0	0	0	0	0	0	0	0	0	0	0	0	0	0	0	0	0
965	Pacific rock shrimp	0	0	0	0	0	0	0	0	0	0	0	0	0	0	0	0	0	0	0	0	0	0	0	0	0	0	0	0	0	0	0	0	0	0	0	0	0	0	0	0	0	0	0	0	0	0	0	0
966	Pacific rudderfish	5500	5500	5600	6500	7300	4700	6800	10300	10700	7500	6100	18000	11200	11200	9100	8400	7000	7000	6300	12900	12200	13000	9100	7700	9320	9056	7961	6162	5593	4655	5653	4337	5172	12661	9068	9181	20946	23336	15211	12046	14016	20242	14974	12800	13001	14191	13290	11777
967	Pacific salmons nei	0	0	0	0	0	0	0	0	0	0	0	0	0	0	0	0	0	0	0	0	0	0	0	0	0	0	0	0	0	0	0	0	0	0	0	0	0	0	0	0	0	0	0	0	0	0	0	0
968	Pacific sand sole	0	0	0	0	0	0	0	0	0	0	0	0	0	0	0	0	0	0	0	0	0	0	0	0	0	0	0	0	0	0	0	0	0	0	0	0	0	0	0	0	0	0	0	0	0	0	0	0
969	Pacific sanddab	0	0	0	0	0	0	0	0	0	0	0	0	0	0	0	0	0	0	0	0	0	0	0	0	0	0	0	0	0	0	0	0	0	0	0	0	0	0	0	0	0	0	0	0	0	0	0	0
970	Pacific sandlance	50000	50000	60000	65800	42900	58700	77600	87200	98000	68800	79000	108300	70100	83700	55200	111700	71200	102500	150500	106500	227100	271900	194900	194000	299696	274850	224312	137218	102908	110834	201227	163548	127887	123262	170236	124656	143387	124672	83560	77850	75545	90107	124273	106568	109344	108124	115766	108666
971	Pacific sandperch	100	100	200	100	100	200	200	800	400	300	300	400	200	100	100	100	100	100	500	0	0	0	0	0	23	64	60	118	75	34	37	61	100	121	114	120	156	63	102	207	396	683	576	383	195	252	117	28
972	Pacific saury	203500	253500	253800	260200	300900	505700	342700	444600	596100	556100	314900	526600	566900	469500	262800	306100	325800	296000	221100	124300	162900	263800	281600	490700	218085	316562	187545	343237	459922	364038	238150	202863	240700	251861	242344	273760	251055	227347	346997	330592	435869	402017	384444	402930	335604	350287	276111	388643
973	Pacific seabob	0	0	0	0	0	0	0	0	0	0	0	0	0	0	1200	1600	1000	3800	3900	2600	2900	2300	1800	6100	4394	2846	3342	2984	3180	1494	2337	1501	2133	1736	2006	1189	1981	1917	2607	3795	1702	1426	686	1932	1835	1037	2683	2830
974	Pacific seabobs	300	300	300	400	400	400	400	1500	2600	3000	3800	4800	5300	5400	7200	6900	7500	7200	6300	6800	10700	10700	7900	6800	8503	7904	6325	5900	10558	8218	5079	11172	10488	8740	9449	8916	5759	4121	4764	7090	4637	5096	5390	7931	8735	9898	12156	7354
975	Pacific sierra	500	300	500	400	500	500	500	1600	1000	400	500	300	300	200	2200	1600	2300	1500	2100	1800	3200	4300	5600	4400	5432	6600	5447	4841	4629	4754	4873	6530	4835	3331	4948	5546	5416	4963	5079	6990	8464	7646	5939	7700	7252	6689	7215	6852
976	Pacific sleeper shark	0	0	0	0	0	0	0	0	0	0	0	0	0	0	0	0	0	0	0	0	0	0	0	0	0	0	0	0	0	0	0	0	0	0	0	0	0	0	0	0	0	0	0	0	0	0	0	0
977	Pacific spadefish	0	0	0	0	0	0	0	0	0	0	0	0	0	0	0	0	0	0	0	0	0	0	0	0	0	0	0	0	0	0	0	0	0	0	0	0	0	0	0	0	0	0	0	0	0	0	0	0
978	Pacific thread herring	0	0	0	0	0	0	0	0	0	0	0	0	0	0	0	0	12900	27300	12200	13000	6900	5800	14300	20500	36662	20068	16632	23374	20254	15695	23329	42349	64014	40481	77997	38286	39913	45798	78561	107284	64942	59217	61975	50066	110555	62135	73558	69411
979	Pacific tomcod	0	0	0	0	0	0	0	0	0	0	0	0	0	0	0	0	0	0	0	0	0	0	0	0	0	0	0	0	0	0	0	0	0	0	0	0	0	0	0	0	0	0	0	0	0	0	0	0
980	Pacific tripletail	0	0	0	0	0	0	0	0	0	0	0	0	0	0	0	0	0	0	0	0	0	0	0	0	0	0	0	0	0	0	0	0	0	0	0	0	0	0	0	0	0	0	0	0	0	0	0	0
981	Painted notie	0	0	0	0	0	0	0	0	0	0	0	0	0	0	0	0	0	0	0	0	0	0	0	0	0	0	0	0	0	0	0	0	0	0	0	0	0	0	0	0	0	0	0	0	0	0	0	0
982	Painted sweetlips	0	0	0	0	0	0	0	0	0	0	0	0	0	0	0	0	0	0	0	0	0	0	0	0	0	0	0	0	0	0	0	0	0	0	0	0	0	0	0	0	0	0	0	0	0	0	0	0
983	Palaemonid shrimps nei	0	0	0	0	0	0	0	0	0	0	0	0	0	0	0	0	0	0	0	0	0	0	0	0	20	32	55	68	67	41	70	82	142	69	75	104	161	108	126	174	400	429	188	273	314	313	400	373
984	Palinurid spiny lobsters nei	2000	2000	2000	1900	1600	4500	2800	2800	2200	3600	4700	5200	4700	3600	2900	2800	2100	1900	1400	1500	1780	2389	4021	1645	1737	1366	760	1773	2062	2122	1939	1578	969	887	788	1170	1204	1068	1584	1583	1214	904	884	641	1216	522	551	583
985	Panama hake	0	0	0	0	0	0	0	0	0	0	0	0	0	0	0	0	0	0	0	0	0	0	0	0	0	0	0	0	0	0	0	0	0	0	0	0	0	0	0	0	0	0	0	0	25	0	0	267
986	Pandalus shrimps nei	0	0	0	0	0	0	0	0	0	0	0	0	100	200	100	100	100	1300	1000	1100	8100	9000	1600	2500	4045	7224	7114	11083	23846	11325	11095	12036	9857	12511	9967	11921	11301	17851	24691	22931	20759	23175	17171	20464	21702	26813	28015	28649
987	Pandoras nei	4600	3800	4200	4700	4300	6200	4300	4800	5900	5300	6100	8800	18200	13600	18400	19600	18700	17100	24800	19200	25454	20760	23409	21537	14147	13313	12378	12455	12862	9957	6750	9525	9226	7222	6504	7315	7610	6640	5159	6110	4722	5683	5705	5875	5946	8629	6638	4594
988	Panga seabream	2800	2600	2100	1900	1900	2000	2700	3200	2600	3200	2900	3900	3400	3200	3500	2500	2700	2100	1900	1700	7300	8100	10900	12100	10336	11159	4650	6537	4330	3056	1614	1582	1788	1730	1938	1949	2044	2336	2493	2036	1800	1285	1483	1000	936	999	1200	1323
989	Parapenaeopsis shrimps nei	0	0	0	0	0	0	0	0	0	1255	1985	2903	2013	4033	7063	7927	8003	7579	6832	7839	7727	3741	6467	9021	5580	6085	8055	6715	7415	11612	12413	18000	15845	16501	5058	8486	8751	8923	14504	12680	13666	16406	12693	18632	16023	12919	14047	16722
990	Parassi mullet	0	0	0	0	0	0	0	0	0	0	0	0	0	0	0	0	0	0	0	0	0	0	0	0	0	0	0	0	0	0	0	0	0	0	0	0	0	0	0	0	0	0	0	0	0	0	0	0
991	Pargo breams nei	1000	500	500	1000	1000	1000	1000	1600	1600	1000	1500	3000	11700	11000	9700	5900	5700	4300	4700	4800	1859	1756	1065	1019	7424	9138	7172	11155	3989	4786	5328	7041	4980	4636	4295	3415	2261	1922	2632	3688	6899	4757	4882	6065	4949	4651	5389	6512
992	Parona leatherjacket	0	0	0	0	0	0	0	0	0	0	0	0	0	0	100	100	200	200	300	300	100	100	100	200	200	226	383	712	1278	985	1722	915	1438	591	468	839	1302	1148	2094	1605	1057	1096	1055	1203	2960	1869	2364	2238
993	Parore	0	0	0	0	0	0	0	0	0	0	0	0	0	0	0	0	0	0	0	0	0	0	0	0	0	0	0	0	0	0	0	0	0	0	0	0	0	0	0	0	0	0	0	0	0	83	561	588
994	Parrotfish	0	0	0	0	0	0	0	0	0	0	0	0	0	0	0	0	0	0	0	0	0	0	0	0	0	0	0	0	0	0	0	0	0	0	0	0	0	0	0	0	0	0	0	0	0	0	0	0
995	Parrotfishes nei	0	0	0	0	0	0	0	0	0	0	0	0	0	0	0	0	0	0	100	100	100	100	123	129	152	131	127	92	79	246	318	328	413	306	330	330	470	560	519	664	603	468	540	564	1079	1148	1021	1362
996	Patagonian blennie	1300	1900	1900	2400	3600	5100	6700	3700	5000	4300	3200	2200	2000	1900	1300	1100	900	1300	1100	1000	800	500	500	600	988	904	907	919	764	735	595	611	714	513	430	716	726	700	539	700	643	696	1156	1068	1244	344	439	194
997	Patagonian grenadier	0	0	0	0	0	0	0	0	0	0	0	0	0	0	0	0	0	0	0	0	0	0	0	0	0	0	0	0	1881	19826	25003	26452	21795	26446	32268	39788	77976	213125	348703	289660	158125	186752	234807	118917	106774	243072	436973	124536
998	Patagonian redfish	0	0	0	0	0	0	0	0	0	0	0	0	0	0	0	0	0	0	0	0	0	0	0	0	0	0	0	0	0	0	0	0	0	0	0	0	0	0	0	0	0	0	0	0	0	0	0	0
999	Patagonian rockcod	0	0	0	0	0	0	0	0	0	0	0	0	0	0	0	0	0	0	0	0	0	0	0	0	0	0	0	0	0	15011	7381	36758	31351	5029	18937	7269	15087	8816	15952	10420	145	0	0	0	1	1	0	0
1000	Patagonian scallop	100	200	300	1100	500	0	0	0	0	0	0	0	100	600	800	400	200	600	1100	7500	14000	5900	1700	0	0	1141	857	88	69	25	8	5	27	1824	2151	1086	88	288	128	6688	3536	48	1272	200	0	12640	24448	29152
1001	Patagonian skate	0	0	0	0	0	0	0	0	0	0	0	0	0	0	0	0	0	0	0	0	0	0	0	0	0	0	0	0	0	0	0	0	0	0	0	0	0	0	0	0	0	0	0	0	0	0	0	0
1002	Patagonian squid	0	0	0	0	0	0	0	0	0	0	0	0	0	100	100	400	900	600	600	1000	500	500	800	500	333	607	502	526	1260	1139	391	1053	1724	16970	15950	13150	73274	139907	78625	136527	83861	56012	83131	52486	65730	103227	86109	31133
1003	Patagonian toothfish	0	0	0	0	0	0	0	0	0	0	0	0	0	0	0	0	0	0	0	0	0	0	0	0	0	0	0	1178	2855	579	1050	1125	1153	1998	7556	8212	10347	8641	7029	16847	19802	17996	39836	32626	39716	44219	34357	30175
1004	Peacock hind	0	0	0	0	0	0	0	0	0	0	0	0	0	0	0	0	0	0	0	0	0	0	0	0	0	0	0	0	0	0	0	0	0	0	0	0	0	0	0	0	0	0	0	0	0	0	0	0
1005	Pearl oyster shells nei	500	500	900	1200	1100	1100	1300	1800	2000	1400	1200	1700	1000	800	800	400	421	417	420	426	506	466	214	212	261	293	342	754	274	306	378	295	268	258	196.45	194.45	276.99	410.23	317.95	325.06	316.04	288.6	298.99	321.59	315.72	316.99	322.81	329.07
1006	Pearly razorfish	0	0	0	0	0	0	0	0	0	0	0	0	0	0	0	0	0	0	0	0	0	0	0	0	0	0	0	0	0	0	0	0	0	0	0	0	0	0	0	0	0	0	0	0	0	0	0	0
1007	Pelagic armourhead	0	0	0	0	0	0	0	0	0	0	0	0	0	0	0	0	0	0	0	0	0	0	0	0	0	0	0	0	0	0	0	0	414	4	0	0	0	9	10	111	115	1205	45	435	40	639	718	611
1008	Pelagic armourheads nei	0	0	0	0	0	0	0	0	0	0	0	0	0	0	0	0	0	0	46000	150300	140300	9100	114000	178300	39900	47400	31200	3100	900	500	1800	1100	0	0	0	0	0	0	0	0	0	0	0	0	0	0	0	0
1009	Pelagic fishes nei	24300	22700	28100	21500	24400	33300	32900	38400	36000	45400	79100	43700	22800	26400	29600	25600	20700	20700	20436	34167	25074	20604	60641	1187	24637	50107	30319	32662	26905	74295	3396	3383	45329	12414	32365	40758	19617	15381	30648	19408	19970	21470	15601	30239	11610	18842	25719	8368
1010	Pelagic percomorphs nei	41400	41600	46100	50600	50600	61500	55700	56900	56300	62200	62000	61400	66500	67000	78000	79800	80900	82200	89800	97300	103764	127199	149162	179676	206783	226662	233889	217025	189213	164698	148041	122238	119506	144321	135860	103098	95105	90492	89724	71847	72935	92144	78560	44083	46322	57306	54719	56916
1011	Pelagic red crab	0	0	0	0	0	0	0	0	0	0	0	0	0	0	0	0	0	0	0	0	0	0	0	0	0	0	0	0	0	2353	8879	14387	7051	3207	1820	4714	7570	11540	2861	0	0	0	0	0	299	356	164	0
1012	Pelagic thresher	0	0	0	0	0	0	0	0	0	0	0	0	0	0	0	0	0	0	0	0	0	0	0	0	0	0	0	0	0	0	0	0	0	0	0	0	0	0	0	0	0	0	0	0	0	0	0	0
1013	Pemarco blackfish	0	0	0	0	0	0	0	0	0	0	0	0	0	0	0	0	0	0	0	0	0	0	0	0	0	0	0	0	0	0	0	0	0	0	0	0	0	0	0	0	0	0	0	0	0	0	0	0
1014	Penaeus shrimps nei	88800	87200	79550	82200	83900	96700	104400	106200	116500	121872	137979	157117	172799	179803	187808	194509	212362	232167	237348	234308	218002	238897	267877	275989	266244	261721	247472	268985	275595	297307	281980	279147	326965	303247	282582	278401	291451	298996	262224	255682	236161	275676	244548	262073	263188	289190	270913	287576
1015	Percoids nei	131400	157500	151500	156700	211300	228800	189100	217000	34600	33600	32700	39600	39000	42100	41000	36600	40300	39800	47600	42500	49800	48100	67500	57600	52182	72025	50629	53465	65948	58683	61953	58794	60600	68213	73109	64078	85907	93819	91382	100978	92259	127969	115260	88664	83579	79778	155971	110833
1016	Periwinkles nei	1404	1408	1608	1421	1116	1216	1349	1537	857	966	1962	1862	1866	2062	2790	2794	2894	2303	2182	2582	2400	2400	3000	2200	2664	3162	3805	4406	3517	3900	3851	3569	3471	2987	3294	2675	2492	2777	3908	4738	2993	3982	3803	2584	2700	2534	1989	3153
1017	Perlemoen abalone	100	200	200	400	800	300	200	400	500	500	1000	1400	1700	1700	2900	4200	3900	3000	2300	1600	1900	1200	900	900	970	1078	1037	736	799	735	739	733	727	660	656	961	683	680	676	562	624	573	738	561	586	615	735	330
1018	Peruvian banded croaker	200	300	300	600	200	300	400	1100	700	600	500	600	700	1800	3200	3900	3200	2800	4100	4100	4000	4200	3000	6500	7751	5990	4892	5775	6438	5965	4230	6746	7614	4175	7216	24588	12143	10640	11229	7532	8704	4150	6078	7550	3788	5543	4263	2737
1019	Peruvian calico scallop	0	0	0	0	200	0	0	0	2700	2400	900	300	200	100	200	200	700	300	400	300	400	500	400	3200	1010	2461	3502	2968	4123	7727	4211	5099	5160	14146	22403	46068	16019	5184	6722	3251	900	1632	5446	2732	842	3113	2095	4013
1020	Peruvian moonfish	0	0	0	0	0	0	0	0	0	0	0	0	0	0	0	0	0	0	0	0	0	0	0	0	0	0	0	0	0	0	0	0	0	0	0	0	0	0	0	0	0	0	0	0	0	0	0	0
1021	Peruvian morwong	0	0	0	0	0	0	0	0	0	0	0	0	0	0	0	0	100	200	100	100	300	200	300	400	169	143	187	146	188	169	219	258	197	104	386	348	480	274	257	324	278	103	141	111	95	93	283	462
1022	Peruvian rock seabass	900	1400	1400	1900	1500	1500	2600	6000	6000	4000	4100	4100	4300	3800	4600	4500	3100	4900	4800	6800	5000	4200	3800	4000	4503	2572	1757	1946	2795	1438	2093	3405	3861	2217	7117	7519	6013	4323	5770	3694	3543	1497	4895	3647	3104	5837	4954	2789
1023	Peruvian weakfish	0	0	0	0	0	0	0	0	0	0	0	3900	2900	2600	2600	2800	4200	5300	2100	2600	2700	3300	2200	8300	6573	2435	2568	3195	3146	3083	2527	3931	3187	4872	9253	4831	4853	5395	4545	4277	5248	2090	3070	9890	5636	9406	7887	5797
1024	Petrale sole	0	0	0	0	0	0	0	0	0	0	0	0	0	0	0	0	0	0	0	0	0	0	0	0	0	0	0	0	0	0	0	0	0	0	0	0	0	0	0	0	0	0	0	0	0	0	0	1937
1025	Pharaoh cuttlefish	0	0	0	0	0	0	0	0	0	0	0	0	0	0	0	0	0	0	0	0	0	0	0	0	0	0	10	12	60	70	100	148	172	206	246	1015	631	447	769	1391	1547	2810	3281	4325	4645	5919	7521	15555
1026	Phyllophora nei	0	0	0	0	0	0	0	0	0	0	0	0	0	0	0	0	0	0	0	0	0	0	0	0	0	0	0	0	0	0	0	0	0	0	0	0	0	0	3687	4322	3656	1838	0	0	3974	2929	820	0
1027	Picarels nei	10000	7900	8000	9300	11600	12500	12200	11200	16100	17200	16000	16700	19600	17600	19200	18000	19100	19300	18600	18500	18517	18043	18099	17455	17797	18100	18900	19711	18172	16431	14807	15911	16673	15779	13548	13725	12916	14351	14652	15978	16430	17478	16739	16012	21734	10177	12319	12271
1028	Picked dogfish	20300	29800	33300	29300	32300	34000	36800	35600	42200	36300	42900	48400	41000	44200	40300	34510	33200	34500	41100	41800	39609	41301	50205	54150	44947	40546	38732	38047	48455	43707	39717	36128	34160	41613	41828	44340	38383	50690	48313	37035	38704	35433	32595	31173	25614	26046	23622	23980
1029	Pickhandle barracuda	0	0	0	0	0	0	0	0	0	0	0	0	0	0	0	0	0	0	0	0	0	0	0	0	0	0	0	0	0	0	0	0	0	0	0	0	0	0	0	0	0	0	0	0	0	0	0	0
1030	Pig's snout volute	0	0	0	0	0	0	0	0	0	0	0	0	0	0	0	0	0	0	0	0	0	0	0	0	0	0	0	0	0	0	0	0	0	0	0	0	0	0	0	0	0	0	0	0	0	0	0	0
1031	Pigfish	146	173	145	89	176	192	115	99	42	48	47	108	88	44	49	57	63	85	95	112	0	0	0	0	2	2	1	0	0	0	1	3	0	0	0	0	0	0	0	0	0	0	2	0	0	1	0	1
1032	Pike icefish	0	0	0	0	0	0	0	0	0	0	0	0	0	0	0	0	0	0	0	0	0	0	0	0	0	0	0	0	0	0	0	0	0	0	0	0	0	0	0	0	0	0	0	0	0	0	0	0
1033	Pike-congers nei	44200	44200	44400	53700	22000	39100	18200	9700	12900	9700	10000	14000	11800	11200	5100	5700	6000	6000	8600	8300	11200	7700	8100	10900	25579	29146	25887	20005	24615	15191	22429	16631	14980	11580	14394	15968	16177	13578	12636	14425	22563	20694	23135	32130	19562	17366	19286	20507
1034	Pilotfish	0	0	0	0	0	0	0	0	0	0	0	0	0	0	0	0	0	0	0	0	0	0	0	0	0	0	0	0	0	0	0	0	0	0	0	0	0	0	0	0	0	0	0	0	0	0	0	0
1035	Pink cusk-eel	2400	2300	2900	2100	3100	3400	3900	3000	4200	3900	3200	2500	2400	3700	4000	2800	3100	2900	3300	2900	3600	3600	6000	4800	6527	5583	5780	6187	9237	17633	17193	13105	17900	19059	14012	19857	27661	34069	40554	43223	55369	37948	49477	49508	43444	49355	43804	55502
1036	Pink ear emperor	0	0	0	0	0	0	0	0	0	0	0	0	0	0	0	0	0	0	0	0	0	0	0	0	0	0	0	0	0	0	0	0	0	0	0	0	0	0	0	0	0	0	0	0	0	0	0	0
1037	Pink maomao	0	0	0	0	0	0	0	0	0	0	0	0	0	0	0	0	0	0	0	0	0	0	0	0	0	0	0	0	0	0	0	0	0	0	0	0	0	0	0	0	0	0	0	0	0	0	0	0
1038	Pink spiny lobster	0	0	0	0	0	0	0	0	0	0	0	0	0	0	0	0	0	0	0	0	0	0	23	7	8	12	9	20	12	6	2	3	2	2	3	9	4	5	0	206	67	13	35	18	11	3	1	0
1039	Pink(=Humpback)salmon	100600	259000	132600	235900	123400	244400	203400	270119	200798	200085	111880	178133	163558	222477	143623	161131	174844	168960	155729	195169	133466	178823	93852	151180	94026	171012	146895	224475	174314	249558	226191	264855	170373	255129	210511	300987	211685	218121	165236	363456	235190	438998	216110	302568	326065	394735	294915	318717
1040	Pipi wedge clam	0	0	0	0	0	0	0	0	0	0	0	0	0	0	0	0	0	0	0	0	0	0	0	100	203	193	195	80	302	285	1108	287	354	679	409	431	607	775	813	364	465	583	653	619	626	605	702	1295
1041	Plain bonito	100	100	100	400	400	400	200	100	0	1000	1100	2200	3000	3100	2300	217	340	732	232	1344	809	690	316	105	150	84	212	456	970	492	698	1448	584	38	41	133	87	564	1482	1116	473	607	641	630	791	703	2196	481
1042	Plownose chimaera	500	400	600	500	900	700	1000	900	1200	1100	900	800	800	900	1400	1000	1100	1200	800	600	400	1400	1900	2500	1298	1376	1718	2692	3551	2522	2976	3172	2821	2329	1675	2126	1506	1524	3453	4593	3750	3910	5217	3231	2712	1841	2265	2249
1043	Plunderfish	0	0	0	0	0	0	0	0	0	0	0	0	0	0	0	0	0	0	0	0	0	0	0	0	0	0	0	0	0	0	0	0	0	0	0	0	0	0	0	0	0	0	0	0	0	0	0	0
1044	Pod razor shell	0	0	0	0	0	0	0	0	0	0	0	0	0	0	0	0	0	0	0	0	0	0	0	0	0	0	0	0	0	0	0	0	0	0	0	0	0	0	0	0	0	0	0	0	0	0	0	0
1045	Polar cod	200	700	800	2400	1200	2600	1100	600	300	900	1200	1500	100	200	0	400	800	3500	2200	134400	267800	348400	167100	82200	125187	63162	12175	7964	5100	269	58	23884	90444	37316	23709	21349	12712	11713	4641	1761	63	113	20770	50673	6185	26430	20788	6826
1046	Pollack	8500	10400	5100	5000	6200	12600	6300	6000	7200	5900	5300	5500	6800	6500	6900	6800	6800	7400	6500	5900	5700	4100	4700	3100	4293	3724	3922	11469	14304	16468	17856	17572	13252	15944	15325	15267	17484	16751	16546	11753	15496	15397	14507	15694	13537	14180	12988	12164
1047	Pomfrets, ocean breams nei	0	0	0	0	0	0	0	0	0	0	0	0	0	0	0	0	0	0	0	0	0	0	0	0	0	0	0	0	0	0	0	0	0	0	0	0	0	0	0	0	0	0	0	0	0	0	0	0
1048	Pompano	0	0	0	0	0	0	0	0	0	0	0	0	0	0	0	0	0	0	0	0	0	0	0	0	0	0	0	0	0	0	0	0	0	0	0	0	0	0	0	0	0	0	0	0	0	0	0	0
1049	Pompanos nei	0	0	0	0	0	0	100	700	600	400	200	300	200	400	400	400	500	800	700	800	800	600	600	700	932	1013	1497	708	1406	851	1112	1027	1110	2334	5720	4639	4991	2457	24235	35331	2449	37354	51783	55234	6453	11167	9238	5218
1050	Pond smelt	500	500	500	600	700	1100	1900	2100	2300	3200	5300	5900	8800	4900	5900	5400	7300	5800	5700	6900	4300	6100	5000	7800	7667	7862	8276	10680	12399	10979	11426	13901	19808	13429	7490	11119	8353	11580	9304	7384	8116	9184	5769	7975	4826	5517	3981	5964
1051	Pontic shad	2300	3300	2100	2700	1000	1500	2100	1600	2600	2900	1700	2900	1900	1300	1600	3300	4200	2900	1100	1400	1802	1607	1404	2252	5004	5777	3354	2317	1371	2042	1507	1134	2826	1839	1944	1255	453	540	1951	1013	481	344	1291	739	1109	712	925	983
1052	Ponyfishes(=Slipmouths)	5000	4000	3000	2000	2000	2000	2100	2700	3200	4200	3300	3300	3500	4300	5300	6100	7200	8500	9100	6300	3400	2700	2400	3900	6270	5242	4385	2073	2148	1968	2633	2336	2067	2475	3486	8920	9110	6529	4437	4599	1879	1745	2093	2102	2203	2404	2690	2500
1053	Ponyfishes(=Slipmouths) nei	14900	18500	19300	14500	26100	18300	33300	31600	35400	32800	36600	32100	33300	92500	99700	96100	106900	120100	114400	122800	136300	101000	111100	109600	152793	165536	144032	155773	138218	148536	147769	133915	142976	153917	152555	144721	145788	138648	142464	153725	163944	162099	155671	169107	179104	189471	198581	218807
1054	Poor cod	0	0	0	0	0	0	0	0	0	0	0	0	0	0	0	0	0	0	0	0	0	0	600	600	1145	1427	1293	927	901	1006	1141	1146	1116	963	816	781	890	843	967	994	990	996	1047	1084	711	586	603	428
1055	Porbeagle	3200	2400	2200	1900	1600	1600	1300	1800	2300	2100	2400	3524	3516	6863	9674	5633	2587	1189	1931	1865	4505	4631	3847	669	346	660	806	671	3244	1596	1599	1376	601	1152	720	677	720	678	821	894	1223	1067	1215	1119	1079	2130	1496	1820
1056	Porgies	0	0	0	0	0	0	0	0	0	0	0	0	500	7200	1400	3700	2300	6500	3900	4000	900	3000	8500	3000	1907	7315	5897	883	957	1141	1139	1539	1303	1656	2032	1606	1409	1574	1617	1771	1040	997	972	846	1261	1266	1052	1541
1057	Porgies, seabreams nei	48855	48176	51723	44761	45559	48926	56280	66422	70731	82740	71263	68636	89489	70252	176924	155576	175913	153780	167629	149298	137976	128928	147643	171851	135753	175346	131599	103204	84159	91657	86348	93893	99881	98987	93870	103435	101221	119427	103359	96762	152424	147532	166110	156761	154002	141343	133846	144246
1058	Portly spider crab	0	0	0	0	0	0	0	0	0	0	0	0	0	0	0	0	0	0	0	0	0	0	0	0	0	0	0	0	0	0	0	0	0	0	0	0	0	0	0	0	0	0	0	0	0	0	0	0
1059	Portuguese dogfish	0	0	0	0	0	0	0	0	0	0	0	0	0	0	0	0	0	0	0	0	0	0	0	0	0	0	0	0	0	0	0	0	0	0	0	0	0	0	0	0	1543	1389	1413	1269	1223	1557	1903	2154
1060	Portunus swimcrabs nei	200	200	200	200	200	200	200	100	100	100	200	200	300	300	300	400	300	400	500	300	400	500	600	0	407	552	510	316	1178	1236	1159	1164	1159	1164	1548	1465	1939	2238	2499	2289	2458	2441	2834	2990	3309	4155	1713	3212
1061	Pouting(=Bib)	2300	2800	3800	3900	7000	8800	8300	9200	10400	11200	13200	13200	14000	15500	17300	16900	18100	20400	20000	19300	16450	17774	22868	25884	25930	25559	25478	20927	24041	28439	23964	21929	19203	19361	18009	16732	22475	20221	18212	15461	18870	19060	20191	17983	17029	16722	13546	13528
1062	Prickly redfish	0	0	0	0	0	0	0	0	0	0	0	0	0	0	0	0	0	0	0	0	0	0	0	0	0	0	0	0	0	0	0	0	0	0	0	0	0	0	0	0	0	0	0	0	0	0	0	0
1063	Puffers nei	2100	2600	2700	2100	1800	1200	1100	1300	1100	1200	2600	2700	2900	2500	2200	6900	3800	4600	5600	6100	4900	4000	3900	8900	5074	4497	3837	5794	4633	3872	3324	2353	7959	2583	3598	3852	4073	4699	4251	5237	8008	5930	9917	6006	4470	20035	18220	14981
1064	Pullet carpet shell	0	0	0	0	0	0	0	0	0	0	0	0	0	0	0	0	0	0	1500	2400	2321	2165	4800	6200	5600	6757	5972	4787	3933	3752	3939	3020	1171	767	384	464	1056	1185	1327	1874	2118	1520	1434	1599	2402	1305	2826	4058
1065	Queen crab	0	0	0	0	0	0	0	0	0	0	0	0	0	0	0	0	0	0	5200	8900	6500	6900	7000	10300	10759	6696	9953	14219	21022	30855	28724	37854	48258	41514	42711	43249	42815	27040	29558	22363	26126	35161	37082	48101	60474	66372	66831	74341
1066	Queen scallop	1000	1000	1000	1000	1000	1500	1500	1500	1500	1500	2000	2000	2000	2000	2000	3000	3000	3000	3000	3500	4800	6400	6900	6100	10372	11481	12372	8574	7140	8906	9859	14926	10279	17026	13472	10913	11756	14215	15441	14253	16778	14263	16027	15263	10538	8040	7183	11443
1067	Queen snapper	0	0	0	0	0	0	0	0	0	0	0	0	0	0	0	0	0	0	0	0	0	0	0	0	0	0	0	0	0	0	0	0	0	0	0	0	0	0	0	0	0	0	0	0	0	0	0	0
1068	Queenfishes	500	500	600	500	500	500	500	500	500	600	700	900	900	900	1000	1000	1500	1200	1000	900	2400	2700	2500	2600	2733	6186	4368	5170	8717	6375	6092	9028	10926	12012	11350	12560	13402	13774	15918	16832	19326	22355	20115	21539	22531	24686	25067	22364
1069	Rabbit fish	0	0	0	0	0	0	0	0	0	0	0	0	0	0	0	0	0	0	0	0	0	0	0	0	0	0	0	0	0	0	0	0	0	0	0	0	0	0	0	0	0	499	106	3	60	106	21	15
1070	Rainbow runner	0	100	100	100	100	100	100	100	100	100	100	200	300	1600	2300	1500	900	1700	11200	3000	4400	4600	4900	6900	8099	10302	9492	6166	7219	7036	9027	8819	6839	7473	7977	9373	9709	12196	11872	12249	12529	12545	9731	19091	12624	13450	12407	13147
1071	Rainbow sardine	100	300	300	300	300	300	400	300	400	300	6700	7200	3000	6400	8900	6300	7800	7000	9700	5000	33700	36000	41300	44400	46621	54770	51206	66838	40930	31274	40974	37843	32102	31923	47354	40184	40215	42896	49235	44450	38108	35632	36279	25949	40094	39904	41347	38045
1072	Rainbow smelt	5913	5691	6124	6631	7695	7854	8803	8790	9905	7667	8007	5669	5558	7666	10290	10040	11658	12963	15185	12222	9300	9300	5200	3300	3992	3156	7755	6830	8264	7196	11149	7652	8302	6508	8899	4235	6959	5907	5637	5228	3870	5307	5701	3855	2926	3106	2429	2862
1073	Rainbow trout	1518	1632	1897	1979	1812	1730	1544	1912	2659	2013	2243	3971	4150	4212	3708	4278	6739	8039	8519	2314	1465	2853	3790	3310	2426	2412	2207	2127	1198	887	1047	754	1852	1893	2745	3060	2484	2276	3300	2960	4703	4049	4551	3590	2994	4351	4391	3370
1074	Raja rays nei	40473	41784	40595	41992	40954	42247	42638	43952	45142	43257	43047	44672	46258	45477	47313	44725	46235	41705	51022	53891	41784	58137	49224	44352	40113	52206	39380	31672	31354	27812	32299	39994	26456	31845	34144	40452	51120	64104	59260	50439	55368	65561	43478	38305	49372	39276	46721	54061
1075	Randall's threadfin bream	0	0	0	0	0	0	0	0	0	0	0	0	0	0	0	0	0	0	0	0	0	0	0	0	0	0	0	0	0	0	0	0	0	0	0	0	0	0	0	0	0	0	0	0	0	0	0	0
1076	Ratfishes nei	0	0	0	0	0	0	0	0	0	0	0	0	0	0	0	0	0	0	0	0	0	0	0	0	0	0	0	0	0	0	0	0	0	0	0	0	0	0	0	0	0	0	0	0	0	0	0	0
1077	Rays and skates nei	0	0	0	0	0	0	0	0	0	0	0	0	0	0	0	0	0	0	0	0	0	0	0	0	0	0	0	0	0	0	0	0	0	0	0	0	0	0	0	0	0	0	0	0	0	0	0	0
1078	Rays, stingrays, mantas nei	13047	14477	15650	17622	18743	17817	22690	22935	19863	20808	24555	22771	30460	36026	48184	54400	52879	47465	62490	60762	55177	60069	75171	101294	81454	94933	87728	102743	129935	129052	121938	124261	131235	93457	95061	105321	111367	115696	126120	132340	132085	144553	139415	137592	149692	154624	161304	177388
1079	Razor clams, knife clams nei	0	0	0	0	0	0	0	0	0	0	0	0	0	0	0	0	0	0	0	0	0	0	0	0	0	1	4	0	0	0	7	6	0	0	0	0	1	10	4	0	0	0	0	0	0	0	2	4
1080	Red bait	0	0	0	0	0	0	0	0	0	0	0	0	0	0	0	0	0	0	0	0	0	0	0	0	9	19	20	17	13	18	16	16	12	11	12	11	10	10	0	0	0	0	0	0	0	0	0	0
1081	Red bandfish	0	0	0	0	0	0	0	0	0	0	0	0	0	0	0	0	0	0	0	0	0	0	0	0	0	0	0	0	0	0	0	0	0	0	0	0	0	0	0	0	0	3	0	13	7	0	8	10
1082	Red bigeye	0	0	0	0	0	0	0	0	3200	2700	1800	8000	4400	2800	3900	4200	12300	13800	11900	13200	13600	14700	19100	25000	9297	9431	10058	7233	5668	7690	7334	7912	6480	6681	5211	5774	5810	6328	4736	6109	6388	3199	3909	5373	3314	5486	7386	4824
1083	Red claw crayfish	0	0	0	0	0	0	0	0	0	0	0	0	0	0	0	0	0	0	0	0	0	0	0	0	0	0	0	0	0	0	0	0	0	0	0	0	0	0	0	0	0	0	0	0	0	0	0	0
1084	Red codling	200	200	200	300	300	300	200	100	100	300	300	300	400	400	500	500	800	1700	900	600	900	2500	2400	3400	4802	3507	7029	12889	7012	7026	3957	3278	5717	8651	12772	16755	9012	3378	4755	9863	6388	4659	9760	12816	10641	16159	10596	11087
1085	Red crab	0	0	0	0	0	0	0	0	0	0	0	0	0	0	0	0	0	0	0	0	0	0	0	100	665	313	658	1159	1413	1217	2546	3706	44	24	30	2230	1249	2113	3538	2394	1527	1791	1061	1440	0	521	465	96
1086	Red cusk-eel	1900	2000	2600	1900	2900	3400	3800	3000	3300	2900	3000	2100	2000	1900	2200	1800	2200	2100	2000	2000	1400	1400	1500	1200	1649	1688	1367	1623	1229	1024	1849	1758	1413	867	1156	1475	1490	1442	1347	1458	1323	1111	1203	1411	1712	1082	982	745
1087	Red drum	1207	976	820	871	1044	912	974	844	882	1089	1016	1100	1309	1091	799	978	1002	993	1265	1238	1500	1600	1600	2000	2294	2144	2545	767	901	60	110	42	0	19	1	0	0	1	5	4	1	12	2	4	5	2	1	2
1088	Red grouper	2500	2500	2500	2500	2700	3000	3800	5000	4800	6000	6000	6000	5700	6000	6400	7700	8400	7800	11200	11600	11800	8900	9000	8200	5914	7533	6534	8022	8069	5367	4635	3913	3547	3580	3707	3978	4050	4440	4087	4768	3254	3070	2491	2431	2622	1846	618	525
1089	Red gurnard	0	0	0	0	0	0	0	0	0	0	0	0	0	0	0	0	0	0	0	0	0	0	0	0	0	0	0	0	0	0	0	0	0	0	0	191	10	206	201	334	238	174	197	189	176	200	214	153
1090	Red hake	1554	2343	2001	1307	1350	3486	4746	1861	2540	2214	4581	3979	5351	8441	17421	81952	112191	56645	14380	51326	9711	39021	75594	65696	34761	30462	27580	7078	4831	4382	3426	2774	2558	2760	2498	2036	2467	2511	2145	2291	2494	3637	3320	2353	2194	2250	2910	2850
1091	Red hind	100	100	100	100	100	100	100	100	100	100	100	100	200	100	100	200	100	100	100	100	100	0	100	100	100	100	100	39	50	73	17	45	35	65	75	90	122	129	127	40	81	84	45	42	56	81	60	42
1092	Red king crab	22300	29400	30000	28400	37000	37400	64478	55689	59117	59653	62031	66608	75863	74053	77977	70232	76957	72675	70750	59622	48957	36239	27850	24879	23361	17619	20817	16706	17762	18267	18856	20626	22785	24789	30596	33071	38066	39915	45091	42563	42557	40885	40888	35643	38572	55278	34692	23487
1093	Red mullet	0	0	0	0	0	0	0	0	1000	1000	1000	1100	1700	1000	1000	1700	1400	2000	1700	2100	2800	785	1514	1637	1708	1565	1475	1981	2716	1638	3106	3429	5506	5147	3592	5758	8854	8254	9544	12633	8871	10609	9730	8875	8626	7665	7826	6957
1094	Red pandora	3400	3800	3900	3500	6300	2900	2500	900	1400	1000	1100	1000	700	400	400	400	1000	400	800	1000	1012	2513	2919	1990	1166	6721	5490	8147	10943	11346	8919	13348	12147	4572	9220	5360	5625	8182	9153	8885	12531	11207	15291	11961	10781	9306	12001	13133
1095	Red pike conger	0	0	0	0	0	0	0	0	0	0	0	0	0	0	0	0	0	0	0	0	0	0	0	0	0	0	0	0	0	0	0	0	0	0	0	0	0	0	0	0	0	0	0	0	0	0	0	0
1096	Red porgy	500	400	700	800	1000	900	1000	1200	2300	2300	1900	2100	3600	2700	3400	3400	4300	3800	4100	4200	3665	3500	16991	4216	2667	3182	3681	9653	17545	12100	11019	17690	11667	9916	9360	10196	7689	7462	9082	9588	6752	6493	8504	7115	6630	6321	6978	6771
1097	Red rock lobster	2700	2900	3400	4100	5500	5900	6600	5000	4400	4000	3800	4000	4600	4500	4600	5000	6600	8100	10900	8900	6600	5700	4600	4700	3572	3313	3700	3549	3711	4535	4575	4513	4750	4963	5442	5474	5259	4937	3594	3754	3120	2976	2755	3039	2730	3568	3121	5009
1098	Red scorpionfish	0	0	0	0	0	0	0	0	0	0	0	0	0	0	0	0	0	0	0	0	0	0	0	0	0	0	0	0	0	0	0	0	0	0	0	0	0	0	0	0	0	0	0	0	0	0	0	0
1099	Red sea mantis shrimp	0	0	0	0	0	0	0	0	0	0	0	0	0	0	0	0	0	0	0	0	0	0	0	0	0	0	0	0	0	0	0	0	0	0	0	0	0	0	0	0	0	0	0	0	0	0	0	0
1100	Red sea squirt	0	0	0	0	0	0	0	0	0	1200	1600	1200	1000	1900	1700	2000	3200	3700	4500	4200	4200	3000	3400	2800	3224	3383	2437	3207	2646	2026	2951	2271	2707	2357	2896	3882	4506	4247	3756	3360	3961	2967	3934	3992	3009	3297	4549	3174
1101	Red seabroom	0	0	0	0	0	0	0	0	0	0	0	3	200	91	100	215	105	27	30	0	4	0	3	3	0	3	3	0	0	0	0	0	0	0	0	0	0	0	0	0	0	0	0	0	0	0	0	0
1102	Red seaweeds	72968	84785	103985	111469	121620	130647	114247	117925	119242	120289	133016	153156	154509	135235	166267	160064	237083	277180	275349	251065	218741	183787	170678	205360	210403	155382	120571	122462	140714	148088	127782	126998	112668	124807	121314	180366	211784	235231	202072	202928	236886	206770	194368	200657	198165	201388	242026	218300
1103	Red snow crab	0	0	0	0	0	0	0	0	0	0	0	0	0	0	0	0	0	0	0	0	0	0	0	0	0	0	0	0	0	0	0	0	0	0	0	0	0	0	0	0	0	0	0	0	0	29627	29350	28219
1104	Red starfish	0	0	0	0	0	0	0	0	2200	3900	600	600	1900	200	1000	2000	0	800	800	900	800	1000	1000	200	858	0	147	0	325	0	0	0	0	0	0	0	0	0	0	0	0	0	0	0	0	0	0	0
1105	Red steenbras	0	0	0	0	0	0	0	0	0	0	0	0	0	0	0	0	0	0	0	0	0	0	0	0	0	0	0	0	0	52	42	0	0	0	0	0	0	63	102	84	105	126	0	73	37	56	28	35
1106	Red stone crab	0	0	0	0	0	0	0	0	0	0	0	0	0	0	0	0	0	0	0	0	0	0	0	0	0	0	0	0	0	0	0	0	0	0	0	0	0	0	0	0	0	0	0	0	0	0	0	0
1107	Red swamp crawfish	0	0	0	0	0	0	0	0	0	0	0	0	0	0	0	0	0	0	0	0	0	0	0	0	0	0	0	22	357	211	400	450	2058	816	933	3539	3536	1992	2725	898	2692	3481	1593	2420	314	2773	2513	2524
1108	Red vermillion crab	0	0	0	0	0	0	0	0	0	0	0	0	0	0	0	0	0	0	0	0	0	0	0	0	0	0	0	0	0	0	0	0	0	0	0	0	0	0	0	0	0	0	0	0	0	0	0	0
1109	Red-eye round herring	60700	69900	55100	62900	60300	77400	72100	66300	68800	55300	61700	44100	45100	50300	47600	38600	30600	28300	41900	31900	33400	58700	57400	46100	54457	53926	60317	49323	55999	53782	41897	38998	38988	38692	41766	31832	58056	36797	56484	51924	51950	46522	70803	85723	100737	54189	85563	58362
1110	Redfish	0	0	0	0	0	0	0	0	0	0	0	0	0	0	0	0	0	0	0	0	0	0	0	0	0	0	0	0	0	0	0	0	0	0	0	0	0	0	0	0	0	0	0	0	0	89	1407	1551
1111	Redmouth grouper	0	0	0	0	0	0	0	0	0	0	0	0	0	0	0	0	0	0	0	0	0	0	0	0	0	0	0	0	0	0	0	0	0	0	0	0	0	0	0	0	0	0	0	0	0	0	0	0
1112	Redspotted shrimp	0	0	0	0	0	0	0	0	0	0	100	100	100	100	100	100	100	200	200	300	300	1000	400	1700	1180	774	1360	1613	2681	3219	5571	6984	5382	6083	8570	8006	7137	10039	5788	5341	9065	3640	6163	6150	6160	6565	8743	10758
1113	Redtail prawn	0	0	0	0	0	0	0	0	0	0	0	0	0	0	0	0	0	0	0	0	0	259	520	473	816	2598	2364	1720	2036	4839	6413	7713	6874	9666	8271	7174	6031	6864	6158	3799	3906	3723	2892	2538	2071	3564	5020	2473
1114	Requiem sharks nei	6800	6800	6700	7400	6900	8300	7200	11700	6900	7400	8300	7200	10600	11700	16700	18800	27100	31000	31100	30300	31900	32300	41604	52000	29788	30510	31263	45292	43619	46814	39615	37791	32873	24314	28836	33528	32435	31382	36388	35131	44406	44808	47198	48760	49842	51939	53617	46202
1115	Rex sole	0	0	0	0	0	0	0	0	0	0	0	0	0	0	0	0	0	0	0	0	0	0	0	0	0	0	0	0	0	0	0	0	0	0	0	0	0	0	0	0	0	0	0	0	0	0	0	0
1116	Ridge scaled rattail	0	0	0	0	0	0	0	0	0	0	0	0	0	0	0	0	0	0	0	0	0	0	0	0	0	0	0	0	0	0	0	0	0	0	0	0	0	318	61	94	36	36	32	5	61	664	793	1041
1117	Righteye flounders nei	0	0	0	0	0	0	0	0	0	0	0	0	0	0	0	0	0	0	0	0	0	0	0	0	0	0	0	0	0	0	0	0	0	0	0	0	0	0	0	0	0	0	0	0	0	0	0	0
1118	Rio skate	0	0	0	0	0	0	0	0	0	0	0	0	0	0	0	0	0	0	0	0	0	0	0	0	0	0	0	0	0	0	0	0	0	0	0	0	0	0	0	0	0	0	0	0	0	0	0	0
1124	Robust clubhook squid	0	0	0	0	0	0	0	0	0	0	0	0	0	0	0	0	0	0	0	0	0	0	0	0	0	0	0	0	0	0	0	0	0	0	0	0	0	0	0	0	0	0	0	0	0	0	0	0
1125	Rock cook	0	0	0	0	0	0	0	0	0	0	0	0	0	0	0	0	0	0	0	0	0	0	0	0	0	0	0	0	0	0	0	0	0	0	0	0	0	0	0	0	0	0	0	0	0	0	0	0
1126	Rock shrimp	0	0	0	0	0	0	0	0	0	0	0	0	0	0	0	0	0	0	0	0	0	0	300	600	1405	909	856	1925	1825	1624	1747	1935	1708	1520	3114	924	2993	2396	1957	4401	3681	1641	4025	3075	3993	3848	10549	1789
1127	Rock sole	0	0	0	0	0	0	0	0	0	0	0	0	0	0	0	0	0	0	0	0	13700	23900	47600	25700	19325	11177	9824	5613	7320	5529	5638	6129	5806	5569	5167	6354	6844	11668	833	45481	37823	24404	40605	69751	23452	24969	26202	32752
1128	Rocklings nei	0	0	0	0	0	0	0	0	0	0	0	0	0	0	0	0	0	0	0	0	0	0	0	0	0	0	0	0	99	107	140	0	3	0	0	0	0	0	0	43	58	37	0	0	0	0	0	0
1129	Rostrate pitar	0	0	0	0	0	0	0	0	0	0	0	0	0	0	0	0	0	0	0	0	0	0	0	0	0	0	0	0	0	0	0	0	0	0	0	0	0	0	0	0	0	0	0	0	0	0	0	0
1130	Roudi escolar	0	0	0	0	0	0	0	0	0	0	0	0	0	0	0	0	0	0	0	0	0	0	0	0	0	0	0	0	0	0	0	0	0	0	0	0	0	0	0	0	0	0	0	0	0	0	0	0
1131	Rough scad	0	0	0	0	0	0	0	0	300	200	300	300	600	400	500	200	200	200	200	300	300	427	136	691	1511	465	1293	1642	2004	595	867	1405	676	379	338	418	128	245	722	716	297	316	276	207	215	732	976	603
1132	Roughhead grenadier	0	0	0	0	0	0	0	0	0	0	0	0	0	0	0	0	0	0	0	0	0	0	0	0	0	0	0	0	0	0	0	0	0	0	0	0	3	1001	960	333	3220	4053	2004	1993	2251	1388	1080	4545
1133	Roughsnout grenadier	0	0	0	0	0	0	0	0	0	0	0	0	0	0	0	0	0	0	0	0	0	0	0	0	0	0	0	0	0	0	0	0	0	0	0	0	0	0	0	0	0	0	0	0	0	0	0	0
1134	Round ray	0	0	0	0	0	0	0	0	0	0	0	0	0	0	0	0	0	0	0	0	0	0	0	0	0	0	0	0	0	0	0	0	0	0	0	0	0	0	0	0	0	0	0	0	0	0	0	0
1135	Round sardinella	37100	36200	38400	37700	34000	44600	44000	59650	64934	71900	78909	89017	101222	135100	102700	104655	85262	102048	89211	93063	96851	104887	108538	120827	109618	189059	161877	188851	198821	220116	244302	205781	245611	278702	230010	343266	384457	448191	454822	485120	484866	540197	495707	401767	359886	412811	562366	469882
1136	Roundnose grenadier	0	0	0	0	0	0	0	0	0	0	0	0	0	0	0	1800	4700	18000	34300	16200	32189	83964	32735	23729	59330	63173	34161	29378	42034	24342	22586	14061	18494	14651	10779	11188	31556	20274	17212	17974	11884	14401	21748	17842	14337	15723	14196	19908
1137	Roundscale spearfish	0	0	0	0	0	0	0	0	0	0	0	0	0	0	0	0	0	0	0	0	0	0	0	0	0	0	0	0	0	0	0	0	0	0	0	0	0	0	0	0	0	0	0	0	0	0	0	0
1138	Roving coralgrouper	0	0	0	0	0	0	0	0	0	0	0	0	0	0	0	0	0	0	0	0	0	0	0	0	0	0	0	0	0	0	0	0	0	0	0	0	0	0	0	0	0	0	0	0	0	0	0	0
1139	Royal red shrimp	0	0	0	0	0	0	0	0	0	0	0	0	0	0	0	0	0	0	0	0	100	100	100	300	186	121	143	257	243	217	233	258	228	108	71	0	17	63	49	92	135	187	203	297	290	252	198	209
1140	Royal threadfin	0	0	0	0	0	0	0	0	0	0	0	0	0	0	0	0	0	0	0	0	329	196	100	100	100	106	910	1545	2214	290	342	432	483	438	994	973	2063	2070	1515	872	870	2620	4882	4634	4218	3734	3005	3356
1141	Rubberlip grunt	0	0	0	0	0	0	0	0	0	0	0	0	9600	4200	2600	3100	2600	2100	1300	2200	0	0	0	0	100	652	1117	1382	933	27	111	308	302	415	4981	6188	2243	2123	1581	1316	1268	2222	2090	1534	1011	1079	2122	1531
1142	Rubyfish	0	0	0	0	0	0	0	0	0	0	0	0	0	0	0	0	0	0	0	0	0	0	0	0	0	0	0	0	0	0	0	0	0	0	0	0	0	0	0	0	0	0	0	0	0	616	596	431
1143	Rudderfish	0	0	0	0	0	0	0	0	0	0	0	0	0	0	0	0	0	0	0	0	0	0	0	0	0	0	0	0	0	0	0	0	0	0	0	0	0	0	0	0	0	0	0	0	0	0	0	0
1146	Rusty jobfish	0	0	0	0	0	0	0	0	0	0	0	0	0	0	0	0	0	0	0	0	0	0	0	0	0	0	0	0	0	0	0	0	0	0	0	0	0	0	0	0	0	0	0	0	0	0	0	0
1147	Sablefish	2710	4621	2796	2947	3553	3583	4669	4044	2187	4289	6137	3341	4318	4132	4459	4503	7844	20709	18928	12863	53500	52600	64900	50600	43953	42334	41395	34513	24668	32494	20264	26120	32734	30010	29712	33372	43674	51449	54135	49763	45859	43471	39596	40449	37560	34444	30764	28006
1148	Sabre squirrelfish	0	0	0	0	0	0	0	0	0	0	0	0	0	0	0	0	0	0	0	0	0	0	0	0	0	0	0	0	0	0	0	0	0	0	0	0	0	0	0	0	0	0	0	0	0	7	40	50
1149	Saddled seabream	0	0	0	0	0	0	0	0	0	0	0	0	0	0	0	0	0	200	300	200	50	100	194	179	216	204	219	219	277	290	278	305	797	902	936	1156	1314	1824	1875	1943	1812	1209	1955	1623	1613	1098	1040	881
1150	Saffron cod	7700	6600	7600	7000	18000	20300	16900	16700	15500	18600	20100	21800	26100	30000	29900	19600	7000	11200	18900	18500	19500	14100	19900	22000	26700	29594	27500	36885	35187	35183	33300	35225	32287	25491	34879	22613	26522	27929	26954	27841	32280	29918	50624	43079	13213	25566	21110	27803
1151	Sailfin roughshark	0	0	0	0	0	0	0	0	0	0	0	0	0	0	0	0	0	0	0	0	0	0	0	0	0	0	0	0	0	0	0	0	0	0	0	0	0	0	0	0	0	0	0	0	0	0	0	0
1152	Sailray	0	0	0	0	0	0	0	0	0	0	0	0	0	0	0	0	0	0	0	0	0	0	0	0	0	0	0	0	0	0	0	0	0	0	0	0	0	0	0	0	0	0	0	0	0	0	0	0
1153	Saithe(=Pollock)	201434	212204	246227	231946	259358	264505	306243	319395	288121	258234	260118	259052	276947	311438	400283	410456	449829	421890	359725	451006	641697	682523	652308	665362	762521	708834	750926	543439	453472	442443	432871	478773	511047	496832	546807	505099	466112	483758	454315	432450	416626	437210	397986	413495	376830	371709	355321	319307
1154	Salema	0	200	0	0	0	100	0	100	0	100	300	200	200	300	200	0	100	100	300	300	377	414	434	409	434	1028	672	906	962	1010	1071	1324	1470	1457	1578	2034	2065	2172	2408	2866	2946	2510	4089	3389	4084	1940	1941	2421
1155	Salmonoids nei	1000	1800	3300	3900	2200	2200	1400	1600	2900	1100	1900	1600	1600	1500	3800	4300	3300	2900	3100	3400	2400	2400	2400	5300	6006	3174	4065	5820	16949	5699	6518	10144	6282	7156	6545	11243	9407	5634	4040	3816	3686	6732	6913	7196	6168	6906	4686	3452
1156	Salps	0	0	0	0	0	0	0	0	0	0	0	0	0	0	0	0	0	0	0	0	0	0	0	0	0	0	0	0	0	0	0	0	0	0	0	0	0	0	0	0	0	0	0	0	0	0	7	0
1157	Sand fish	0	0	0	0	0	0	0	0	0	0	0	0	0	0	0	0	0	0	0	0	0	0	0	0	0	0	0	0	0	0	0	0	0	0	0	0	0	0	0	0	0	0	0	0	0	0	0	0
1158	Sand flounders nei	0	0	100	100	100	100	100	100	100	100	100	100	100	100	1100	1300	1300	1400	1000	1200	1200	1200	900	700	933	967	1224	1583	1860	1852	1903	1894	1811	2247	2212	2117	1552	1146	602	110	140	140	40	39	81	169	251	278
1159	Sand gaper	27110	23159	18671	18768	12375	12140	13819	12313	13273	14413	16375	14526	18026	18254	20712	21503	22987	19378	20438	26749	31700	31800	21800	20000	21929	20755	23524	24364	24308	21098	21448	18591	18449	19955	20577	21920	18499	21834	18253	17458	15752	12005	10944	11298	8460	8654	5824	6777
1160	Sand sole	0	0	0	0	0	0	0	0	0	0	0	0	0	0	0	0	0	0	0	0	0	0	0	0	0	0	0	0	8	0	18	9	160	18	32	44	56	136	130	145	148	151	213	228	259	369	246	288
1161	Sand steenbras	0	0	0	0	0	0	0	0	0	0	0	400	300	200	100	300	200	100	200	100	100	300	200	100	398	876	941	297	255	268	272	77	94	13	35	10	8	24	33	70	68	65	84	741	651	1276	968	1228
1162	Sand tiger shark	0	0	0	0	0	0	0	0	0	0	0	0	0	0	0	0	0	0	0	0	0	0	0	0	0	0	0	0	0	0	0	0	0	0	0	0	0	0	0	0	0	0	0	0	2	0	0	13
1163	Sand tilefish	0	0	0	0	0	0	0	0	0	0	0	0	0	0	0	0	0	0	0	0	0	0	0	0	0	0	0	0	0	0	0	0	0	0	0	0	0	0	0	0	0	0	0	0	0	0	0	0
1164	Sandbar shark	0	0	0	0	0	0	0	0	0	0	0	0	0	0	0	0	0	0	0	0	0	0	0	0	0	0	0	0	0	0	0	0	0	0	0	0	0	0	2	0	0	0	55	31	24	1	0	0
1165	Sandeels(=Sandlances) nei	58	19	26	57	10686	41909	89185	103983	100575	107118	126728	88388	140355	184411	131885	140973	180754	210329	201217	114520	191600	395400	364900	306800	532144	444835	517470	804367	780660	639963	788796	656807	658526	596783	739865	650123	973260	856806	1042056	1134525	754159	1021316	1066165	745274	1037531	1133234	858452	1242837
1166	Sandpaper fish	0	0	0	0	0	0	0	0	0	0	0	0	0	0	0	0	0	0	0	0	0	0	0	0	0	0	0	0	0	0	0	0	0	0	0	0	0	0	0	0	0	0	0	0	0	0	0	0
1167	Sandy ray	0	0	0	0	0	0	0	0	0	0	0	0	0	0	0	0	0	0	0	0	0	0	0	0	0	0	0	0	0	0	0	0	0	0	0	0	0	0	0	0	498	503	430	356	397	431	438	438
1168	Santer seabream	0	0	0	0	0	0	0	0	0	0	0	0	0	0	0	0	0	0	0	0	0	0	0	0	0	0	0	0	0	0	0	0	0	0	0	0	0	99	64	60	21	43	95	81	80	66	73	62
1169	Sao Paulo shrimp	0	0	0	0	0	0	0	0	0	0	0	0	0	0	0	0	0	0	0	0	0	0	0	0	0	0	37	2	47	13	2	3	0	0	2	1	3	3	16	9	2	1	0	0	0	0	0	177
1170	Sardinellas nei	55200	54000	50200	57000	68500	59100	167400	234700	127500	98800	104800	103300	132900	146200	198200	170000	168900	195100	198500	329600	522457	556742	719882	570565	393018	460552	343261	1006854	962301	717773	688681	630487	553044	526678	518598	482780	451536	427811	462326	494436	448417	525539	545163	552268	594758	749228	905294	1006818
1171	Sardinia coral	0	0	0	0	0	0	0	0	0	0	0	0	0	2.5	1.6	1.4	0	0	0	0	0	0	0	0	8	4	6	7	98	91.5	75	69	67.5	75	41.8	48.3	34.3	40.38	44.6	41.52	33.45	38.34	32.41	27.17	28.03	26.68	26.48	27.48
1172	Sargo breams nei	1600	2100	3500	2600	1500	3000	2600	2200	2300	2300	3200	3200	2200	2900	3100	2400	2700	3400	5800	4100	4380	4340	4340	3907	3828	1629	1612	2439	2818	2336	2942	3296	2187	3771	4798	6206	6035	6086	7549	7275	6146	5645	6038	5730	6349	6905	7846	7014
1173	Sawfishes	0	0	0	0	0	0	0	0	0	0	0	0	0	500	1000	900	900	900	800	200	400	200	600	900	620	1274	1467	1488	1759	1074	1311	1152	1717	1296	886	746	717	774	693	741	774	726	692	722	718	23	0	140
1174	Sawsharks nei	0	0	0	0	0	0	0	0	0	0	0	0	0	0	0	0	0	0	0	0	0	0	0	0	0	0	0	0	0	0	0	0	0	0	0	0	0	0	0	0	0	0	0	0	0	0	0	0
1175	Scads nei	4900	19000	21800	22300	23600	24000	24400	24400	142200	149100	145500	151700	222400	169700	205200	241300	238700	254700	210200	271100	240500	233900	270085	284595	291736	295562	324994	275262	242036	345739	383888	376628	472222	494207	488840	552665	590220	686935	569834	672509	827087	939175	914884	766832	913570	1049724	1132890	1004134
1176	Scaled sardines	0	0	0	0	0	0	0	0	0	0	200	200	0	500	6100	600	700	800	1000	1100	2300	2000	2900	1700	2014	1872	2005	2373	1991	1339	760	709	602	544	454	468	705	573	691	922	734	796	818	1026	1158	1117	839	1023
1177	Scalloped hammerhead	0	0	0	0	0	0	0	0	0	0	0	0	0	0	0	0	0	0	0	0	0	0	0	0	0	0	0	0	0	0	0	0	0	0	0	0	0	0	0	0	0	0	0	100	2	12	37	180
1178	Scalloped spiny lobster	300	300	700	700	700	1000	300	300	300	400	300	300	300	300	300	300	300	500	400	400	600	600	700	1100	905	1152	987	1121	738	387	764	851	351	634	669	931	994	1248	969	970	692	770	1204	1021	475	328	323	482
1179	Scallops nei	400	500	500	400	1900	2700	2800	3300	2000	2700	3000	3300	6600	7200	7500	11900	14300	13800	13900	5700	7600	11400	12400	7400	8722	5849	6845	4567	10649	11803	8007	10558	30105	31975	31317	22641	32943	59929	32750	17988	23932	28837	45998	53549	46185	38806	31150	35332
1180	Scaly gurnard	0	0	0	0	0	0	0	0	0	0	0	0	0	0	0	0	0	0	0	0	0	0	0	0	0	0	0	0	0	0	0	0	0	0	0	0	0	0	0	0	0	0	0	0	0	0	0	0
1181	Scamp	0	0	0	0	0	0	0	0	0	0	0	0	0	0	0	0	0	0	0	0	0	0	0	0	0	0	0	0	0	0	0	0	0	0	0	0	0	0	0	0	0	0	0	0	0	0	0	0
1182	Scarlet shrimp	0	0	0	0	0	0	0	0	0	0	0	0	0	0	0	0	0	0	0	0	0	0	400	735	0	0	149	1728	58	739	994	614	700	645	50	60	244	322	229	41	23	670	571	500	450	400	352	479
1183	Scats	0	0	0	0	0	0	0	0	0	0	0	0	0	0	0	0	0	0	0	0	200	200	300	300	289	293	244	344	583	902	678	600	1403	2010	1552	1581	1088	1054	1223	1384	1408	1254	1761	2799	3246	4782	4204	2152
1184	Schoolmaster gonate squid	0	0	0	0	0	0	0	0	0	0	0	0	0	0	0	0	0	0	0	0	0	0	0	0	0	0	0	0	0	0	0	0	0	0	0	0	0	0	0	0	0	0	0	0	0	0	0	0
1185	Scomber mackerels nei	10600	10800	13800	13000	12500	11700	13500	12500	11200	14400	12000	10500	6700	12300	18600	14400	16800	14500	17200	14500	12825	6468	4670	5843	4999	4269	4029	3150	3366	3481	3957	6231	8546	3312	4174	5150	6480	5885	4169	3618	3651	3538	6365	9543	6447	7571	8680	8878
1186	Scorpionfishes nei	15759	15504	15202	12919	14228	15673	17575	21459	19865	19761	19578	17989	16493	14255	30163	47705	35386	47048	43341	43380	48634	42636	47746	63875	34487	44264	45275	46768	56487	57872	79572	84024	88668	78112	72020	71981	82115	94644	95927	96812	114933	80089	95184	91551	76429	73891	74395	69824
1189	Sculptured shrimps nei	0	0	0	0	0	0	0	0	0	0	0	0	0	0	0	0	0	0	0	0	0	0	0	0	0	0	0	0	0	0	0	0	0	0	0	0	0	0	0	0	0	0	0	0	0	0	0	38
1190	Scup	16070	16530	15234	19511	20947	20094	16394	15450	17448	21357	22236	20994	20831	20083	17704	16486	12783	9644	9381	6631	8258	5021	5892	6612	7922	8321	7423	8432	9385	8707	8498	8187	9285	7949	7795	6735	6750	5964	5735	3553	4310	6722	5874	4090	4027	2845	2952	2196
1191	Sea anemones	0	0	0	0	0	0	0	0	0	0	0	0	0	0	0	0	0	0	0	0	0	0	0	0	0	0	0	0	0	0	0	0	0	0	0	0	0	0	0	0	0	0	0	0	0	0	0	0
1192	Sea catfishes nei	40358	44928	49807	56821	54506	54864	61471	63415	70638	61878	64832	57477	81063	61218	67970	68156	89091	85638	85194	91500	131300	139770	135513	150504	161553	161537	139062	146073	150036	145860	171063	169096	170566	182297	194178	159818	167279	159625	184097	178249	187717	203568	218233	269396	261784	275635	288750	316412
1193	Sea chubs nei	0	0	0	0	0	0	0	0	0	0	0	0	0	0	0	0	0	0	0	0	0	0	0	0	0	0	0	0	0	0	0	0	0	0	0	0	0	0	0	0	1	1	2	1	2	1	3	2
1194	Sea cucumbers nei	0	100	200	200	200	200	200	200	200	200	200	200	200	400	1300	1500	1500	1500	1500	1400	1700	1600	600	600	369	746	464	2045	1652	1639	2889	1855	2773	1445	3750	6660	8422	9626	11456	9355	12651	14082	13553	11508	16494	15953	17980	16305
1195	Sea lamprey	0	0	0	0	0	0	0	0	0	0	0	0	0	0	0	0	0	0	0	0	0	0	0	0	0	0	21	217	98	37	232	80	58	70	67	53	161	137	153	254	196	18	38	54	23	17	34	20
1196	Sea mussels nei	0	0	0	0	0	0	100	100	100	100	400	2300	400	500	0	0	0	200	400	0	700	2400	2500	1800	2643	1221	1611	2491	955	664	862	13429	11573	4881	5382	4869	5237	3696	9036	8560	17181	10326	7174	5833	6228	9825	4278	7506
1197	Sea plume	0	0	0	0	0	0	0	0	0	0	0	0	0	0	0	0	0	0	0	0	0	0	0	0	0	0	0	0	0	0	0	0	0	0	0	0	0	0	0	0	0	0	0	0	0	0	0	0
1198	Sea snails	0	0	0	0	0	0	0	0	0	0	0	0	0	0	0	0	0	0	0	0	0	0	0	0	0	0	0	0	0	0	0	0	0	0	0	0	0	0	0	0	0	0	14	3	3005	4123	4349	5494
1199	Sea squirts nei	0	0	0	0	0	0	0	0	0	0	0	0	0	0	0	0	0	0	0	0	0	0	0	0	1562	4656	5066	3872	2702	2007	2369	2485	1185	1760	1999	3451	949	1335	118	299	222	222	278	402	2178	5767	16747	2780
1200	Sea trout	0	0	0	0	0	100	100	100	200	400	400	500	700	400	506	508	407	605	404	361	335	512	659	516	854	784	554	556	588	2398	6230	6469	7146	6923	7144	4421	5215	5303	7891	8515	8464	6807	7175	7112	7225	6506	6623	6338
1201	Sea urchins nei	6415	6325	7033	7213	6525	9326	14254	9346	12429	14149	16050	16034	16733	19638	20755	20757	23265	23750	27038	27537	27194	25231	21800	23129	21878	19705	20502	26104	28875	28843	18562	17571	26979	25606	31459	32285	44728	52892	60079	58258	58306	60877	64603	57198	55833	53349	45583	45706
1202	Sea urchins, etc. nei	0	0	0	0	0	0	0	0	0	0	0	0	0	0	0	0	0	0	0	0	0	0	0	0	0	0	0	0	0	0	0	0	0	0	0	0	0	0	0	0	0	0	0	0	0	0	0	0
1203	Seabasses nei	0	200	0	0	0	0	0	0	400	500	500	700	800	1100	700	500	700	500	700	600	400	370	524	300	374	277	353	479	540	1344	646	784	629	1495	795	1113	1352	1035	1670	2135	1586	4972	3186	3891	3475	5204	5410	5941
1204	Seaweeds nei	0	0	0	0	0	0	0	0	0	0	0	0	0	0	0	0	0	0	0	0	0	0	0	0	0	0	0	0	0	0	0	0	0	0	0	0	0	0	0	0	0	0	0	0	0	0	0	0
1205	Seerfishes nei	3900	3500	3800	3900	3700	3600	3900	4500	4700	5600	6100	7600	6800	5600	8700	11000	11650	10150	10900	10100	43511	23189	48886	52978	57253	56227	52247	76376	43445	71844	81475	88488	97625	93941	107892	125228	136502	144915	162837	189585	248180	245328	199718	193024	240788	266046	322141	351343
1206	Senegalese hake	0	0	0	0	0	0	0	0	0	0	0	0	4700	2700	6800	10600	12900	18300	14200	15700	11229	10450	32432	99171	99510	38171	101934	58589	32977	35922	30000	13912	20114	26161	14013	8420	23456	16469	15580	19419	15228	14854	14246	13872	14435	14779	16485	16430
1207	Sergestid shrimps nei	0	0	0	0	0	0	0	0	0	0	0	0	0	0	0	0	0	0	0	1100	13400	14500	11400	20900	19048	26229	29693	24996	22839	29011	36531	61163	54695	44563	47466	52602	52172	44506	61347	42399	41928	55329	46483	58500	59305	60377	61611	48290
1208	Serra Spanish mackerel	300	300	300	300	400	500	500	500	500	500	600	600	600	600	700	900	800	800	800	800	4168	4354	5810	7746	9516	6730	3816	4682	5419	4930	6955	6781	7238	7740	8982	6436	7576	8317	9510	10779	7700	8856	6074	8049	7161	7849	8435	8065
1209	Sevenstar flying squid	0	0	0	0	0	0	0	0	0	0	0	0	0	0	0	0	0	0	0	0	0	0	0	0	0	0	0	0	0	0	0	0	0	0	0	0	8403	0	0	166	11557	1373	1043	1252	392	24181	3845	8883
1210	Shads nei	500	400	500	400	500	400	300	300	200	200	200	1100	900	800	1300	1500	1100	2000	1800	2400	1267	1317	553	1133	1111	1333	1090	848	1723	758	1010	1431	1168	1063	1320	1024	2129	3101	2139	2636	2658	3658	3123	5802	5208	2659	2354	1994
1211	Shagreen ray	0	0	0	0	0	0	0	0	0	0	0	0	0	0	0	0	0	0	0	0	0	0	0	0	0	0	0	0	0	0	0	0	0	372	113	89	43	67	63	83	105	69	88	73	68	75	65	55
1212	Shallow-water Cape hake	300	300	200	200	200	100	200	200	100	200	400	200	200	200	100	0	100	200	200	0	0	0	0	0	0	0	0	0	0	0	0	0	0	0	5	16	19	19	5	2	17	109	219	92	24	26	832	777
1213	Sharks, rays, skates, etc. nei	140600	136987	152525	135252	151228	148275	156549	156235	151244	153459	167260	164681	176088	174189	162025	180876	199660	202767	208328	240801	237389	232713	242467	257151	273741	281986	275214	271881	268753	263499	287446	283937	289527	280028	291783	302727	296014	307608	313849	321287	318593	318111	343334	356285	345019	349728	398604	356507
1214	Sharpnose sevengill shark	0	0	0	0	0	0	0	0	0	0	0	0	0	0	0	0	0	0	0	0	0	0	0	0	0	0	0	0	0	0	0	0	0	0	0	0	0	0	0	0	0	0	0	0	0	0	0	0
1215	Sharpnose stingray	0	0	0	0	0	0	0	0	0	0	0	0	0	0	0	0	0	0	0	0	0	0	0	0	0	0	0	0	0	0	0	0	0	0	0	0	0	0	0	0	0	0	0	0	0	0	0	0
1216	Sharptooth houndshark	0	0	0	0	0	0	0	0	0	0	0	0	0	0	0	0	0	0	0	0	0	0	0	0	0	0	0	0	0	0	0	0	0	0	0	0	0	0	0	0	0	0	0	0	0	0	0	0
1217	Sheepshead	197	139	147	128	95	210	177	175	181	201	232	185	218	254	358	302	382	400	436	612	500	600	100	1000	627	490	561	160	427	589	559	581	688	835	921	766	853	1512	1588	2116	1766	1611	1988	2180	2130	1835	1656	1743
1218	Shi drum	0	0	0	0	0	0	0	0	300	400	400	300	500	500	700	600	600	2100	2300	2000	900	300	200	100	149	156	215	296	154	464	554	499	600	703	377	535	713	605	881	614	850	569	1129	908	932	270	301	194
1219	Shiba shrimp	0	0	0	0	0	0	0	0	0	0	0	0	0	0	0	0	0	0	0	0	600	900	800	1200	2144	1533	2009	1927	2436	3709	2710	1819	1221	1386	2293	2729	3911	3032	2086	2400	3834	7852	6882	3834	4993	2168	2211	1976
1220	Shiro, white coral	0	0	0	0	0	0	0	0	0	0	0	0	0	0	0	0	0	0	0	0	0	0	0	0	0	0	0	0	0	0	0	0	0	0	0	0	0	0	0	0	0	0	0.04	0	0	0.14	0.08	0.05
1221	Short mackerel	4500	23700	26700	27500	29400	30100	30600	29800	30800	29300	41500	44800	41800	56400	49800	60500	72300	82900	102800	110900	87600	88800	87400	85300	100829	99559	92961	93081	103973	102399	105798	104709	118818	120410	141931	153917	150700	146592	155828	168971	168408	172391	200795	200079	222399	220090	214134	224382
1222	Short neck clams nei	0	0	0	0	0	0	0	0	0	0	0	0	0	0	0	0	0	0	0	0	6200	6800	14500	18400	14279	15007	23301	17397	11788	21145	35438	62394	39084	31832	51028	84044	101236	131497	115455	89675	86270	60500	71765	43089	34528	31207	53131	35968
1223	Short-finned eel	0	0	0	0	0	0	0	0	0	0	0	0	100	100	100	100	100	100	200	200	100	200	200	0	15	4	18	12	14	130	173	156	131	147	243	183	200	200	200	200	254	300	252	349	365	259	208	203
1224	Shortbill spearfish	0	0	0	0	0	0	0	0	0	0	0	0	0	0	0	0	0	0	0	0	0	0	0	0	0	0	0	0	0	0	0	0	0	0	0	0	0	0	0	0	0	0	0	0	0	8	45	20
1225	Shortfin mako	0	0	0	0	0	0	0	0	0	0	0	0	0	0	0	0	0	0	0	0	0	0	0	0	0	0	0	0	0	0	0	21	92	120	202	373	376	629	659	597	938	1347	1343	1254	1308	759	744	5464
1226	Shortfin scad	0	0	0	0	0	0	0	0	0	0	0	0	0	0	0	0	0	0	0	0	0	0	0	0	0	0	0	0	0	0	0	0	0	0	0	0	0	0	0	0	0	0	0	0	0	0	0	0
1227	Shorthead drum	0	0	0	0	0	0	0	0	0	0	0	0	0	0	0	0	0	0	0	0	0	0	0	0	0	0	0	0	0	0	0	0	0	0	0	0	0	0	0	0	0	0	0	0	0	0	0	0
1228	Shortjaw leatherjacket	0	0	0	0	0	0	0	0	0	0	0	0	0	0	0	0	0	0	0	0	0	0	0	0	0	0	0	0	0	0	0	0	0	0	0	0	0	0	0	0	0	0	0	0	0	0	0	0
1229	Shortspine African angler	0	0	0	0	0	0	0	0	0	0	0	0	0	0	0	0	0	0	0	0	0	0	0	0	0	0	0	0	20	0	0	0	0	0	0	0	0	0	0	1	1	0	0	0	0	0	0	0
1230	Shortspine thornyhead	0	0	0	0	0	0	0	0	0	0	0	0	0	0	0	0	0	0	0	0	0	0	0	0	0	0	0	0	0	0	0	0	0	0	0	0	0	0	0	0	0	0	0	0	0	0	0	0
1231	Shrimp scad	0	0	0	0	0	0	0	0	0	0	0	0	0	0	0	0	0	0	0	0	0	0	0	0	0	0	0	0	0	0	0	0	0	0	0	0	0	0	0	0	0	0	0	0	0	0	0	0
1232	Siberian prawn	0	0	0	0	0	0	0	0	0	0	0	0	0	0	0	0	0	0	0	0	0	0	0	0	0	0	0	0	0	0	0	0	0	0	0	0	0	0	0	0	0	0	0	0	0	0	0	0
1233	Sickle pomfret	0	0	0	0	0	0	0	0	0	0	0	0	0	0	0	0	0	0	0	0	0	0	0	0	0	0	0	0	0	0	0	0	0	0	0	0	0	0	0	0	0	0	0	0	0	0	0	0
1234	Signal crayfish	0	0	0	0	0	0	0	0	0	0	0	0	0	0	0	0	0	0	0	0	0	0	0	0	0	0	0	0	0	0	0	0	0	0	0	0	0	0	0	0	0	0	0	0	0	0	0	0
1235	Silk snapper	0	0	0	0	0	0	0	0	0	0	0	0	0	0	0	0	0	0	0	0	0	0	0	0	0	0	0	0	0	0	0	0	0	0	0	0	0	0	0	0	0	0	0	0	0	0	0	0
1236	Silky shark	0	0	0	0	0	0	0	0	0	0	5000	5000	8000	8000	9000	8000	8000	9600	8000	10000	9400	7400	8600	13400	11800	9800	11700	8500	9400	9600	10600	15900	15100	14400	11000	11300	11700	12100	12500	12685	11450	13770	14536	22816	26904	23020	23048	16876
1237	Sillago-whitings	1000	1000	1400	1300	1000	1100	1300	1200	1400	1400	1500	1500	1600	4500	1900	1700	2600	1800	2600	2000	6300	6200	6600	8000	9094	10475	9826	14824	17554	21394	12283	18209	11755	17661	15988	18148	20535	22699	22810	22659	25428	27557	18568	18865	19796	21690	19649	21190
1238	Silver croaker	2000	2000	2500	2700	3400	4800	6500	9500	8700	5900	7700	11400	12700	14000	15000	13900	13200	11500	11100	8300	11500	12000	8900	9400	8935	7328	6461	6077	8548	8196	10254	9255	6667	9743	11086	7903	8668	8896	12848	12601	7584	5160	6227	7289	8467	7369	8599	6085
1239	Silver gemfish	100	100	100	0	0	100	100	100	100	100	100	100	100	100	0	0	0	0	0	0	0	0	0	0	469	802	964	2393	2735	4965	5732	5973	5419	4696	4746	4946	6051	7100	8062	7497	9175	8145	8570	8861	7365	7026	4344	2253
1240	Silver grunt	0	0	0	0	0	0	0	0	0	0	0	0	0	0	100	200	300	600	500	600	600	500	800	700	814	805	1126	1077	1841	1571	1276	2146	1545	1061	1231	1030	1316	855	1387	1068	1604	1026	1149	1257	1662	1175	1644	1156
1241	Silver hake	30533	54466	49187	40653	43207	53920	42604	60347	50532	52250	50622	45689	98393	276593	308087	386600	265629	122611	99390	142311	222030	235668	233400	434937	225283	232092	177548	112667	85826	72704	62439	63748	78780	53477	95924	98902	102292	77920	90725	105905	90843	82794	45305	45957	24380	35480	43164	33565
1242	Silver pomfret	1000	5000	5700	5900	6200	6400	6500	6400	6600	6300	6600	8400	8600	8900	9400	10600	11400	10900	11500	12600	16200	17500	15100	22600	21565	23461	20459	16040	14010	13584	16627	21144	19386	19082	16196	19248	21889	16544	20147	39848	34409	36981	40037	29632	34169	38753	37452	35650
1243	Silver pomfrets nei	0	0	0	0	0	0	0	0	0	0	0	0	0	0	0	0	0	0	0	0	0	0	0	0	0	0	0	0	31122	43192	42773	42470	56730	45828	55475	66741	71374	91250	64141	70743	83005	94975	73208	116553	138335	209031	220364	224163
1244	Silver scabbardfish	3400	3300	4500	4400	4400	4800	5100	3900	5200	5700	9400	8600	8500	8300	9200	9000	14600	10900	8800	8900	16700	8600	12027	12864	8658	9102	12994	31350	13607	6741	9897	13500	10888	7500	8361	7586	6527	10592	9362	15584	21019	21698	26995	24682	16706	15951	17397	13945
1245	Silver seabream	27500	27700	28100	32100	33700	32600	31400	32500	33499	38298	36984	33825	40780	37194	39650	39326	39061	40808	37101	35319	35537	35126	37909	36893	34538	32221	35641	34240	38382	36626	33609	32107	31122	28513	30471	30144	26909	26839	27018	26734	26852	25628	27328	27424	27193	27515	29114	29618
1246	Silver sillago	0	0	0	0	0	0	0	0	0	0	0	0	0	0	0	0	0	0	0	0	0	0	0	0	0	0	0	0	0	0	0	0	0	0	0	0	0	0	0	0	0	0	0	0	0	0	0	0
1247	Silver warehou	900	400	500	400	400	300	200	100	400	200	200	200	200	300	200	300	200	100	100	200	400	500	400	700	845	529	994	1088	1677	1818	1870	3015	2438	2629	3400	4200	4000	3250	5200	1926	3781	1761	3120	4518	5113	13377	4926	11253
1248	Silver-stripe round herring	0	0	0	0	10000	7300	5000	4700	7000	7400	6200	10600	9800	15100	10300	10100	11300	12200	8400	9800	9600	10100	9600	9900	12281	12127	12609	6727	2946	2335	1893	4589	5148	4075	2940	1168	915	991	784	396	551	579	807	704	1209	977	657	785
1249	Silversides(=Sand smelts) nei	1800	1700	2700	1500	2700	2200	4000	3300	5700	5500	4900	6600	5200	7200	10200	6800	7100	8500	8100	6912	12299	15761	10157	9255	13873	18278	10266	9484	9585	12924	11358	13244	15823	6669	8493	11052	16550	16879	19336	25690	25712	17770	15682	19534	16603	13893	15136	16318
1250	Silvery John dory	0	0	0	0	0	0	0	0	0	0	0	0	0	0	0	0	0	0	0	0	0	0	0	0	0	0	0	0	0	0	0	0	0	0	0	0	1	0	0	0	4	1	5	2	10	37	36	12
1251	Silvery lightfish	0	0	0	0	0	0	0	0	0	0	0	0	0	0	0	0	0	0	0	0	0	0	0	0	0	0	0	0	0	0	3200	4650	328	0	15310	14834	15653	14865	8731	6243	0	0	0	0	0	0	0	0
1252	Silvery pout	0	0	0	0	0	0	0	0	0	0	0	0	0	0	0	0	0	0	0	0	0	0	0	0	0	0	0	0	0	0	0	0	0	0	0	0	0	0	0	0	0	0	0	0	0	0	0	0
1253	Skilfish	0	0	0	0	0	0	0	0	0	0	0	0	0	0	0	0	0	0	0	0	0	0	0	0	0	0	0	0	0	0	0	0	0	0	0	0	0	0	0	0	0	0	0	0	0	0	0	0
1254	Skinnycheek lanternfish	0	0	0	0	0	0	0	0	0	0	0	0	0	0	0	0	0	0	0	0	0	0	0	0	0	0	0	0	0	0	0	0	0	0	0	0	0	0	0	0	2210	2210	2000	2000	2000	2000	0	0
1255	Skipjack tuna	163484	188058	159790	166958	213744	192268	204850	193039	264572	296667	180704	254379	292571	249478	278549	279184	356748	354452	324444	329391	401616	463770	456526	567924	691617	571893	679045	668933	860220	752041	814366	774563	806184	928287	1090168	931714	1099367	1022614	1254167	1234084	1302128	1604604	1457363	1519584	1593596	1705818	1621383	1628425
1256	Skottsberg's gigartina	0	0	0	0	0	0	0	0	0	0	0	0	0	0	0	0	0	0	0	0	0	0	0	0	0	0	0	0	0	0	0	0	0	0	0	0	0	0	0	0	0	0	0	0	0	0	0	0
1257	Sky emperor	0	0	0	0	0	0	0	0	0	0	0	0	0	0	0	0	0	0	0	0	0	0	0	0	0	0	0	0	0	0	0	0	0	0	0	0	0	0	0	0	0	0	0	0	0	0	0	0
1258	Slender rainbow sardine	0	0	0	1000	1600	100	0	500	0	0	0	0	0	0	600	100	100	400	400	700	800	900	1400	1000	368	837	633	513	578	373	560	426	187	190	228	184	131	152	116	320	230	411	373	64	64	154	48	19
1259	Slender silver-biddy	0	0	0	0	0	0	0	0	0	0	0	0	0	0	0	0	0	0	0	0	0	0	0	0	0	0	0	0	0	0	0	0	0	0	0	0	0	0	0	0	0	0	0	0	0	0	0	0
1260	Slender tuna	0	0	0	0	0	0	0	0	0	0	0	0	0	0	0	0	0	0	0	0	0	0	0	0	0	0	0	0	0	0	0	0	0	0	0	0	0	0	0	0	0	0	0	0	0	0	0	0
1261	Slickheads nei	0	0	0	0	0	0	0	0	0	0	0	0	0	0	0	0	0	0	0	0	0	0	0	0	0	0	0	0	0	0	0	0	0	0	0	0	0	0	0	0	0	0	0	0	0	0	0	0
1262	Slimeheads nei	0	0	0	0	0	0	0	0	0	0	0	0	0	0	0	0	0	0	0	0	0	0	0	0	0	0	0	0	0	0	0	0	0	0	0	0	0	0	0	0	0	0	0	0	0	0	833	1052
1263	Slipper cupped oyster	0	0	0	0	0	0	0	0	0	0	0	0	0	0	0	0	0	0	0	0	0	0	0	0	0	0	0	33	84	799	46	579	15	159	159	224	200	5906	3463	4488	5140	4420	1041	161	107	324	291	152
1264	Slipper lobsters nei	0	0	0	0	0	0	0	0	0	0	0	0	0	0	0	0	100	100	100	100	300	100	300	300	174	135	113	317	265	363	423	435	489	420	436	467	480	474	475	563	612	581	812	1109	1901	1148	965	896
1265	Small-eyed ray	0	0	0	0	0	0	0	0	0	0	0	0	0	0	0	0	0	0	0	0	0	0	0	0	0	0	0	0	0	0	0	0	0	0	0	0	0	0	0	0	0	0	0	0	0	0	0	0
1266	Small-spotted catshark	0	0	0	0	0	0	0	0	0	0	0	0	0	0	0	0	0	0	0	0	0	0	0	0	0	0	0	0	3676	5621	5475	0	6318	7133	5974	6017	7519	6767	7707	6282	6132	5981	5247	5019	4975	5363	5144	5613
1267	Smalleye moray cod	0	0	0	0	0	0	0	0	0	0	0	0	0	0	0	0	0	0	0	0	0	0	0	0	0	0	0	0	0	0	0	0	0	0	0	0	0	0	0	0	0	0	0	0	0	0	0	0
1268	Smallnose fanskate	0	0	0	0	0	0	0	0	0	0	0	0	0	0	0	0	0	0	0	0	0	0	0	0	0	0	0	0	0	0	0	0	0	0	0	0	0	0	0	0	0	0	0	0	0	0	0	0
1269	Smallscaled grouper	0	0	0	0	0	0	0	0	0	0	0	0	0	0	0	0	0	0	0	0	0	0	0	0	0	0	0	0	0	0	0	0	0	0	0	0	0	0	0	0	0	0	0	0	0	0	0	0
1270	Smalltail shark	0	0	0	0	0	0	0	0	0	0	0	0	0	0	0	0	0	0	0	0	0	0	0	0	0	0	0	0	0	0	0	0	0	0	0	0	0	0	0	0	0	0	0	0	0	0	0	0
1271	Smalltooth emperor	0	0	0	0	0	0	0	0	0	0	0	0	0	0	0	0	0	0	0	0	0	0	0	0	0	0	0	0	0	0	0	0	0	0	0	0	0	0	0	0	0	0	0	0	0	0	0	0
1272	Smelts nei	4652	6568	6596	5873	7923	13727	10795	11130	10048	4197	5754	8241	11814	6266	4460	4212	2895	4390	3914	3975	4300	3400	5000	4900	11945	5852	5182	7704	10078	6073	6619	4958	8092	5930	7674	4841	5963	6661	8104	4139	2847	3289	2634	4142	2958	3319	2127	5262
1273	Smooth callista	0	0	0	0	0	0	0	0	0	0	0	0	0	0	0	0	0	0	0	0	0	0	0	0	0	0	0	0	0	0	0	0	0	0	0	0	0	0	0	0	0	0	0	0	0	0	0	0
1274	Smooth hammerhead	0	0	0	0	0	0	0	0	0	0	0	0	0	0	0	0	0	0	0	0	0	0	0	0	0	0	0	0	0	0	0	0	0	0	0	0	0	0	0	0	0	0	0	0	0	12	10	223
1275	Smooth oreo dory	0	0	0	0	0	0	0	0	0	0	0	0	0	0	0	0	0	0	0	0	0	0	0	0	0	0	0	0	0	0	0	0	0	0	0	0	0	0	0	0	0	0	0	0	0	0	0	505
1276	Smooth weakfish	0	0	0	0	0	0	0	0	0	0	0	0	0	0	0	0	0	0	0	0	0	0	0	0	0	0	0	0	0	0	0	0	0	0	0	0	0	0	0	0	0	0	0	0	0	0	0	0
1277	Smooth-hound	0	0	0	0	0	0	0	0	0	0	0	0	0	0	0	0	0	0	0	0	0	0	0	0	0	0	0	0	0	0	0	0	0	0	0	0	0	0	0	0	0	0	0	0	0	0	0	0
1278	Smooth-hounds nei	2100	1800	3200	3800	5600	3800	4200	4800	4800	5800	9000	6200	8400	7400	8200	9600	11800	18200	23500	15800	16886	15966	15537	24111	19691	16381	14351	15458	16674	22406	18106	19748	21630	22627	40689	22840	24479	21885	24632	24222	15329	13392	19701	17500	23743	18065	14755	11863
1279	Snaggletooth	0	0	0	0	0	0	0	0	0	0	0	0	0	0	0	0	0	0	0	0	0	0	0	0	0	0	0	0	0	0	0	0	0	0	0	0	0	0	0	0	0	0	0	0	0	0	0	0
1280	Snake eels nei	0	0	0	0	0	0	0	0	0	0	0	0	0	0	0	0	0	0	0	0	0	0	0	0	0	0	0	0	0	0	0	0	0	0	0	0	0	128	189	732	891	1111	491	157	260	165	105	118
1281	Snake mackerels, escolars nei	0	0	0	0	0	0	0	0	0	0	0	0	0	0	0	0	0	0	0	0	0	0	0	0	0	0	0	0	0	0	0	0	0	0	0	0	0	0	0	0	0	0	0	0	0	0	0	0
1282	Snappers nei	6600	7600	8000	7100	7600	7600	8200	8200	8800	9100	9800	10500	11400	11600	14600	15800	17500	18500	18700	20400	24340	26950	26104	25646	23546	24918	31640	31746	33696	34292	35020	38558	37310	42355	38897	37329	40682	42439	50201	58344	59334	55768	61526	66387	71367	65774	74519	86035
1283	Snappers, jobfishes nei	3906	3984	4344	4216	5520	7010	7481	8268	26904	29108	32212	32129	43141	40441	42451	41855	55904	35748	41746	43730	33915	36028	45993	50019	49667	50452	47310	40136	41902	49416	52647	62361	54315	57398	57336	62216	61210	58957	60864	63096	74228	68609	57354	80947	92717	80935	74803	79738
1284	Snoek	25600	25300	24900	24500	27200	35700	26900	26000	27500	21100	18700	20400	22200	22600	22000	29900	27300	21100	27200	23400	33700	33600	30500	28700	36160	28124	33050	62829	33796	26208	40329	42865	32759	32563	32808	32257	34920	49512	44942	53496	49252	44430	40678	44202	31605	38456	32829	39627
1285	Snooks(=Robalos) nei	600	700	700	700	4100	4800	6300	4800	3600	7100	8200	8900	9900	7400	8200	8500	9000	6300	5900	3700	3900	4800	5600	5200	4453	5586	4895	5029	4413	6076	5831	8264	8645	4494	5070	4138	4245	4375	4187	3891	3686	3813	4543	4693	5312	4431	4978	4941
1286	Snowy grouper	0	0	0	0	0	0	0	0	0	0	0	0	0	0	0	0	0	0	0	0	0	0	0	0	0	0	0	0	0	0	0	0	0	0	0	0	0	0	0	0	0	0	0	0	0	0	0	0
1287	Snubnose emperor	0	0	0	0	0	0	0	0	0	0	0	0	0	0	0	0	0	0	0	0	0	0	0	0	0	0	0	0	0	0	0	0	0	0	0	0	0	0	0	0	0	0	0	0	0	0	0	0
1288	Snubnose pompano	0	0	0	0	0	0	0	0	0	0	0	0	0	0	0	0	0	0	0	0	0	0	0	0	0	0	0	0	0	0	0	0	0	0	0	0	0	0	0	0	0	0	0	0	0	0	0	8
1289	So-iny (redlip) mullet	0	0	0	0	0	0	0	0	0	0	0	0	0	0	0	0	0	0	0	0	0	0	0	0	0	0	0	0	0	0	0	0	0	0	0	0	0	0	0	0	0	0	0	0	0	0	0	0
1290	So-iuy mullet	0	0	0	0	0	0	0	0	0	0	0	0	0	0	0	0	0	0	0	0	0	0	0	0	0	0	0	0	0	0	0	0	0	0	0	0	0	0	0	0	0	2	36	73	334	775	1039	2718
1291	Sobaity seabream	0	0	0	0	0	0	0	0	0	0	0	0	0	0	0	0	0	0	0	0	0	0	0	0	0	0	0	0	0	0	0	0	0	0	0	0	0	0	0	0	0	0	0	0	0	0	0	0
1292	Sockeye(=Red)salmon	64100	51200	58200	66100	83800	72000	84800	69676	100520	62472	83171	93311	66126	53140	56189	94286	81080	75582	113332	65106	106436	79160	43932	55637	53027	38615	60357	64651	75737	109439	111830	132651	128176	163790	126834	150860	136452	131135	107361	169410	198168	161218	199709	242613	183686	189612	188584	132075
1293	Soft-shell turtle	0	0	0	0	0	0	0	0	0	0	0	0	0	0	0	0	0	0	0	0	1	4	3	3	2	4	24	7	1	6	1	0	0	0	0	0	0	0	0	0	0	0	0	0	0	0	0	0
1294	Softshell red crab	0	0	0	0	0	0	0	0	0	0	0	0	0	0	0	0	0	0	0	0	0	0	0	0	0	0	0	0	637	952	429	310	309	831	851	271	998	1789	2357	1953	1865	3419	1363	984	2373	1317	1637	1846
1295	Sohal surgeonfish	0	0	0	0	0	0	0	0	0	0	0	0	0	0	0	0	0	0	0	0	0	0	0	0	0	0	0	0	0	0	0	0	0	0	0	0	0	0	0	0	0	0	0	0	0	0	0	0
1296	Solen razor clams nei	300	100	200	200	200	100	200	100	100	300	200	100	200	200	300	100	100	200	100	400	200	200	200	100	848	482	680	491	149	501	1536	824	1529	1002	7	15	66	716	1207	1259	1156	1023	1149	1221	1346	2670	1871	577
1297	Soles nei	0	0	0	0	0	0	0	0	0	0	0	0	0	0	0	200	200	200	300	300	882	881	931	1553	1068	1978	590	4165	5673	707	902	761	1123	2794	1081	1633	3093	4305	3371	3289	3341	2647	4967	8092	9465	9570	12854	13382
1298	Solid surf clam	0	0	0	0	0	0	0	0	0	0	0	0	0	0	0	0	0	0	0	0	0	0	0	0	0	0	0	0	0	0	0	0	0	0	0	0	0	0	0	0	0	0	0	0	0	0	0	0
1299	Sompat grunt	300	300	500	500	500	500	500	500	500	1000	1500	1000	1500	1500	1600	4000	4000	3000	1500	2000	1008	1510	717	1156	1263	980	2355	2168	1620	1341	804	586	484	690	680	501	520	517	424	230	413	483	327	366	408	1101	1439	1535
1300	Sordid rubberlip	0	0	0	0	0	0	0	0	0	0	0	0	0	0	0	0	0	0	0	0	0	0	0	0	0	0	0	0	0	0	0	0	0	0	0	0	0	0	0	0	0	0	0	0	0	0	0	0
1301	South American pilchard	0	0	0	0	0	0	0	0	0	0	0	2700	3000	2200	10200	7400	1900	2100	1800	1100	11400	21400	16600	186200	280867	227799	501948	1491709	1990772	3345997	3253365	2973133	3475535	4066403	5734667	6509301	4960771	4949842	5382681	4440783	4253718	4189889	3057073	1966530	1746544	1503131	1493936	722807
1302	South American rock mussel	0	0	0	0	0	0	0	0	0	0	0	0	0	0	0	100	300	200	300	300	200	100	400	400	384	121	108	82	1183	62	0	0	0	40	458	344	243	460	575	442	656	315	199	325	366	155	223	295
1303	South American silver croaker	0	0	0	0	0	0	0	0	0	0	0	0	0	0	0	0	0	0	0	0	0	0	0	0	0	0	0	0	0	0	0	0	0	0	0	0	0	0	0	0	0	0	0	0	0	0	2864	5841
1304	South American silver porgy	0	0	0	0	0	0	0	0	0	0	0	0	0	0	0	0	0	0	0	0	0	0	0	0	0	0	0	0	0	0	0	0	0	0	0	0	0	0	0	0	0	0	3	7	6	8	39	93
1305	South Georgia icefish	0	0	0	0	0	0	0	0	0	0	0	0	0	0	0	0	0	0	0	0	0	0	0	0	0	0	0	2785	13405	1741	3749	518	956	16	1967	24	135	305	214	1	1	7	2	0	1	0	0	0
1306	South Pacific hake	33100	42800	64400	59000	56100	94000	78200	81400	75600	77800	79000	75100	93500	102000	73100	106000	94400	100000	145700	98500	105500	93100	107600	224700	164001	135659	153041	173362	382439	125060	191438	102779	52891	31260	45328	47064	74278	64286	149831	156176	224602	140168	93054	152962	203812	256585	323470	265573
1307	Southeast Atlantic soles nei	0	0	0	0	0	0	0	0	0	0	0	0	300	300	0	0	0	0	300	200	400	1000	100	100	263	20	96	286	179	794	601	549	1262	952	1116	1186	1468	1620	1597	854	568	104	130	122	362	1365	480	1197
1308	Southern African anchovy	0	0	0	0	0	0	0	0	0	0	0	0	0	23300	95400	178300	159900	297500	331000	397400	358300	367000	372200	558200	595778	400949	299481	376913	564291	587693	508750	492970	389571	424011	285962	323239	315110	969401	682457	373095	200605	167657	386133	298680	180675	218331	41792	62640
1309	Southern African pilchard	163000	234500	399800	404400	345200	352000	349400	400500	443200	543500	617200	759700	826300	968100	987000	995300	953500	1061900	1515900	1227500	627400	415600	551100	494600	617770	667517	637689	179997	111853	66212	58120	91726	58074	79654	78284	85792	86536	106921	101146	102567	149279	120865	134220	166775	209901	158002	106381	144681
1310	Southern blue whiting	0	0	0	0	0	0	0	0	0	0	0	0	0	0	0	0	0	0	0	0	0	0	25800	48500	42200	2333	17032	28509	33394	72888	90581	84921	167950	287470	128625	106199	119291	101781	125936	168646	231611	211564	234462	214113	152581	191599	155738	165616
1311	Southern bluefin tuna	0	0	13552	10339	9270	10771	25281	24075	16000	37800	44657	50256	33180	45182	54156	44050	40600	51500	51800	55200	47261	50511	55487	48570	46254	33395	43233	39475	34902	38811	46881	44696	42841	43890	39266	35237	26925	25864	23310	18437	16856	12122	12837	13693	11632	13760	16135	14933
1312	Southern brown shrimp	0	0	0	0	0	0	0	0	0	0	0	0	0	0	0	0	0	0	0	0	0	0	0	0	0	0	0	0	0	0	0	0	0	0	0	0	0	0	0	0	0	0	0	0	0	0	0	0
1313	Southern hake	0	0	0	0	0	0	0	0	0	0	0	0	0	0	0	0	0	0	0	0	0	0	0	0	0	0	0	0	0	45065	37095	39774	45943	32200	31742	33361	39323	58342	72668	64298	61199	47784	49865	32005	28797	39463	36970	39073
1314	Southern king crab	0	0	0	0	400	0	0	100	0	100	200	300	300	300	300	400	500	800	700	600	600	400	400	400	511	974	1309	1638	2282	2348	1433	1462	1677	2936	2949	2826	2790	2341	2285	2417	1961	2731	1715	2151	1959	2286	1961	2573
1315	Southern kingcroaker	0	0	0	0	0	0	0	0	0	0	0	0	0	0	0	0	0	0	0	0	0	0	0	0	0	0	0	0	0	0	0	0	0	0	0	0	0	0	0	0	0	0	0	0	0	0	0	0
1316	Southern lemon sole	0	0	0	0	0	0	0	0	0	0	0	0	0	0	0	0	0	0	0	0	0	0	0	0	0	0	0	0	0	0	0	0	0	0	0	0	0	0	0	0	0	0	0	0	0	0	0	0
1317	Southern lobsterette	0	0	0	0	0	0	0	0	0	0	0	0	0	0	0	0	0	0	0	0	0	0	0	0	0	0	0	0	0	0	0	0	0	0	0	0	0	0	0	0	0	0	0	0	0	0	0	0
1318	Southern meagre(=Mulloway)	1600	1200	1100	1200	1000	1000	1400	1000	1300	1300	1300	1200	1000	600	1900	800	1000	1200	800	800	700	1700	1300	1500	1392	1447	1006	2056	1972	1615	1374	2811	2011	1950	1645	3603	4280	2516	1950	2328	2285	1649	1532	1887	1595	1501	1497	1126
1319	Southern opah	0	0	0	0	0	0	0	0	0	0	0	0	0	0	0	0	0	0	0	0	0	0	0	0	0	0	0	0	0	0	0	0	0	0	0	0	0	0	0	0	0	0	0	0	0	0	0	0
1320	Southern pink shrimp	400	400	500	500	600	600	600	700	700	800	1100	1100	1200	1200	1700	1900	2100	3000	4400	5700	5200	6046	7104	6939	7239	6744	5461	6304	7958	7421	8021	8864	10789	6951	10957	6896	7719	11712	6953	11877	9134	10838	16975	18484	13083	21484	18371	22233
1321	Southern rays bream	0	0	0	0	0	0	0	0	0	0	0	0	0	0	0	0	0	0	0	0	0	0	0	0	0	0	0	0	0	0	0	0	0	0	0	0	0	0	0	0	0	0	0	0	1186	3930	5585	5998
1322	Southern red snapper	2800	3300	3300	2900	3700	4500	5200	5700	5400	5200	4900	4200	4500	4400	5300	6200	7400	9100	8600	5900	6300	7900	10300	16400	15582	15562	13915	12267	14939	9343	6895	10306	10744	11430	12855	12220	11453	6317	5564	5463	5238	4257	4741	4711	5252	7413	6439	7490
1323	Southern rock lobster	0	0	0	0	0	0	0	0	3000	5000	5000	5000	5000	5600	5000	4300	5300	5600	4900	4600	4600	4600	4500	4600	4173	3414	3932	3385	3411	3501	3580	4763	5048	5066	4806	5065	4500	5000	5247	2775	3025	3021	5520	5164	4635	4507	4856	4888
1324	Southern rough shrimp	0	0	0	0	0	0	0	0	0	0	0	0	0	0	0	0	0	0	3900	4500	4350	6238	10859	7254	4899	5278	6449	9359	18976	16760	17897	6891	20293	29991	34161	93028	146250	115284	144053	75963	98704	92466	101628	120815	167866	154623	167723	166993
1325	Southern spiny lobster	0	0	0	0	0	0	0	0	0	0	0	0	0	0	0	0	0	0	0	0	0	0	0	0	1099	1310	970	1662	1494	915	193	341	372	797	1049	450	1031	1820	880	572	1042	885	1009	985	1021	966	918	892
1326	Southern stingray	0	0	0	0	0	0	0	0	0	0	0	0	0	0	0	0	0	0	0	0	0	0	0	0	0	0	0	0	0	0	0	0	0	0	0	0	0	0	0	0	0	0	0	0	0	0	0	0
1327	Southwest Atlantic butterfish	0	0	0	0	0	0	0	0	0	0	0	0	0	0	0	0	0	0	0	0	0	0	0	0	0	0	0	0	0	0	0	0	0	0	0	0	0	0	0	0	0	0	0	0	0	0	0	0
1328	Southwest Atlantic red crab	0	0	0	0	0	0	0	0	0	0	0	0	0	0	0	0	0	0	0	0	0	0	0	0	0	0	0	0	0	0	0	0	0	0	0	92	642	0	0	0	0	0	0	254	852	783	1513	3432
1329	Spadefishes nei	0	0	0	0	0	0	0	0	0	0	0	0	0	0	0	0	0	0	0	0	0	0	0	0	8	11	10	15	15	0	0	0	0	0	0	9	3	5	1	0	0	0	1	5	3	47	80	61
1330	Spangled emperor	0	0	0	0	0	0	0	0	0	0	0	0	0	0	0	0	0	0	0	0	0	0	0	0	0	0	0	0	0	0	0	0	0	0	0	0	0	0	0	0	0	0	0	0	0	0	0	769
1331	Spanish ling	0	0	0	0	0	0	0	0	0	0	0	0	0	0	0	0	0	0	0	0	0	0	0	0	0	0	0	0	0	0	0	0	0	0	0	0	0	0	0	0	0	0	0	0	0	0	0	0
1332	Spanish slipper lobster	0	0	0	0	0	0	0	0	0	0	0	0	0	0	0	0	0	0	0	0	0	0	0	0	0	0	0	0	0	0	0	0	0	0	0	0	0	0	0	0	0	0	0	0	0	0	0	0
1333	Speckled shrimp	0	0	0	0	0	0	0	0	0	0	0	0	0	0	0	0	0	0	0	0	0	0	0	0	0	0	0	0	0	0	0	0	0	0	0	0	0	0	0	0	0	0	0	0	0	0	0	0
1334	Spiky oreo	0	0	0	0	0	0	0	0	0	0	0	0	0	0	0	0	0	0	0	0	0	0	0	0	0	0	0	0	0	0	0	0	0	0	0	0	0	0	0	0	0	0	0	0	0	0	0	448
1335	Spinefeet(=Rabbitfishes) nei	0	0	0	0	0	0	0	200	200	200	200	200	300	2200	800	400	400	300	1100	900	7320	7040	7471	9188	9694	10114	9527	11646	11576	13301	10674	13723	24255	20786	22390	23864	20001	19942	23655	23986	24091	25276	24915	32750	27757	29804	30023	28735
1336	Spinous spider crab	1000	600	700	700	900	800	900	1200	1300	1700	1200	1000	900	1000	1000	1000	1000	1100	1100	900	974	1199	1221	6888	6498	7192	6943	11847	6838	6808	7450	6187	7568	6440	5964	5241	4493	5116	3692	2940	4597	5610	5530	5310	6058	6572	5705	6193
1337	Spiny butterfly ray	0	0	0	0	0	0	0	0	0	0	0	0	0	0	0	0	0	0	0	0	0	0	0	0	0	0	0	0	0	0	0	0	0	0	0	0	0	0	0	0	0	0	0	0	0	0	0	0
1338	Spiny icefish	0	0	0	0	0	0	0	0	0	0	0	0	0	0	0	0	0	0	0	0	0	0	0	0	0	0	0	0	0	10130	4334	0	0	74	0	1049	1930	1099	1862	195	3519	0	0	0	0	0	0	0
1339	Spiny lobsters nei	0	0	0	0	0	0	0	0	0	0	0	0	0	0	0	0	0	0	200	300	300	100	100	200	256	150	200	200	92	80	254	400	411	345	567	462	532	464	295	332	568	259	318	333	317	278	382	283
1340	Spiny scorpionfish	0	0	0	0	0	0	0	0	0	0	0	0	0	0	0	0	0	0	0	0	0	0	0	0	0	0	0	0	0	0	0	0	0	0	0	0	0	0	0	0	0	0	0	0	0	0	0	0
1341	Spiral babylon	0	0	0	0	0	0	0	0	0	0	0	0	0	0	0	0	0	0	0	0	0	0	0	0	0	0	0	0	0	0	0	0	0	0	0	0	0	0	0	0	0	0	0	0	0	0	0	0
1342	Spirulina nei	0	0	0	0	0	100	0	0	0	100	0	0	100	100	0	0	0	0	0	300	300	200	100	0	12	0	7	0	200	0	133	0	0	499	2657	721	1166	949	1716	4375	3572	3620	3175	3435	0	0	0	0
1343	Splendid alfonsino	0	0	0	0	0	0	0	0	0	0	0	0	0	0	0	0	0	0	0	0	0	0	0	0	0	0	0	0	0	0	0	0	0	0	0	0	0	0	0	0	0	0	0	0	0	0	0	0
1344	Splitnose rockfish	0	0	0	0	0	0	0	0	0	0	0	0	0	0	0	0	0	0	0	0	0	0	0	0	0	0	0	0	0	0	0	0	0	0	0	0	0	0	0	0	0	0	0	0	0	0	0	0
1345	Sponges	313.9	313.7	424	522	519	629	827	933	627	485	530	817	622	725.6	322.5	321	381.8	4525	8929	327	105	165	172	167	131	124	278	256	303	300	241	301.03	348.44	305.43	261.7	266.62	288.71	207.96	231.09	332.08	309.26	247.85	272.84	274.34	553.92	526.72	373.04	926.8
1346	Spot croaker	4750	5929	6730	4916	3964	3940	5628	4161	4467	4218	5017	3588	3517	3022	4075	2324	2709	4988	2844	1928	4600	2900	5200	4900	4681	5876	2529	3103	4148	5046	4617	2975	4749	3287	2626	2525	2743	3498	3246	3308	3101	3401	3123	3363	3982	3521	2554	3073
1347	Spot-tail shark	0	0	0	0	0	0	0	0	0	0	0	0	0	0	0	0	0	0	0	0	0	0	0	0	0	0	0	0	0	0	0	0	0	0	0	0	0	0	0	0	0	0	0	0	0	0	0	10103
1348	Spotback skate	0	0	0	0	0	0	0	0	0	0	0	0	0	0	0	0	0	0	0	0	0	0	0	0	0	0	0	0	0	0	0	0	0	0	0	0	0	0	0	0	0	0	0	0	0	0	0	0
1349	Spotfin flathead	0	0	0	0	0	0	0	0	0	0	0	0	0	0	0	0	0	0	0	0	0	0	0	0	0	0	0	0	0	0	0	0	0	0	0	0	0	0	0	0	0	0	0	0	0	0	0	0
1350	Spottail mantis squillid	1000	1000	1500	1500	1500	1800	1800	1800	1500	1500	1800	1900	2800	2000	3500	4100	4000	3500	4000	3700	4175	4481	5042	3795	3962	4330	4612	4902	4166	4196	4042	4009	4010	4664	5314	4644	4323	3992	3232	3631	3285	3993	4860	4048	4328	4613	5446	4507
1351	Spottail spiny turbot	0	0	0	0	0	0	0	0	0	0	0	0	0	0	0	0	0	0	0	0	0	0	0	0	0	0	0	0	0	0	0	0	0	0	0	0	0	0	0	0	0	0	0	1	0	0	0	2
1352	Spotted estuary smooth-hound	300	300	400	300	300	300	300	400	400	500	500	600	700	600	500	700	800	700	700	700	600	600	400	1300	2027	1841	2610	3281	3300	2701	3000	3006	3335	3753	3562	3195	1749	1215	1522	1556	1631	1616	1555	1701	1806	2787	1350	3464
1353	Spotted grouper	0	0	0	0	0	0	0	0	0	0	0	0	0	0	100	100	100	100	100	0	100	0	0	0	32	0	0	0	0	0	0	50	10	3	40	33	58	58	25	24	18	50	43	16	28	22	43	48
1354	Spotted gurnard	0	0	0	0	0	0	0	0	0	0	0	0	0	0	0	0	0	0	0	0	0	0	0	0	0	0	0	0	0	0	0	0	0	0	0	0	0	0	0	0	0	0	0	0	0	107	87	71
1355	Spotted ratfish	0	0	0	0	0	0	0	0	0	0	0	0	0	0	0	0	0	0	0	0	0	0	0	0	0	0	0	0	0	0	0	0	0	0	0	0	0	0	0	0	0	0	0	0	0	0	0	0
1356	Spotted ray	0	0	0	0	0	0	0	0	0	0	0	0	0	0	0	0	0	0	0	0	0	0	0	0	0	0	0	0	94	80	0	0	115	200	438	939	1180	757	943	892	927	992	1172	1120	953	925	977	1163
1357	Spotted rose snapper	0	0	0	0	0	0	0	0	0	0	0	0	0	0	0	0	0	0	0	0	0	0	0	0	0	0	0	0	0	0	0	0	0	0	0	0	0	0	0	0	0	0	0	0	0	0	0	0
1358	Spotted sardinella	0	0	0	0	0	0	0	0	0	0	0	0	0	0	0	0	0	0	0	0	0	0	0	0	0	0	0	0	0	0	0	0	0	0	0	0	0	0	0	0	0	0	0	0	0	0	0	0
1359	Spotted seabass	0	0	0	0	0	0	0	0	0	0	0	0	0	0	0	0	0	0	0	0	0	0	0	0	427	328	171	343	469	259	45	51	34	22	239	411	689	1061	1197	1767	3246	455	277	258	819	298	1271	783
1360	Spotted sicklefish	0	0	0	0	0	0	0	0	0	0	0	0	0	0	0	0	0	0	100	100	100	200	400	400	396	1232	725	332	389	335	412	213	343	813	520	1399	994	657	1121	418	1045	801	666	713	918	699	939	3430
1361	Spotted weakfish	2951	2640	3625	2671	2495	2375	2511	2678	3741	3792	3123	2939	3310	3744	2620	2861	3103	2820	3230	2808	3000	2900	3800	4800	4526	4083	4392	2954	3142	3434	3608	3302	3033	3850	3748	2928	3422	3550	3582	3724	3208	2331	2929	2777	2315	3950	3696	3875
1362	Spotted wolffish	0	0	0	0	0	0	0	0	0	0	0	0	0	0	0	0	0	0	0	0	0	0	0	0	43	29	354	758	857	843	826	869	897	928	1040	1019	934	1206	1206	631	772	851	851	1244	916	700	1109	1180
1363	Squaretail coralgrouper	0	0	0	0	0	0	0	0	0	0	0	0	0	0	0	0	0	0	0	0	0	0	0	0	0	0	0	0	0	0	0	0	0	0	0	0	0	0	0	0	0	0	0	0	0	0	0	0
1364	Squeteague(=Gray weakfish)	3622	2876	2762	3279	3327	4213	4016	3697	2989	1970	1820	2028	2146	1633	2075	2463	1706	1397	1987	2153	3500	5100	7300	7400	6611	8319	9469	8480	9715	13871	15908	11964	8734	7957	8948	7439	9345	8132	9313	6435	4482	3932	3387	3190	2767	3095	3261	3317
1365	Squillids nei	0	0	0	0	0	0	0	0	0	0	0	0	0	0	0	0	0	0	0	0	100	100	100	100	137	146	207	99	140	469	293	449	263	458	737	734	616	496	502	407	392	456	364	1005	835	982	695	2133
1366	Squirrelfishes nei	0	0	0	0	0	0	0	0	0	0	0	0	0	0	0	0	0	0	0	0	0	0	0	0	0	0	0	0	0	0	0	0	155	211	248	95	57	44	51	63	61	46	80	80	145	85	81	42
1367	St.Paul rock lobster	200	200	200	200	200	200	200	400	400	400	500	500	500	600	600	600	700	600	700	600	600	500	500	500	432	400	333	489	600	573	543	594	612	621	612	611	512	504	466	353	298	352	395	403	443	439	357	295
1368	Starfishes nei	4000	3000	3000	6000	6800	7600	11100	8000	6200	4400	2100	4300	5900	2600	5600	3500	1700	2200	2400	1900	3900	5300	500	4400	3481	1033	2792	1837	3634	1704	303	164	0	137	102	0	0	0	0	0	20	1	2	1	9	9	4	0
1369	Stargazer	0	0	0	0	0	0	0	0	0	0	0	0	0	0	0	0	0	0	0	0	0	0	0	0	0	0	0	0	0	0	0	0	0	0	0	0	0	0	0	0	0	0	0	0	0	0	0	0
1370	Starry flounder	0	0	0	0	0	0	0	0	0	0	0	0	0	0	0	0	0	0	0	0	0	0	0	0	0	0	0	0	0	0	0	0	0	0	0	0	0	0	0	0	0	0	0	0	0	0	0	0
1371	Starry ray	0	0	0	0	0	0	0	0	0	0	0	0	0	0	0	0	0	0	0	0	0	0	0	0	0	0	0	0	0	0	0	0	0	0	0	0	0	0	0	0	0	0	317	295	1206	1749	1493	1431
1372	Starry smooth-hound	0	0	0	0	0	0	0	0	0	0	0	0	0	0	0	0	0	0	0	0	0	0	0	0	0	0	0	0	0	0	0	0	0	0	0	0	0	0	0	0	0	0	0	0	0	0	0	0
1373	Starry sturgeon	0	0	0	0	0	0	0	0	0	0	0	0	0	0	0	0	0	0	0	0	0	0	0	0	0	0	0	0	0	0	0	0	0	0	0	0	0	0	0	0	0	0	2730	1446	1523	989	699	502
1374	Steenbrasses nei	0	0	0	0	0	0	0	0	0	0	0	0	0	0	0	0	0	0	0	0	0	0	0	0	0	0	0	0	0	0	0	0	0	0	0	0	0	58	69	10	23	2	0	0	7	195	6	136
1375	Sterlet sturgeon	0	0	0	0	0	0	0	0	0	0	0	0	0	0	0	0	0	0	0	0	0	0	0	0	0	0	0	0	0	0	0	0	0	0	0	0	0	0	0	0	0	0	10	16	15	41	36	17
1376	Stimpson's surf clam	400	400	1000	700	500	600	300	300	300	400	100	100	100	100	200	200	200	200	200	100	100	100	200	100	161	116	168	295	245	344	293	337	391	517	1830	1	532	1890	2929	10469	26595	12986	11946	19930	20735	24008	25597	27322
1377	Stingrays nei	0	0	0	0	0	0	0	0	0	0	0	0	0	0	0	0	0	0	0	0	0	0	0	0	0	0	0	0	5	0	0	0	6	0	0	0	0	0	0	0	2	2	3	1	2	0	1	2
1378	Stingrays, butterfly rays nei	0	0	0	0	0	0	0	0	0	0	0	0	0	0	0	0	0	0	0	0	0	0	0	0	0	0	0	0	0	0	0	0	0	0	0	0	0	0	0	0	0	0	0	0	0	0	0	0
1379	Stolephorus anchovies nei	36200	61700	65800	64600	66000	67500	68400	67700	77700	76300	70400	85800	85400	110800	87700	88000	92500	97100	104500	103400	123900	125800	134300	155700	163979	160311	160184	157259	210488	213544	221343	223385	229237	242961	245462	249052	239398	260764	281051	279954	274565	266419	264675	257927	249245	260917	267262	296356
1380	Stomatopods nei	0	0	0	0	0	0	0	0	0	0	0	0	0	0	0	0	0	0	0	0	0	0	0	0	0	0	0	0	0	0	0	0	0	0	0	0	0	0	0	0	0	0	0	0	0	1	181	176
1381	Stony sea urchin	0	0	0	0	100	100	100	300	100	200	100	100	100	100	300	300	300	200	200	200	200	100	0	0	502	417	335	233	308	312	373	422	445	200	229	454	278	213	248	285	302	218	401	257	159	78	63	48
1382	Stout beardfish	0	0	0	0	0	0	0	0	0	0	0	0	0	0	0	0	0	0	0	0	0	0	0	0	0	0	0	0	0	0	0	0	0	0	0	0	0	0	0	0	0	0	0	0	0	0	0	0
1384	Streaked gurnard	0	0	0	0	0	0	0	0	0	0	0	0	0	0	0	0	0	0	0	0	0	0	0	0	0	0	0	0	0	0	0	0	0	0	0	0	0	0	0	0	0	0	0	0	0	0	0	0
1385	Streaked seerfish	35	79	43	17	64	55	243	84	116	72	120	54	51	63	65	41	41	54	97	94	168	265	291	175	216	124	190	232	219	278	246	302	296	481	492	512	835	957	1634	1424	1564	1930	2233	2290	4908	5159	5299	5641
1386	Striped bass	3507	2775	2448	2319	2279	2252	2047	1896	2773	3721	3892	4306	3930	4244	3904	3517	4140	4763	5048	5642	5000	3500	4600	6700	5048	4022	2974	2339	2049	1594	2075	1800	1016	785	1244	566	156	196	184	129	478	384	579	766	748	1662	2153	2802
1387	Striped bonito	0	0	0	0	0	0	0	0	0	0	0	0	0	0	0	0	0	0	0	0	0	0	0	0	0	0	0	0	0	0	0	0	0	0	0	0	0	0	0	52	0	0	298	224	155	788	370	498
1388	Striped marlin	0	1	5080	4169	10988	7987	11577	11281	15280	16274	13771	15164	21879	22487	26403	24503	22703	24303	23503	22704	24992	23369	16020	16583	16599	18197	14624	13314	15128	16847	18697	17257	15757	12636	12850	13469	18459	18561	18304	15402	13158	12737	12828	15204	14338	15305	13313	12521
1389	Striped piggy	0	0	0	0	0	0	0	0	0	0	0	0	0	0	0	0	0	0	0	0	0	0	0	0	0	0	0	0	0	0	0	0	0	0	0	0	0	0	0	0	0	0	0	0	0	0	0	0
1390	Striped red shrimp	0	0	0	0	0	0	0	0	0	0	0	0	0	0	0	0	0	0	0	0	0	0	0	0	0	0	0	0	0	0	0	0	0	0	0	2571	2228	2543	1595	1500	1945	1438	1518	1396	1465	1570	1578	1323
1391	Striped rockcod	0	0	0	0	0	0	0	0	0	0	0	0	0	0	0	0	0	0	0	0	0	0	0	0	0	0	0	0	0	0	0	0	0	0	0	0	2	0	0	2	2	0	0	0	0	0	0	0
1392	Striped venus	3100	3200	3200	3300	4200	4900	4700	5000	3800	4700	5300	5900	8900	10700	13700	17600	23100	30200	33300	32600	27892	24305	20755	11539	30655	53026	40577	16634	18492	27560	34325	25062	37055	38139	39871	27348	29314	43562	39087	40472	36683	41475	56200	60913	52371	45820	50501	38794
1393	Striped weakfish	1700	1100	1200	800	1300	1500	1600	1500	1300	1500	2000	2300	1700	1700	3800	4000	4700	9100	7100	8100	6800	5500	9100	11800	8300	5368	7925	7141	10089	17315	24884	23430	27638	16258	14401	15454	25407	21050	24532	21044	15153	12894	18959	13369	26035	32635	31625	39318
1394	Striped-eyed rockcod	0	0	0	0	0	0	0	0	0	0	0	0	0	0	0	0	0	0	0	0	0	0	0	0	0	0	0	0	0	0	0	0	0	0	0	0	0	0	0	19	1	0	0	0	0	0	0	0
1395	Stripped weakfish	0	0	0	0	0	0	0	0	0	0	0	0	0	0	0	0	0	0	0	0	0	0	0	0	0	0	0	0	0	0	0	0	0	0	0	0	0	0	0	0	0	0	0	0	0	0	0	0
1396	Stromboid conchs nei	100	100	850	950	950	950	950	950	1050	1150	1150	1750	2550	2550	3300	4350	2200	3900	3800	3450	1950	2150	3200	4800	5628	8820	8772	4249	9503	13639	10956	13054	17097	14440	16983	18598	18585	11818	18994	25882	24598	28377	34255	38081	43713	44500	36998	41604
1397	Sturgeons nei	19164	18406	20256	19502	19403	16585	18671	16263	16331	16925	14981	18351	24817	22189	20548	19652	18000	19869	20996	21421	20995	22161	23598	23409	24768	27346	30978	31800	27646	28459	28526	28578	27718	27407	26388	24730	24012	23231	20420	19312	18192	14959	6657	5087	4554	3680	3485	3105
1398	Stutchbury's venus	0	0	0	0	0	0	0	0	0	0	0	0	0	0	0	0	0	0	0	0	0	0	0	0	0	0	0	0	0	0	0	0	0	0	0	0	0	0	0	0	0	0	0	0	0	1220	815	541
1399	Subantarctic stone crab	0	0	0	0	0	0	0	0	0	0	0	0	0	0	0	0	0	0	0	0	0	0	0	0	0	0	0	0	0	0	0	0	0	0	0	0	0	0	0	0	0	0	0	0	0	0	0	0
1401	Summan grouper	0	0	0	0	0	0	0	0	0	0	0	0	0	0	0	0	0	0	0	0	0	0	0	0	0	0	0	0	0	0	0	0	0	0	0	0	0	0	0	0	0	0	0	0	0	0	0	0
1402	Summer flounder	5124	5287	6954	6965	7362	7160	8197	7598	8905	8936	6499	7941	6163	4963	4440	4487	4609	3945	2961	2076	2636	3304	2893	4522	6383	7634	10784	8923	8481	14234	10704	8123	9406	11757	14149	12804	11080	11626	13500	7860	4045	6312	7622	5771	4961	6943	5425	4775
1403	Surf clams nei	0	0	0	0	0	0	0	0	0	0	0	0	0	0	0	0	0	0	0	0	0	0	0	0	0	0	0	0	0	0	0	0	0	0	0	0	0	0	0	0	0	0	0	0	0	0	0	0
1404	Surf smelt	100	100	0	0	0	0	0	0	100	100	100	300	300	200	100	0	0	0	0	0	0	0	0	0	1	27	10	7	2	1	1	1	4	4	2	0	1	2	1	1	0	0	2	2	3	1	1	0
1405	Surgeonfishes nei	0	0	0	0	0	0	0	0	0	0	0	0	0	4600	5100	3700	7500	7500	12100	13400	4200	3400	2600	5000	4422	2852	1559	1711	1904	3260	4844	4669	3364	3789	6187	5014	5951	6190	6976	7076	5807	5873	2988	5542	6541	5200	4902	7659
1406	Surmullet	1000	800	900	800	600	1000	900	1000	1600	1600	900	900	1700	1500	1600	1800	1600	3000	2600	2700	4634	3953	3128	1485	1534	2078	3904	2509	2514	3278	2859	2879	4327	5784	2770	4970	6487	6849	7562	8434	8513	8776	10547	10643	10571	11095	11196	10223
1407	Surmullets(=Red mullets) nei	11900	10200	10700	11700	9600	12600	12200	12900	16300	14900	14100	14600	13600	14800	14200	16300	18100	17300	15900	16600	16055	17600	17197	17803	20592	18855	21214	21197	18573	19899	19314	20792	17901	19920	25801	23422	19597	20458	19288	18782	19561	18144	20038	20460	20533	19320	22280	17965
1408	Swarming squat lobster	0	0	0	0	0	0	0	0	0	0	0	0	0	0	0	0	0	0	0	0	0	0	0	0	0	0	0	0	0	0	0	0	0	0	0	0	0	0	0	0	0	0	0	0	0	0	0	0
1409	Sweetlips, rubberlips nei	0	0	0	0	0	0	0	0	0	0	0	0	0	0	0	0	0	0	0	0	0	0	0	0	0	0	0	0	0	0	0	0	0	0	0	0	0	0	0	0	0	0	0	0	0	0	0	0
1410	Sword razor shell	0	0	0	0	0	0	0	0	0	0	0	0	0	0	0	0	0	0	0	0	0	0	0	0	0	0	0	0	0	0	0	0	0	0	0	0	0	0	0	0	0	0	0	0	0	0	0	0
1411	Swordfish	26825	17502	17623	15041	15786	18150	19184	19205	23137	24763	25101	26785	30968	35308	36086	34631	36166	34513	35260	39449	39478	25392	26724	30440	28040	30174	32532	31515	37773	35758	39140	38328	40992	44136	51780	57276	59421	65495	78376	76485	75242	69208	83359	86377	86356	97561	87671	99751
1412	Taca clam	1000	1200	1900	1800	2900	3600	2200	3600	2700	2300	3100	2600	3100	3800	6000	6300	6700	5500	12000	9300	7500	3100	8500	9000	7119	10898	11882	12688	18504	34241	30571	25181	21124	23699	29544	32329	37197	35044	43761	33367	24089	36591	34792	23068	16236	17162	20016	12475
1413	Tadpole codling	0	0	0	0	0	0	0	0	0	0	0	0	0	0	0	0	0	0	0	0	0	0	0	0	0	0	0	0	0	3	592	2120	2104	5162	2911	3970	3725	4566	12751	6946	8118	4975	11079	8211	5200	11772	8406	6974
1414	Talang queenfish	0	0	0	0	0	0	0	0	0	0	0	0	0	0	0	0	0	0	0	0	0	0	0	0	0	0	0	0	0	0	0	0	0	0	0	0	0	0	0	0	0	0	0	0	0	0	0	5618
1415	Tangle	0	0	0	0	0	0	0	0	0	0	0	0	0	0	0	0	0	0	0	0	0	0	0	0	0	0	0	0	0	0	0	0	0	0	0	0	0	0	0	0	0	0	0	0	0	0	0	0
1416	Tanner crabs nei	5000	5000	5900	7500	9600	9400	8133	9326	11062	10900	13413	13051	14926	16509	20388	16380	19487	31918	63152	57394	59865	48152	62600	61400	59056	45441	58664	65671	81646	83076	76505	61234	40979	36071	29020	49215	63482	60982	74114	83182	101594	169897	165372	121612	79301	45748	57001	85914
1417	Taquilla clams	0	0	0	0	0	0	0	0	0	0	0	0	0	0	0	0	0	0	0	0	0	0	0	0	0	0	0	0	0	0	0	0	0	0	0	0	0	0	0	0	0	0	0	0	2567	1852	999	2757
1418	Tarakihi	5500	5600	6000	5900	4300	5700	5300	5500	5300	6100	14000	13600	14400	14100	5900	6000	6200	6300	5600	3600	5200	5600	5400	4500	5282	4903	4689	6445	5023	4296	5123	5591	4455	4843	5485	5158	5143	4687	5032	4155	4822	4944	5452	5070	4978	5149	4366	5441
1419	Tarpon	200	200	200	300	300	800	900	800	2100	2300	4700	4500	9000	4000	4500	4600	4800	3600	2700	2800	2800	3000	2500	2800	2195	2936	1764	2105	2530	1837	2819	3021	2090	1677	1776	2131	2155	1949	1805	1743	1689	1750	1724	1509	1462	1504	597	763
1420	Tautog	87	90	94	70	69	80	94	83	95	72	76	65	78	77	65	60	87	66	74	61	100	100	100	100	77	118	120	89	102	94	153	219	162	211	310	333	406	504	458	348	465	468	458	325	206	148	119	116
1421	Tellins nei	0	0	0	0	0	0	0	0	0	0	0	0	0	0	0	0	0	0	0	0	0	0	0	0	0	0	0	0	0	0	0	0	0	0	0	0	0	0	0	0	0	0	0	0	0	0	0	0
1422	Terapon perches nei	0	0	0	0	0	0	0	0	0	0	0	0	0	0	0	0	0	0	0	0	0	0	0	0	0	0	0	0	0	0	0	0	0	0	0	0	0	0	0	0	0	0	0	0	0	0	0	0
1423	Thickback soles nei	0	0	0	0	0	0	0	0	0	0	0	0	0	0	0	0	0	0	0	0	0	0	0	0	0	0	0	0	0	0	0	0	0	0	27	97	126	34	36	48	58	39	63	65	46	48	50	57
1424	Thicklip grey mullet	0	0	0	0	0	0	0	0	0	0	0	0	0	0	0	0	0	0	0	0	0	0	0	0	0	0	0	0	0	0	0	0	0	0	0	0	0	0	0	0	0	0	0	0	0	0	0	0
1425	Thornback ray	0	0	0	0	0	0	0	0	0	0	0	0	0	0	0	0	0	0	0	0	0	0	0	0	0	0	0	0	583	2260	1951	0	3006	2017	1910	3417	3544	3079	2970	2547	2601	2609	2255	1745	1577	1749	1773	1588
1426	Thorntooth grenadier	0	0	0	0	0	0	0	0	0	0	0	0	0	0	0	0	0	0	0	0	0	0	0	0	0	0	0	0	0	0	0	0	0	0	0	0	0	0	0	0	0	0	0	0	0	745	670	2361
1427	Threadfin and dwarf breams nei	0	0	0	0	0	0	0	0	0	0	0	0	0	0	0	0	0	0	0	0	0	0	0	0	0	0	0	0	0	0	0	119	802	1204	18	1296	1349	987	1889	3139	3576	3360	5290	4242	4159	3659	2881	4570
1428	Threadfin breams nei	5400	6500	7400	7200	8300	8600	9100	10200	11100	11800	13900	13800	14200	40600	39100	43100	50900	56200	59800	59900	69900	71400	84700	87700	97496	98201	97366	100176	95982	93255	92260	93814	82772	86907	95519	97983	124778	135210	144258	137551	142752	173308	184359	199820	192401	438469	443552	438267
1429	Threadfin rockling	0	0	0	0	0	0	0	0	0	0	0	0	0	0	0	0	0	0	0	0	0	0	0	0	0	0	0	0	0	0	0	0	0	0	0	0	0	0	0	0	0	0	0	0	0	0	0	0
1430	Threadfins, tasselfishes nei	4600	10200	12600	12400	14400	24300	21900	27400	19100	20200	19900	21500	19300	21800	22400	23400	29000	26200	27100	29100	34155	42030	35356	49384	58613	52017	43131	47003	53960	47897	37129	38605	44145	43111	43104	42440	42762	49464	50953	67278	41990	47995	54636	47024	50907	54624	51837	50769
1431	Threadsail filefish	0	0	0	0	0	0	0	0	0	0	0	0	0	0	0	0	0	0	0	0	0	0	300	2000	12500	81394	114671	128098	199920	230298	229230	187625	182356	172732	181008	256529	327516	153588	221728	159104	230252	70454	34872	11365	4382	1755	1772	16318
1432	Three-spined stickleback	0	0	0	0	0	0	0	0	0	0	0	0	0	0	0	0	0	0	0	0	0	0	0	5000	5612	9144	0	7526	7865	18832	6083	4292	1036	6	4993	7543	6193	6492	12213	12853	11215	8400	915	1171	439	424	385	462
1433	Thresher	0	0	0	0	0	0	0	0	0	0	0	0	0	0	0	0	0	0	0	0	0	0	0	0	0	0	0	0	0	0	0	0	0	0	3	6	3	9	33	27	21	29	119	28	34	29	20	67
1434	Thresher sharks nei	0	0	0	0	0	0	0	0	0	0	0	0	0	0	0	0	0	0	0	0	0	0	0	0	0	0	0	0	0	0	0	0	0	0	0	0	0	0	0	0	0	1348	1058	1728	1659	1113	510	160
1435	Thumbprint emperor	0	0	0	0	0	0	0	0	0	0	0	0	0	0	0	0	0	0	0	0	0	0	0	0	0	0	0	0	0	0	0	0	0	0	0	0	0	0	0	0	0	0	0	0	0	0	0	0
1436	Tiger shark	0	0	0	0	0	0	0	0	0	0	0	0	0	0	0	0	0	0	0	0	0	0	0	0	0	0	0	0	0	0	0	0	0	0	0	0	0	0	0	0	0	0	0	0	0	0	0	0
1437	Tigertooth croaker	0	0	0	0	0	0	0	0	0	0	0	0	0	0	0	0	0	0	0	0	0	0	0	0	0	0	0	0	0	0	0	0	0	0	0	0	0	0	0	0	0	0	0	0	0	0	0	10643
1438	Tilefishes nei	1400	1500	2100	2800	2300	2200	3300	5800	5300	4700	4600	4700	4700	4600	3400	3800	4200	4100	4400	4500	5400	4000	4600	4800	3772	3719	3692	4612	5434	5689	3767	5478	4962	3705	4099	3254	3344	3186	2317	2072	2537	3178	5139	4619	4939	9726	10071	9157
1439	Titi shrimp	0	0	0	0	0	0	0	0	0	0	0	0	0	0	0	0	0	0	0	0	0	0	0	0	0	0	0	0	0	0	0	0	0	0	0	0	0	0	0	0	0	0	0	0	0	0	0	0
1441	Toadfishes, etc. nei	0	0	0	0	0	0	0	0	0	0	0	0	0	0	0	0	0	0	0	0	0	0	0	0	0	0	0	0	0	0	0	0	0	0	0	0	0	0	0	0	0	0	0	0	0	0	0	1
1442	Toli shad	100	300	400	400	400	400	400	400	400	400	400	500	600	600	600	700	800	700	800	800	900	1000	700	700	1418	797	2202	1519	2223	1483	1493	2074	2437	2884	2017	2376	2144	1577	2299	2135	3558	2960	3855	4655	2703	1876	2131	3011
1443	Tonguefishes	3300	3300	4000	3700	5200	4900	5700	5100	4700	4400	6200	6200	7900	10800	10100	12300	14100	12100	12800	11800	13710	15391	16488	22869	23156	27088	35714	33494	33770	35298	26224	29573	27238	29327	31177	28751	29137	27219	23245	25285	24888	28404	24829	22471	26530	27487	28387	29018
1444	Tope shark	600	1100	1600	2800	2200	2200	3500	3900	4300	3500	2200	1700	800	1900	900	1200	900	1000	900	1400	1500	2000	1700	700	667	1076	1122	1235	754	2842	1956	3057	4010	5683	5428	4801	4203	2731	3192	2920	3049	2994	2877	3160	3065	4189	3595	4782
1445	Torpedo rays	0	0	0	0	0	0	0	0	0	0	0	0	0	0	0	0	0	0	0	0	0	0	0	0	0	0	0	0	0	0	0	0	0	0	1	6	11	1	4	14	17	19	15	21	21	20	16	18
1446	Torpedo scad	3000	2600	3100	3100	2100	2100	2100	2100	2600	2600	3100	1300	1300	2300	2400	3000	6800	5700	4900	7100	14700	14100	10200	12400	17531	15927	32640	40488	35214	32320	33600	23970	24224	49478	42943	32117	44758	50497	57027	58608	53648	59536	68837	72648	78386	64260	59552	70059
1447	Totoaba	0	0	0	0	3500	3300	4000	4500	3000	4000	1000	2000	1000	1100	1300	1000	1400	900	900	500	500	200	300	200	142	108	0	0	0	0	0	0	0	1	0	5	3	56	0	0	0	0	0	0	0	0	0	0
1448	Transparent goby	0	0	0	0	0	0	0	0	0	0	0	0	0	0	0	0	0	0	0	0	0	0	0	0	0	0	0	0	0	0	0	0	0	0	0	0	0	0	0	0	0	0	0	0	0	0	0	0
1449	Trematomus nei	0	0	0	0	0	0	0	0	0	0	0	0	0	0	0	0	0	0	0	0	0	0	0	0	0	0	0	0	0	0	0	0	0	0	0	0	0	0	0	0	0	0	0	0	0	0	0	0
1450	Triangular rockcod	0	0	0	0	0	0	0	0	0	0	0	0	0	0	0	0	0	0	0	0	0	0	0	0	0	0	0	0	0	0	0	0	0	0	0	0	0	0	0	0	0	0	0	0	0	0	0	0
1451	Triangular tivela	0	0	0	0	0	0	0	0	0	0	0	0	0	0	0	0	0	0	0	0	0	0	0	0	0	0	0	0	0	0	0	0	0	0	0	0	0	0	0	0	0	0	0	0	0	0	126	196
1452	Triggerfishes, durgons nei	7	13	33	20	19	23	11	10	8	6	6207	3404	16708	18508	213	213	107	309	607	811	1000	1300	4100	6100	9092	10330	10211	11167	10879	15606	70902	105118	96996	78390	45090	40000	75421	50584	20613	3636	5416	5661	4758	4865	4433	3782	4078	8531
1453	Tripletail	0	0	0	0	0	0	0	0	0	0	0	0	0	0	0	0	0	0	0	0	0	0	0	0	0	0	0	0	0	0	0	0	0	0	0	0	0	0	0	0	0	0	0	0	0	0	0	0
1454	Tristan da Cunha rock lobster	400	400	400	400	400	400	400	500	500	500	500	500	500	500	500	600	600	600	600	600	600	556	857	562	622	796	839	619	545	424	433	415	461	395	384	370	342	405	441	427	451	426	361	362	321	344	327	321
1455	Trochus shells	500	500	900	1700	2000	1800	1800	1500	1000	700	600	300	300	400	800	900	900	1000	1100	1100	800	800	1100	1100	508	833	833	1623	2364	1726	1623	1308	1010	971	1126	2124	2222	1786.22	2324.06	1718.69	1624.34	906.86	1255.39	1140.21	1401.65	1523.65	940.46	997.12
1456	Tropical spiny lobsters nei	523	974	1066	1140	2709	2790	2534	2594	2487	2030	2159	2790	2835	3165	3003	3818	4222	4304	3442	4140	6200	6141	7225	8108	8118	9138	14006	9287	7624	8693	9539	7869	6640	6796	7012	8091	11640	9970	12282	11176	11535	10752	10836	8969	11023	10754	10471	19240
1457	Trout sweetlips	0	0	0	0	0	0	0	0	0	0	0	0	0	0	0	0	0	0	0	0	0	0	0	0	0	0	0	0	0	0	0	0	0	0	0	0	0	0	0	0	0	0	0	0	0	0	0	0
1459	Trumpeters nei	300	200	300	300	300	300	300	300	400	300	0	0	0	0	1200	1200	900	1100	1000	800	1000	1000	800	800	737	608	593	689	834	982	939	833	551	638	792	672	565	278	345	357	367	486	403	556	528	685	747	776
1460	Tsivakihini paste shrimp	0	0	0	0	0	0	0	0	0	0	0	0	0	0	0	0	0	0	0	0	0	0	0	0	0	0	0	0	0	0	0	0	0	0	0	0	0	0	0	0	0	0	0	0	0	0	0	0
1461	Tub gurnard	0	0	0	0	0	0	0	0	0	0	0	0	0	0	0	0	0	0	0	0	0	0	0	0	0	0	0	0	0	0	0	0	0	0	0	0	0	0	0	0	0	0	0	0	0	0	5	4
1462	Tuberculate abalone	0	0	0	0	0	0	0	0	0	0	0	0	0	0	0	0	0	0	0	0	0	0	0	0	0	0	0	0	0	0	0	0	0	0	0	0	0	0	0	0	1	0	3	11	3	49	62	75
1463	Tule nei	0	0	0	0	0	0	0	0	0	0	0	0	0	0	0	0	0	0	0	0	0	0	0	0	0	0	0	0	0	0	0	0	0	0	0	0	0	0	0	0	429	630	686	234	71	127	102	92
1464	Tuna-like fishes nei	4515	14650	15893	15140	15472	16086	16196	16292	20480	18685	17508	32003	40686	40100	57964	55505	62677	73420	78575	83351	49871	61571	79701	95072	81938	69879	84459	75937	115242	97889	99646	116823	124477	112742	112804	133757	141160	170479	189596	173040	179134	173993	199497	198441	174815	215305	221025	234104
1465	Turban shells nei	0	0	0	0	0	0	0	300	200	300	400	600	400	300	400	400	300	500	400	400	400	400	400	400	400	400	400	400	500	300	400	500	500	400	300	500	800	1000	6.19	32.25	61.09	8.04	23.95	20	17.8	97	90	90
1466	Turbot	7900	7500	7500	7800	7900	7900	8500	9900	11200	10200	8500	9100	8500	9500	9100	8000	9400	8100	8400	9100	9623	8616	8342	9849	6694	7058	8138	9726	9203	13701	10203	10561	11066	12149	6542	4236	4327	5318	8359	9353	10138	10527	9702	11069	11548	10941	8881	7445
1467	Turbots nei	0	0	0	0	0	0	0	0	0	0	0	0	0	0	0	0	0	600	900	800	1135	1374	1037	798	1107	1012	1380	1640	1416	1331	1154	938	1213	1608	1402	1308	1716	1831	1988	1485	1388	1058	1766	1288	1213	1923	1377	964
1468	Tusk(=Cusk)	12932	15079	18878	17586	17259	19074	20533	21193	35345	26819	38521	42256	39707	40697	44681	43830	35422	38447	38205	28936	30578	32244	35240	46826	48852	36220	40913	38128	37733	48993	55619	47187	49227	47811	46331	48970	47543	46601	39011	46979	44909	47416	45527	40319	33435	32192	30296	24745
1469	Twaite shad	0	0	0	0	0	0	0	0	0	0	0	0	0	0	0	0	0	0	0	0	0	0	0	0	0	0	0	0	0	0	0	0	0	0	0	0	0	0	0	0	0	0	0	4	3	1	2	1
1470	Two-spot red snapper	0	0	0	0	0	0	0	0	0	0	0	0	0	0	0	0	0	0	0	0	0	0	0	0	0	0	0	0	0	0	0	0	0	0	0	0	0	0	0	0	0	0	0	0	0	0	0	0
1471	Twobar seabream	0	0	0	0	0	0	0	0	0	0	0	0	0	0	0	0	0	0	0	0	0	0	0	0	0	0	0	0	0	0	0	0	0	0	0	0	0	0	0	0	0	0	0	0	0	0	0	1642
1472	Undulate ray	0	0	0	0	0	0	0	0	0	0	0	0	0	0	0	0	0	0	0	0	0	0	0	0	0	0	0	0	0	0	0	0	0	0	0	0	0	0	0	0	0	0	0	0	0	0	0	0
1473	Unicorn cod	5200	5200	5200	14800	10000	3400	1500	1300	4100	4000	6300	4100	3500	5700	4000	5800	3000	2400	2100	2100	2800	5000	6200	7000	4711	2156	1595	1479	531	1146	1137	972	929	1752	1386	1851	3075	2286	4592	1089	1246	1605	2852	1686	1214	1232	1287	1351
1474	Unicorn icefish	0	0	0	0	0	0	0	0	0	0	0	0	0	0	0	0	0	0	0	0	0	0	0	0	0	0	0	98	129	4	4	2	0	0	0	20	0	0	0	0	0	0	0	1	0	1	0	8
1475	Vadigo	0	0	0	0	0	0	0	0	0	0	0	0	0	0	0	0	0	0	0	0	0	0	0	0	0	0	0	0	0	0	0	0	0	0	0	0	0	0	0	0	0	0	0	0	0	0	0	0
1476	Various sharks nei	7000	7100	6000	6900	6900	6900	8000	10200	9800	10800	10400	9800	2200	2900	3900	3500	3600	3500	3800	3200	500	900	500	700	761	285	1241	859	1841	1146	681	1604	6256	2915	4332	8122	8633	7488	7185	7638	8178	9354	11749	10614	15210	23054	8286	22594
1477	Various squids nei	51091	55957	65802	62198	57545	66854	72525	69186	59066	82882	79817	70906	92541	101596	74286	85706	88646	114889	101308	114566	102846	134438	143723	173202	213054	219328	248611	326495	340937	374468	437526	373794	521498	519172	464327	551403	490623	560033	507215	649333	603984	500235	417488	260274	319961	363501	364714	239841
1478	Veined squid	0	0	0	0	0	0	0	0	0	0	0	0	0	0	0	0	0	0	0	0	0	0	0	0	0	0	0	0	0	0	0	0	0	0	0	0	0	0	0	0	0	0	0	0	0	0	0	0
1479	Velvet belly	0	0	0	0	0	0	0	0	0	0	0	0	0	0	0	0	0	0	0	0	0	0	0	0	0	0	0	0	0	0	0	0	0	0	0	0	0	0	0	0	0	0	0	0	0	0	0	0
1480	Velvet leatherjacket	0	0	0	0	0	0	0	0	0	0	0	0	0	0	100	100	100	100	100	200	500	600	500	500	492	76	216	213	226	261	486	348	229	196	264	305	373	447	398	282	366	413	337	290	351	329	442	1095
1481	Velvet swimcrab	0	0	0	0	0	0	0	0	0	0	0	0	0	0	0	0	0	0	0	0	0	0	0	0	0	0	0	0	0	0	0	0	0	0	0	0	0	0	0	16	43	103	177	153	154	135	0	0
1482	Velvet whalefish	0	0	0	0	0	0	0	0	0	0	0	0	0	0	0	0	0	0	0	0	0	0	0	0	0	0	0	0	0	0	0	0	0	0	0	0	0	0	0	0	0	0	0	0	0	0	0	0
1483	Vendace	3000	3000	2000	3400	3000	3100	3100	3600	4800	3800	4300	5400	5000	5100	4501	4550	5962	5469	6686	6930	7227	7846	7343	6604	11010	7748	8149	6214	9066	7703	13197	12504	12964	12819	12860	12421	10855	10028	8201	7385	7700	7309	5707	5843	5719	5707	7689	7613
1484	Venus clams nei	0	0	0	0	0	1500	2100	2500	1600	1300	1800	2200	2000	2000	700	900	800	1900	1500	3200	2900	2900	13700	2600	2291	2087	2901	4501	7429	8290	11697	11188	13059	8179	3444	5316	8317	7843	10305	13933	8455	9754	6767	6007	6490	7761	6389	5293
1485	Vermilion snapper	0	0	0	0	0	0	0	0	0	0	0	0	0	0	0	0	0	0	0	0	0	0	0	0	0	0	0	0	0	0	0	0	0	0	0	0	0	0	0	0	0	0	0	0	0	0	0	678
1486	Violet warehou	0	0	0	0	0	0	0	0	0	0	0	0	0	0	0	0	0	0	0	0	0	0	0	0	0	0	0	0	0	0	0	0	0	0	0	0	0	0	0	0	0	0	0	0	0	0	0	0
1487	Volutes nei	0	0	0	0	0	0	0	0	0	0	0	0	0	0	0	0	0	0	0	0	0	0	0	0	0	0	0	0	0	0	0	0	0	0	0	0	0	0	0	0	0	0	0	4294	4888	7454	6648	5166
1488	Wahoo	4	4	4	3	3	3	3	3	3	3	103	103	103	103	704	404	204	504	504	404	382	5469	382	283	392	616	379	467	2138	574	555	4497	2404	2572	2345	1142	1286	1434	1629	2279	2471	2447	2236	2356	2331	2129	2356	2962
1489	Wakame	0	0	0	0	0	0	0	0	0	0	0	0	0	0	0	0	0	0	0	0	0	0	0	0	0	0	0	0	0	0	0	0	0	0	0	0	0	0	0	0	3823	4582	3685	3034	3265	3148	4044	2936
1490	Warehou nei	1600	2700	2700	3500	2600	2200	4500	6500	6700	5800	5700	4800	4000	7800	7700	6100	7400	8700	8300	7900	28000	15600	12600	11200	10290	9179	20126	30424	23437	14654	16852	24452	36698	8649	13084	20555	41518	48122	30519	21795	17594	12550	17259	11012	16321	13638	10382	8922
1491	Warsaw grouper	0	0	0	0	0	0	0	0	0	0	0	0	0	0	0	0	0	0	0	0	0	0	0	0	0	0	0	0	0	0	0	0	0	0	0	0	0	0	0	0	0	0	0	0	54	37	16	23
1492	Weakfishes nei	8213	8252	9260	7706	11192	15803	14710	15986	12096	19907	20284	24098	29034	25933	25491	21965	22946	25183	32999	33732	32100	42400	45800	46100	52733	64300	63925	58800	59385	57390	57847	72432	65472	70600	76397	70426	54072	52696	46454	47649	50484	50599	50004	51382	50180	49691	44001	40706
1493	Weathervane scallop	0	0	0	0	0	0	0	0	0	0	0	0	0	0	0	0	0	0	6606	7189	5100	3300	4100	3900	1684	1225	935	87	47	112	2461	20343	5956	3677	5445	3649	2608	2714	961	1398	2415	3649	6884	6224	4944	1950	2372	2
1494	Wedge sole	1200	600	700	1200	1200	1300	1300	1500	1500	2100	1700	1100	1200	1400	1100	1200	1500	1500	1500	3500	0	0	0	0	0	0	0	0	864	695	728	712	749	605	535	588	763	578	670	578	579	458	551	713	886	1000	885	656
1495	Weeverfishes nei	0	0	0	0	0	0	0	0	0	0	0	0	0	0	0	0	0	0	0	0	0	0	0	0	0	0	0	0	0	0	0	0	0	0	0	0	0	0	0	0	0	0	0	0	0	0	0	0
1496	Weevers nei	0	0	0	0	0	0	0	0	0	0	0	0	0	0	0	0	0	0	0	0	0	0	0	0	0	0	0	0	0	0	0	0	0	0	0	0	0	0	0	0	0	0	0	0	0	0	0	0
1497	Wellington flying squid	0	0	0	0	0	0	0	0	0	0	0	0	0	0	0	0	0	0	0	0	0	0	100	2100	147	1076	94	557	5082	6088	843	48830	48857	55698	90077	67092	28106	32697	38484	52979	29811	35156	64434	45148	79449	94098	53699	65391
1498	West African Spanish mackerel	0	0	0	0	0	0	0	0	0	0	0	0	0	0	0	0	0	0	1800	2500	200	1300	2100	1600	4713	1140	1901	2572	6716	4167	4921	2600	4951	5060	4193	4402	3155	1745	3254	3073	5387	4494	3689	2743	2210	3559	2967	2248
1499	West African croakers nei	4700	4700	5000	5200	5800	5900	6400	7400	7400	8400	9900	10300	11400	17400	16900	24000	24900	18300	24900	21300	23835	37481	35157	34842	36394	35565	34300	36519	52953	49082	48195	45761	47807	44114	39072	45338	38494	20109	31821	42614	30882	31356	31202	23712	25113	21876	30349	24212
1501	West African geryon	0	0	0	0	0	0	0	0	0	0	0	0	0	0	0	0	0	0	0	0	0	0	0	0	9665	2190	939	3155	6208	5645	5834	5342	6011	5626	5939	5976	6198	6237	7849	5665	2326	7101	10248	10270	9147	7163	5329	3415
1502	West African goatfish	0	0	0	0	0	0	0	0	500	500	1000	1000	1000	1000	1900	2300	2100	2800	1800	2100	2343	2597	2229	1654	1300	2446	2435	2765	3401	3311	3193	2270	3355	2419	2888	3092	3636	3876	3594	4272	2663	3550	6221	4555	5200	1619	7126	3277
1503	West African ilisha	0	0	0	0	0	0	0	0	0	0	0	0	0	0	0	0	0	0	1200	2300	1600	2300	4315	4774	4549	536	16335	7650	12045	5016	5840	4973	5028	6395	6588	11250	10622	13042	8181	7148	9380	11651	8961	6935	7361	6918	11585	8797
1504	West African ladyfish	0	0	0	0	0	0	0	0	0	0	0	0	0	0	0	0	0	0	0	0	0	1100	1300	1283	1322	1336	883	911	929	952	0	0	0	1039	1291	318	376	12	12	658	373	635	579	579	544	1474	379	735
1505	West coast sole	1900	1500	1500	1500	1400	1400	1600	1200	1400	600	1000	2100	1000	1900	1900	2000	2300	1200	800	1000	400	700	1600	2100	985	552	195	344	947	1017	546	1752	2566	869	815	841	1454	1006	918	432	516	299	210	574	661	463	409	517
1506	Western Atlantic seabream	0	0	0	0	0	0	0	0	0	0	0	0	0	0	0	0	0	0	0	0	0	0	0	0	0	0	0	0	0	0	0	0	0	0	0	0	0	0	0	0	0	0	0	0	0	0	0	0
1507	Western king prawn	0	0	0	0	0	0	0	0	0	0	0	0	0	0	0	0	0	0	0	0	500	600	600	1400	1200	1074	1241	1584	2092	2017	1926	1821	1297	1852	1541	1375	1694	1763	1576	1822	1673	1795	2117	2231	1777	3072	3350	3629
1508	Western white shrimp	0	0	0	0	0	0	0	0	0	0	0	0	0	0	0	0	0	0	0	0	1100	1400	1600	1900	1902	1408	1147	1556	1737	779	1258	2558	2089	1883	1876	951	1273	1036	1257	1958	920	468	579	549	759	686	1158	1505
1509	Whelk	2800	3000	2700	2900	2600	2500	1800	2000	2000	2000	1900	1900	1900	1900	1800	1800	2100	2400	2400	2400	2500	2600	2900	5500	6096	6102	6248	7111	7611	6339	5149	5622	6033	5860	6127	5862	6983	9059	14045	6011	7040	8799	6558	7402	9485	15852	24723	27659
1510	Whelks	681	659	725	1003	862	1184	1199	1291	1014	858	1136	910	1280	1832	1129	1032	2017	1339	1336	1647	1500	1000	1100	1400	2583	2627	1773	840	1461	1474	984	586	1736	1564	1964	1929	3741	2830	3036	2330	1557	2693	2579	4429	2807	2846	4294	3362
1511	Whip stingray	20000	15000	15000	17100	18400	18700	18000	17600	16800	15500	14200	13000	12400	13700	12100	10300	10700	10600	8000	8500	10200	7700	7000	7500	6424	7684	7819	9365	8263	9496	11882	9400	9990	8083	9047	6577	6609	6799	6637	5350	5492	4778	4585	4247	4040	3985	4029	3959
1512	White barbel	0	0	0	0	0	0	0	0	0	0	0	0	0	0	0	0	0	0	0	0	0	0	0	0	0	0	0	0	0	0	0	0	0	0	0	0	0	0	7	5	0	0	0	0	0	0	0	0
1513	White croaker	134	265	376	217	237	111	96	112	146	130	115	92	141	106	74	97	114	86	532	354	300	200	200	200	245	290	235	233	222	128	0	0	557	325	698	644	489	414	470	324	278	434	320	296	205	256	242	167
1514	White grouper	0	0	0	0	0	0	0	0	200	200	300	300	500	500	600	1100	1700	1900	2100	2000	1800	1900	1939	1436	1151	1200	1261	1469	986	555	509	654	471	517	1279	1122	771	879	2206	1625	1145	486	598	649	674	717	652	466
1515	White grunt	0	0	0	0	0	0	0	0	0	0	0	0	0	0	0	0	0	0	0	0	0	0	0	0	0	0	0	0	0	0	0	0	0	0	0	0	0	0	0	0	0	0	0	0	0	0	0	0
1516	White hake	17580	15751	18529	16564	14042	13329	16233	12306	12626	11872	10977	11296	11243	11141	12937	9975	10997	9254	7645	8543	11875	22542	21051	18776	18065	20540	17014	17999	17851	18152	24964	26442	24663	21713	23989	27195	25383	30751	18515	18533	19822	19443	22005	17669	12108	10810	8303	6830
1517	White margate	0	0	0	0	0	0	0	0	0	0	0	0	0	0	0	0	0	0	0	0	0	0	0	0	0	0	0	0	0	0	0	0	0	0	0	0	0	0	0	0	0	0	0	0	0	0	0	0
1518	White mullet	0	0	0	0	0	0	0	0	0	0	0	0	0	0	0	0	0	0	0	0	0	0	0	0	0	0	0	0	0	0	0	0	0	0	0	0	0	0	0	0	0	0	0	0	0	0	0	0
1519	White perch	1179	1034	1042	976	1376	1111	953	889	945	1141	836	1006	1332	981	696	1007	1438	1114	1305	1438	1100	1200	900	700	651	605	482	559	375	272	593	587	62	141	175	217	219	334	340	338	314	729	818	935	747	802	995	1164
1520	White seabream	0	0	0	0	0	0	0	0	0	0	0	0	0	0	0	0	0	0	0	0	120	160	121	109	106	100	96	140	153	127	213	162	462	340	514	485	445	508	581	746	670	622	673	826	681	930	1053	1063
1521	White skate	0	0	0	0	0	0	0	0	0	0	0	0	0	0	0	0	0	0	0	0	0	0	0	0	0	0	0	0	0	0	0	0	0	0	0	0	0	0	0	0	0	0	0	0	0	0	0	0
1522	White snake mackerel	0	0	0	0	0	0	0	0	0	0	0	0	0	0	0	0	0	0	0	0	0	0	0	0	0	0	0	0	1	0	0	0	0	0	0	0	0	0	0	0	0	0	0	0	0	0	0	0
1523	White steenbras	0	0	0	0	0	0	0	0	0	0	0	0	0	0	100	100	300	100	0	0	100	0	0	0	9	64	29	268	219	111	103	296	198	171	165	87	162	61	4	17	37	1	11	4	1	11	7	8
1524	White stumpnose	0	0	0	0	0	0	0	0	0	0	0	0	0	0	0	0	0	0	0	0	0	0	0	0	30	61	32	6	12	4	4	7	4	51	58	64	109	119	165	196	291	141	134	139	143	168	237	165
1525	White sturgeon	0	0	0	0	0	0	0	0	0	0	0	0	0	0	0	0	0	0	0	0	0	0	0	0	0	0	0	0	0	0	0	0	0	0	0	0	0	0	0	0	0	0	0	0	0	0	0	0
1526	White teatfish	0	0	0	0	0	0	0	0	0	0	0	0	0	0	0	0	0	0	0	0	0	0	0	0	0	0	0	0	0	0	0	0	0	0	0	0	0	0	0	0	0	0	0	0	0	0	0	0
1527	White trevally	500	600	400	600	700	900	900	1400	1500	2100	2100	2100	2500	2400	2400	2600	3100	3100	3500	3300	4200	6000	6000	4900	5106	3496	5680	6482	6526	5676	4324	4621	4780	3791	3841	3893	3371	2593	2805	3203	2868	3303	2900	3393	3406	3910	3833	3813
1528	White warehou	0	0	0	0	0	0	0	0	0	0	0	0	0	0	0	0	0	0	0	0	0	0	0	0	0	0	0	0	0	0	0	0	0	0	0	0	0	0	0	565	532	466	1124	819	1072	2348	1467	2432
1529	White weakfish	1034	1004	2005	941	961	783	894	684	1293	1553	561	315	261	404	631	648	607	555	391	498	500	400	400	400	341	536	480	437	408	408	399	348	29	34	54	56	44	53	49	43	56	74	54	44	35	33	46	28
1530	White-blotched grouper	0	0	0	0	0	0	0	0	0	0	0	0	0	0	0	0	0	0	0	0	0	0	0	0	0	0	0	0	0	0	0	0	0	0	0	0	0	0	0	0	0	0	0	0	0	0	0	0
1531	White-clawed crayfish	0	0	0	0	0	2900	3700	2400	2400	2400	1000	300	300	300	300	400	400	400	500	500	1100	1800	500	500	855	1057	837	778	643	519	200	50	50	50	10	5	5	0	0	0	0	0	0	0	0	0	0	0
1532	Whitebelly prawn	0	0	0	0	0	0	0	0	0	0	0	0	0	0	0	0	0	0	0	0	0	0	0	0	0	0	0	0	0	0	0	0	0	0	0	0	0	0	0	0	0	0	0	0	0	0	0	0
1533	Whitefin wolf-herring	0	0	0	0	0	0	0	0	0	0	0	0	0	0	0	0	0	0	0	0	0	0	0	0	0	0	0	0	0	0	0	0	0	0	0	0	0	0	0	0	0	0	0	0	0	0	0	5708
1534	Whitefishes nei	24601	27231	25856	29594	31418	33621	33613	29748	31351	32216	35881	34938	30223	28693	26342	25102	24780	23580	22713	21317	19000	18900	22500	24000	24105	22973	22610	25898	21921	24286	27583	25684	23676	17980	17539	18769	22261	24498	9484	23622	25320	22674	16026	14932	9974	10162	12746	13081
1535	Whitehead's round herring	0	0	0	0	0	0	0	0	0	0	0	0	0	0	2500	2100	4500	12700	13500	14300	23900	23700	20600	30000	1779	29628	18510	36530	68913	14481	14132	24301	31491	69662	29551	42461	57525	34820	62006	44406	44710	33484	49004	61419	55525	78792	67773	97279
1536	Whiteleg shrimp	800	900	900	1000	1400	1700	2300	2100	2700	2800	2800	4600	4700	5000	5000	5700	5300	6000	6600	9190	6150	5850	6600	7295	5490	5950	6900	5194	6119	7787	7800	8000	8000	8900	6300	6023	9346	9580	8100	7640	8303	13587	13900	14878	11175	7258	5735	5046
1537	Whitemouth croaker	25100	24700	24800	23100	22400	27300	33400	34200	32600	34100	35400	29600	52000	41400	41300	36900	32900	37700	55900	44600	48500	56900	56500	65700	50352	66492	75711	78779	96696	112097	83552	83538	86071	87949	75682	60703	74088	75455	70582	65031	59308	68638	72613	70244	77122	88569	78698	76857
1538	Whitespotted conger	0	0	0	0	0	0	0	0	0	0	0	0	0	0	0	0	0	0	4500	4500	5500	3900	4600	4600	6629	7843	8166	8497	6962	12987	9614	13257	14143	8838	12751	24010	23208	20143	19680	23368	22053	22337	24163	29882	21703	19667	17314	19136
1539	Whitespotted wedgefish	0	0	0	0	0	0	0	0	0	0	0	0	0	0	0	0	0	0	0	0	0	0	0	0	0	0	0	0	0	0	0	0	0	0	0	0	0	0	0	0	0	0	0	0	0	0	0	0
1540	Whiting	73400	99500	106600	99800	113900	126000	123300	142100	137900	162400	124400	165900	148800	178900	160400	183700	240300	188500	260500	282000	231041	171538	165816	213431	268006	224868	283616	199392	226947	253317	188242	204791	187078	185921	172611	171341	137195	151269	152736	113571	103587	106272	109811	114878	110931	107753	98595	88163
1541	Whitson's grenadier	0	0	0	0	0	0	0	0	0	0	0	0	0	0	0	0	0	0	0	0	0	0	0	0	0	0	0	0	0	0	0	0	0	0	0	0	0	0	0	0	0	0	0	0	0	0	0	0
1542	Widow rockfish	0	0	0	0	0	0	0	0	0	0	0	0	0	0	0	0	0	0	0	0	0	0	0	0	0	6132	1378	0	0	0	0	0	0	0	0	0	0	0	0	0	0	0	0	0	0	0	0	7751
1543	Windowpane flounder	0	0	0	0	0	0	0	0	0	0	0	0	0	0	0	0	0	0	0	0	0	0	0	0	1	1981	2084	1747	1792	1490	922	1105	12	1252	1830	4200	3222	2282	2549	2640	1955	3669	2099	1603	526	759	46	48
1544	Winter flounder	13913	11318	10402	7893	7681	7282	8780	8565	8781	8674	10062	15195	14354	12290	14446	17230	18492	17097	11829	17268	17012	19807	14948	14722	12226	11769	11373	13426	14953	15102	20716	22994	18331	18307	15838	13777	14505	15543	12600	11476	11647	11999	9913	7934	7040	6806	8155	8313
1545	Witch flounder	7989	8325	7917	10444	9173	10893	9901	4803	5305	5033	21657	19235	19010	16717	21232	28701	35940	48104	56461	41426	43141	62739	49784	55367	41447	36696	36366	29106	24620	20841	18436	16975	18678	20557	23994	29050	31074	35052	32821	29676	28664	21289	21732	16839	13969	14954	15048	17830
1546	Wolf-herrings nei	5100	9500	11300	11800	14900	13600	16200	15000	14900	14500	15500	19600	22500	21600	22400	24300	27000	27600	29800	29100	35600	35300	33700	36000	35550	37940	41125	33379	32347	30791	38508	37940	34218	40985	39406	49121	50703	48334	48717	55336	61550	51730	44520	46509	46617	51021	46855	56304
1547	Wolffishes(=Catfishes) nei	9598	10102	10312	10893	10516	8798	13981	17031	16168	13315	20944	28715	32680	23391	22237	22286	25252	19419	24024	26136	22614	25274	26766	36750	46105	40790	28335	23056	27720	42760	25014	18617	22419	22327	17711	14555	18102	22190	18559	14197	11651	12123	11872	13507	16768	17926	19218	33313
1548	Wrasses, hogfishes, etc. nei	500	800	900	1000	1100	1000	1000	1200	1200	1000	1000	300	1100	1100	1100	0	0	0	100	100	3600	3400	3900	5700	6491	7361	7780	6156	7447	6967	8658	7731	8202	9773	14979	15318	13656	13541	14640	15802	14637	16668	15330	20122	25520	23464	21983	22662
1549	Wreckfish	0	0	0	0	0	0	0	0	0	0	800	800	1500	500	500	200	200	200	300	300	500	400	300	200	167	324	465	319	361	411	248	616	927	825	173	206	498	538	471	561	543	517	807	1047	1196	1090	1140	858
1550	Yellow croaker	63800	81500	82100	79900	80300	82100	110300	124300	105200	118000	131300	114000	100300	107700	111700	134500	133500	114500	114600	89600	104900	85400	62000	77200	76030	54855	58150	35914	55188	80124	90781	76244	52097	41701	31119	41656	33536	44648	46460	38807	52895	85553	103667	110544	143504	181553	280036	156195
1551	Yellow snapper	0	0	0	0	0	0	0	0	2000	3000	1000	1000	2000	3300	1200	1900	1900	2600	4000	3100	2000	3000	2500	2300	2588	2047	2035	2660	3838	2855	4061	6734	4736	1984	6410	3058	3994	3196	2786	3398	4028	3727	4912	4460	4144	3930	4960	3163
1552	Yellow striped flounder	6500	6500	6800	6900	6000	7200	6900	7100	10200	7400	9200	7700	9500	12700	10300	13500	12000	16500	19800	20100	21600	18600	20800	21000	21588	23160	28022	25437	20367	24748	29466	26235	24006	23912	20951	24247	21472	22768	15999	15856	13204	13143	14631	13505	13343	13683	18066	18079
1553	Yellow-edged lyretail	0	0	0	0	0	0	0	0	0	0	0	0	0	0	0	0	0	0	0	0	0	0	0	0	0	0	0	0	0	0	0	0	0	0	0	0	0	0	0	0	0	0	0	0	0	0	0	0
1554	Yellowbar angelfish	0	0	0	0	0	0	0	0	0	0	0	0	0	0	0	0	0	0	0	0	0	0	0	0	0	0	0	0	0	0	0	0	0	0	0	0	0	0	0	0	0	0	0	0	0	0	0	0
1555	Yellowbelly rockcod	0	0	0	0	0	0	0	0	0	0	0	0	0	0	0	0	0	0	0	0	0	0	0	0	0	0	0	0	0	0	0	0	0	0	0	0	0	1	1	0	0	0	0	0	0	0	0	0
1556	Yellowedge grouper	0	0	0	0	0	0	0	0	0	0	0	0	0	0	0	0	0	0	0	0	0	0	0	0	0	0	0	0	0	0	0	0	0	0	0	0	0	0	0	0	0	0	0	0	0	0	0	15
1557	Yellowfin grouper	0	0	0	0	0	0	0	0	0	0	0	0	0	0	0	0	0	0	0	0	0	0	0	0	0	0	0	0	0	0	0	0	0	0	0	0	0	0	0	0	0	0	0	0	0	0	0	0
1558	Yellowfin hind	0	0	0	0	0	0	0	0	0	0	0	0	0	0	0	0	0	0	0	0	0	0	0	0	0	0	0	0	0	0	0	0	0	0	0	0	0	0	0	0	0	0	0	0	0	0	0	0
1559	Yellowfin notie	0	0	0	0	0	0	0	0	0	0	0	0	0	0	0	0	0	0	0	0	0	0	0	0	0	0	0	0	0	0	0	0	0	0	0	0	0	0	0	0	0	0	0	0	0	0	0	0
1561	Yellowfin seabream	0	0	0	0	0	0	0	0	0	0	0	0	0	0	0	0	0	0	0	0	0	0	0	0	0	55	58	75	130	38	76	54	64	93	181	92	82	159	107	122	74	84	158	167	210	273	234	249
1562	Yellowfin sole	0	0	0	0	0	0	0	0	0	0	0	0	0	0	0	0	0	0	0	0	71600	82900	49300	84200	47803	63377	67055	58612	120365	98317	61130	78861	82016	87827	126057	203149	178956	182796	218793	152777	150331	70860	123660	105793	107674	96765	101354	149302
1563	Yellowfin tuna	120031	105501	130891	127224	143290	164637	182222	205460	220324	226439	297832	294580	277616	254984	271179	269961	276145	255371	320711	334782	364976	315011	424028	474687	497495	507199	557240	571839	553988	563925	555990	610900	575368	606236	624204	738212	814236	891596	910568	946473	1043594	971783	1092166	1169587	1149386	1103912	1092232	1193952
1564	Yellowleg shrimp	100	100	100	200	200	300	300	300	300	300	300	500	600	700	800	700	700	700	200	400	900	700	300	1400	408	777	457	626	903	778	619	509	536	467	679	498	283	250	268	269	333	249	359	149	403	356	345	186
1565	Yellowlip emperor	0	0	0	0	0	0	0	0	0	0	0	0	0	0	0	0	0	0	0	0	0	0	0	0	0	0	0	0	0	0	0	0	0	0	0	0	0	0	0	0	0	0	0	0	0	0	0	0
1566	Yellownose skate	0	0	0	0	0	0	0	0	0	0	0	0	0	0	0	0	0	0	0	0	0	0	0	0	0	0	0	0	0	0	0	0	0	0	0	0	0	0	0	0	0	0	0	0	0	0	0	0
1567	Yellowspotted trevally	0	0	0	0	0	0	0	0	0	0	0	0	0	0	0	0	0	0	0	0	0	0	0	0	0	0	0	0	0	0	0	0	0	0	0	0	0	0	0	0	0	0	0	0	0	0	0	0
1568	Yellowstripe goatfish	0	0	0	0	0	0	0	0	0	0	0	0	0	0	0	0	0	0	0	0	0	0	0	0	0	0	0	0	0	0	0	0	0	0	0	0	4	4	10	10	9	9	10	10	52	65	83	73
1569	Yellowstripe scad	6800	14600	13800	14100	14900	15200	15400	15000	16500	16800	15100	18500	19600	20300	24000	25100	27300	28000	29100	28700	17100	19500	26600	43600	52846	51507	47993	48501	49671	60914	58926	78907	70603	85024	75097	82896	86961	90411	99258	111223	112933	113270	125962	135762	141887	143506	147125	160643
1570	Yellowtail amberjack	1601	2118	4285	2364	752	75	168	231	177	241	252	206	324	180	194	192	356	399	413	238	800	1000	800	800	1363	812	1142	658	896	596	660	522	1571	490	741	749	936	882	801	1025	661	612	626	882	784	1437	1042	961
1571	Yellowtail flounder	10938	8360	7705	6248	5789	6519	6643	10185	15116	13522	15055	20971	31083	41608	43481	50506	49184	44459	62663	65532	67040	70112	79400	66373	50784	44288	28645	30050	29728	37421	34922	33482	37121	45058	29701	30230	32639	24136	20828	16690	26603	21353	18271	12313	5946	3430	3840	5266
1572	Yellowtail rockfish	0	0	0	0	0	0	0	0	0	0	0	0	0	0	0	0	0	0	0	0	0	0	0	0	0	6085	2486	0	0	0	0	0	0	0	0	0	0	0	0	0	0	0	0	0	0	0	0	2744
1573	Yellowtail scad	0	0	0	0	0	0	0	0	0	0	0	0	0	0	0	0	0	0	0	0	0	0	0	0	0	0	0	0	0	0	0	0	0	0	0	0	0	0	0	0	0	0	0	0	0	0	0	0
1574	Yellowtail snapper	257	298	377	258	351	507	520	701	658	1823	1884	1933	2153	2577	2572	2583	2877	4637	3139	2840	3700	4300	5200	6000	4986	5775	4666	5818	6158	3365	4703	6169	5045	4859	4887	4633	6316	7008	5821	7200	7661	6728	5613	5200	5967	7017	7386	7471
1575	Yesso scallop	12800	12300	12100	13600	18300	16600	14800	15300	19800	21700	14200	10900	15400	11600	6900	5700	7400	6800	5000	14600	10865	15244	23948	22458	25699	30294	31417	44058	60260	82448	84934	93072	101267	130351	136768	121375	112995	148410	162546	192343	231770	180998	196301	226780	274290	279382	276406	266957
1576	[Aplodactylus punctatus]	0	0	0	0	0	0	0	0	0	0	0	0	0	0	0	0	0	0	0	0	0	0	0	0	0	0	0	0	0	0	0	0	0	0	0	0	0	0	0	0	0	0	0	0	0	0	0	0
1577	[Arius spp]	0	0	0	0	0	0	0	0	0	0	0	0	0	0	0	0	0	0	0	0	0	0	0	0	0	0	0	0	0	0	0	0	0	0	0	0	0	0	0	0	0	0	0	0	0	0	0	0
1578	[Chionobathyscus dewitti]	0	0	0	0	0	0	0	0	0	0	0	0	0	0	0	0	0	0	0	0	0	0	0	0	0	0	0	0	0	0	0	0	0	0	0	0	0	0	0	0	0	0	0	0	0	0	0	0
1579	[Chionodraco hamatus]	0	0	0	0	0	0	0	0	0	0	0	0	0	0	0	0	0	0	0	0	0	0	0	0	0	0	0	0	0	0	0	0	0	0	0	0	2	0	0	2	3	0	0	0	0	0	0	0
1580	[Chondracanthus chamissoi]	0	0	0	0	0	0	0	0	0	0	0	0	0	0	0	0	0	0	0	0	0	0	0	0	0	180	0	0	0	0	0	6	55	427	818	320	1176	1049	6966	8745	15169	11981	3748	4163	4572	6389	6690	11745
1581	[Dorosoma spp]	0	0	0	0	0	0	0	0	0	0	0	0	0	0	0	0	0	0	0	0	0	0	0	0	0	0	0	0	0	0	0	0	0	0	0	0	0	0	0	0	0	0	0	0	0	0	0	0
1582	[Dunaliella salina]	0	0	0	0	0	0	0	0	0	0	0	0	0	0	0	0	0	0	0	0	0	0	0	0	0	0	0	0	0	0	0	0	0	0	0	0	0	0	0	0	0	0	0	0	0	0	0	0
1583	[Gymnogongrus furcellatus]	0	0	0	0	0	0	0	0	0	0	0	0	0	0	0	0	0	0	0	0	0	0	0	0	0	0	1392	500	500	500	0	138	4	4	0	0	0	0	0	26	461	0	0	0	0	0	0	0
1584	[Lessonia spp]	0	0	0	0	0	0	0	0	0	0	0	0	0	0	0	0	0	0	0	0	0	0	0	0	0	0	0	0	0	0	0	0	0	0	0	0	0	0	0	0	0	0	0	0	0	0	2	3
1585	[Lessonia trabeculata]	0	0	0	0	0	0	0	0	0	0	0	0	0	0	0	0	0	0	0	0	0	0	0	0	0	0	0	0	0	0	0	0	0	0	0	0	0	0	0	0	0	0	0	0	0	0	0	0
1586	[Mazzaella laminarioides]	0	0	0	0	0	0	0	0	0	0	0	0	0	0	0	0	0	0	0	0	0	0	0	0	0	0	0	0	0	0	0	0	0	0	0	0	0	0	0	0	0	0	0	0	0	0	0	0
1587	[Notolepis spp]	0	0	0	0	0	0	0	0	0	0	0	0	0	0	0	0	0	0	0	0	0	0	0	0	0	0	0	0	0	0	0	0	0	0	0	0	0	0	0	0	0	0	0	0	0	0	0	0
1588	[Nototheniops nybelini]	0	0	0	0	0	0	0	0	0	0	0	0	0	0	0	0	0	0	0	0	0	0	0	0	0	0	0	0	0	0	0	0	0	0	0	0	0	0	0	0	0	0	0	0	0	0	0	0
1589	[Odontesthes smitti]	0	0	0	0	0	0	0	0	0	0	0	0	0	0	0	0	0	0	0	0	0	0	0	0	0	0	0	0	0	0	0	0	0	0	0	0	0	0	0	0	0	0	0	0	0	0	0	0
1590	[Parachaenichthys georgianus]	0	0	0	0	0	0	0	0	0	0	0	0	0	0	0	0	0	0	0	0	0	0	0	0	0	0	0	0	0	0	0	0	0	0	0	0	0	0	0	0	0	0	0	0	0	0	0	0
1591	[Paralabrax spp]	0	0	0	0	0	0	0	0	0	0	0	0	0	0	0	0	0	0	0	0	0	0	0	0	0	0	0	0	0	0	0	0	0	0	0	0	0	0	0	0	0	0	0	0	0	0	0	0
1593	[Raja taaf]	0	0	0	0	0	0	0	0	0	0	0	0	0	0	0	0	0	0	0	0	0	0	0	0	0	0	0	0	0	0	0	0	0	0	0	0	0	0	0	0	0	0	0	0	0	0	0	0
1594	[Sarcothalia crispata]	0	0	0	0	0	0	0	0	0	0	0	0	0	0	0	0	0	0	0	0	0	0	0	0	0	0	0	0	0	0	0	0	0	0	0	0	0	0	0	0	0	0	0	0	0	0	0	0
	Total tonnes harvested per year (non-mammal)	1.74568e+07	1.97999e+07	21663416	21765242	2.34531e+07	24794102	26504484	26738121	27430223	29710688	31980434	35510141	38732795	3.98772e+07	4.42317e+07	4.509e+07	4.89881e+07	52302730	55459085	53939387	59747868	59638122	55305134	55683467	58974126	58429558	61934938	60548164	62728339	6.31498e+07	63621736	6.54841e+07	6.73234e+07	6.68469e+07	7.25105e+07	7.43168e+07	7.95488e+07	8.01244e+07	8.34466e+07	8.39754e+07	8.01111e+07	7.91474e+07	8.0744e+07	8.16441e+07	8.71265e+07	8.6926e+07	8.82397e+07	8.75075e+07
[truncated: 13 more columns]

## Sheet: Low Fe Estimate
Species Number	Species Name	Category Number	Taxonomic Category	Low estimate kg Fe/tonne of harvest	kg of Fe harvested 1950	1951	1952	1953	1954	1955	1956	1957	1958	1959	1960	1961	1962	1963	1964	1965	1966	1967	1968	1969	1970	1971	1972	1973	1974	1975	1976	1977	1978	1979	1980	1981	1982	1983	1984	1985	1986	1987	1988	1989	1990	1991	1992	1993	1994
2	Acoupa weakfish	1	Actinopterygii	0.073	0	0	0	0	0	0	0	0	0	0	0	0	0	0	0	0	0	0	0	0	0	0	0	0	0	0	0	0	0	0	0	0	0	0	0	0	0	0	0	0	0	0	0	0	0
4	African forktail snapper	1	Actinopterygii	0.073	0	0	0	0	0	0	0	0	0	0	0	0	0	0	0	0	0	0	0	0	0	0	0	0	0	0	0	0	0	0	0	0	0	0	0	0	0	0	0	0	0	0	0	0	0
5	African moonfish	1	Actinopterygii	0.073	0	0	0	0	0	0	0	0	0	0	0	0	0	0	0	0	0	0	0	153.3	166.732	86.14	84.68	961.994	1282.9	579.839	21.024	522.972	163.958	302.439	238.783	226.957	184.982	421.429	243.236	495.743	486.107	343.1	248.492	234.184	352.225	120.523	124.757	93.294	54.75
6	African sicklefish	1	Actinopterygii	0.073	0	0	0	0	0	0	0	0	0	0	0	0	0	0	0	248.2	248.2	21.9	7.3	80.3	87.6	83.22	117.165	116.435	85.921	63.218	129.94	143.372	182.938	150.088	104.463	105.85	159.724	136.291	114.245	135.561	208.269	145.124	114.683	117.311	136.072	126.29	97.163	88.038	103.733
9	Alaska plaice	1	Actinopterygii	0.073	0	0	0	0	0	0	0	0	0	0	0	0	0	0	0	0	0	0	0	0	124.1	58.4	36.5	51.1	177.171	115.632	277.181	228.198	385.951	342.808	275.575	242.798	352.152	349.597	495.232	330.909	108.989	0	0	0	0	0	0	0	0
10	Alaska pollock(=Walleye poll.)	1	Actinopterygii	0.073	11256.6	15658.5	16826.5	18162.4	19491	19629.7	20075	24352.8	25170.4	32791.6	36904.3	33917.7	42159.8	49749.6	67041.4	76112.3	89152	126694	160714	186314	223183	261990	307571	337048	358238	366747	370143	313599	286549	287916	293519	304908	326910	354640	437001	447660	493403	490850	486078	461431	418740	357224	364446	337188	319358
11	Albacore	1	Actinopterygii	0.073	7568.35	5847.37	8485.81	7165.9	7915.54	6866.38	9196.47	10316.3	9682.72	10287.7	11771.8	10752.8	13246.3	14014.4	13988.6	14465.2	14119.6	15801.9	13491.1	14376.3	12401.5	15068.7	16604.9	16531.4	16216.4	12366.5	16932.4	13859.8	16627.4	14299.2	14266.4	13588	15016.8	12656.1	12999.1	14056.1	15740.6	16065.8	16469.3	17865.5	16950.5	12458.5	15962.4	14492.5	15345.3
12	Alewife	1	Actinopterygii	0.073	2888.39	2822.98	2798.09	2557.12	2430.1	2161.24	2312.2	2285.05	2941.1	2189.93	2176.2	2221.83	2370.89	2505.58	2244.02	3199.08	3289.82	4152.46	4815.66	5815.11	4268.38	4909.47	3748.77	3312.23	4275.97	2814.15	2641.43	2513.1	2542.01	1889.31	1695.28	1296.26	1355.61	1341.45	1484.09	1936.03	1383.5	1331.88	1441.02	1433.28	1216.03	1119.89	747.301	646.561	550.055
13	Alexandria pompano	1	Actinopterygii	0.073	0	0	0	0	0	0	0	0	0	0	0	0	0	0	0	0	0	0	0	0	0	0	0	0	0	0	0	0	0	0	0	0	0	0	0	0	0	0	0	0	16.863	3.723	0	0	23.652
14	Alfonsino	1	Actinopterygii	0.073	0	0	0	0	0	0	0	0	0	0	0	0	0	0	0	0	0	0	0	0	0	0	0	0	0	0	0	0	0	0	0	0	0	0	0	0	0	0	0	0	0	0	0	0	0
15	Alfonsinos nei	1	Actinopterygii	0.073	0	0	0	0	0	0	0	0	0	0	0	0	0	0	0	0	0	0	0	204.4	138.7	7.3	43.8	0	29.2	86.651	0	292.949	340.983	533.557	178.704	426.466	267.618	228.271	239.002	261.048	240.462	319.375	184.909	161.33	184.544	403.252	155.636	177.901	308.498
16	Allis shad	1	Actinopterygii	0.073	0	0	0	0	0	0	0	0	0	0	0	0	0	0	0	0	0	0	0	0	0	0	0	0	0	0	0	0	0	0	0	0	0	0	0	0	0	0	0	0	0	0	0.511	2.117	5.037
17	Amazonian manatee	1	Actinopterygii	0.073	0	0	0	0	0	0	0	0	21.9	21.9	14.6	21.9	7.3	7.3	7.3	7.3	7.3	7.3	7.3	7.3	7.3	7.3	0	7.3	5.475	12.629	0	0	0	0	0	0	0	0	0	0	0	0	0	0	0	0	0	0	0
18	Amberjacks nei	1	Actinopterygii	0.073	2575.44	3947.33	4503.22	3798.77	3649.78	3704.09	3375.45	3301.06	3287.34	3539.48	3138.42	3852.21	3704.53	3034.68	3314.78	3343.98	2994.02	3775.92	3811.91	3967.04	4219.4	3650	3825.2	4124.5	3287.92	3164.91	3398	2210	3029.28	3590.43	3300.18	2985.99	3231.05	3433.34	3429.9	3062.57	3312.67	3199.59	3495.97	3855.35	4649.44	4505.19	4929.98	3958.94	4828.59
19	Amer. plaice(=Long rough dab)	1	Actinopterygii	0.073	1079.09	1901.94	2070.79	2146.78	1663.67	1960.12	2195.77	3087.97	3069.07	3257.48	3132.43	2789.33	1906.39	4554.91	4146.03	6000.31	7098.88	8059.71	9120.47	9211.8	8593.12	8056.86	7226.27	7106.33	6771.99	6018.85	7029.9	6698.92	6843.68	7559.37	7142.17	6886.75	6598.47	5420.69	5583.77	5856.79	6554.67	6312.02	4723.32	5014.3	3183.82	3395.89	2171.75	1406.05	1069.23
20	American angler	1	Actinopterygii	0.073	2.701	5.84	2.774	9.417	1.752	1.752	1.679	1.095	1.387	1.46	1.387	1.095	1.533	2.409	2.336	2.847	228.636	13.359	350.473	538.594	259.734	1263.05	524.067	1274.58	942.941	1570.74	338.209	528.009	181.989	213.087	260.391	179.361	95.411	219.073	257.544	354.707	337.333	856.947	699.559	980.974	949.657	1067.48	1318.82	1486.86	1568.04
21	American conger	1	Actinopterygii	0.073	2.993	3.796	5.329	4.526	3.212	2.482	2.19	1.606	0.876	0.803	1.387	0.438	0.584	0.876	1.387	1.606	1.533	0.219	0.292	0.365	0	0	0	0	7.884	1.679	0	1.825	1.679	0.219	3.358	1.679	0.803	1.168	2.19	4.453	2.19	3.212	3.139	2.701	3.066	5.183	8.249	5.84	6.351
23	American eel	1	Actinopterygii	0.073	69.642	60.444	52.998	46.647	39.493	45.479	84.096	92.126	103.514	87.162	72.416	70.518	65.043	90.52	92.856	110.157	93.44	111.252	121.837	142.277	153.3	167.9	146	102.2	164.907	193.304	149.504	129.648	170.382	177.39	173.813	160.746	74.314	85.264	88.403	103.222	100.521	94.024	126.655	130.67	125.049	136.656	122.786	120.377	127.677
24	American gizzard shad	1	Actinopterygii	0.073	9.344	10.22	12.045	16.425	20.513	113.223	74.533	42.924	31.609	11.534	8.322	3.723	3.212	0.876	2.847	30.514	16.863	53.801	52.414	28.689	43.8	29.2	29.2	36.5	37.011	49.932	96.36	36.865	89.06	86.797	132.422	34.456	29.346	33.653	85.264	94.243	79.789	66.284	41.756	32.85	16.498	20.805	38.836	56.502	82.052
25	American harvestfish	1	Actinopterygii	0.073	26.207	28.251	17.739	27.302	38.982	27.083	31.609	19.856	19.929	22.849	9.928	9.782	3.431	11.534	13.432	20.659	13.797	93.878	90.812	15.476	21.9	21.9	14.6	21.9	14.454	9.344	21.097	26.134	26.864	21.827	10.585	7.227	0	2.336	2.774	2.774	0	2.117	1.533	1.825	2.993	2.044	1.679	2.628	0.949
28	American shad	1	Actinopterygii	0.073	462.966	419.166	475.668	376.169	388.944	398.507	414.713	448.585	325.799	320.47	249.076	262.216	307.914	275.721	251.12	298.205	249.149	240.389	241.776	218.416	277.4	167.9	197.1	175.2	184.252	99.499	95.338	132.13	124.684	105.996	107.675	87.527	161.987	206.663	164.323	135.342	127.677	152.351	140.306	183.449	162.644	125.414	131.181	134.028	85.337
31	Anchoveta(=Peruvian anchovy)	1	Actinopterygii	0.073	80.3	576.7	1175.3	2752.1	3241.2	4839.9	9490	25279.9	56837.8	147606	254135	384710	520234	523717	715210	560706	702304	768690	822827	708742	953373	820790	351517	124450	290005	242262	313688	59186.6	103372	103177	60065.7	113173	133327	9227.93	6836.74	72036.1	361008	153337	263757	394749	275325	293249	449481	619220	914005
32	Anchovies, etc. nei	1	Actinopterygii	0.073	1971	2336	1686.3	2270.3	2547.7	2175.4	2350.6	1722.8	2817.8	2898.1	3547.8	2489.3	2102.4	2825.1	2722.9	2555	2817.8	3051.4	2197.3	3321.5	4109.9	4080.7	5088.1	9665.2	16899.8	6606.65	6820.02	7119.47	7887.28	7459.07	9341.44	8562.83	8092.56	12466	14958.9	13422.1	9655.86	9006.59	10859.7	13043.3	18147.6	18035.6	19660.2	17450.1	18614.7
35	Angelfishes nei	1	Actinopterygii	0.073	0	0	0	0	0	0	0	0	0	0	0	0	0	0	0	0	0	0	0	0	0	0	0	0	0	0	0	0	0	0	0	0	0	0	0	0	0	0	0	0	0	0	0	0	0
38	Angler(=Monk)	1	Actinopterygii	0.073	248.2	496.4	270.1	321.2	313.9	379.6	394.2	394.2	452.6	379.6	343.1	313.9	299.3	350.4	489.1	547.5	430.7	423.4	481.8	452.6	386.9	438	467.2	548.668	557.574	594.074	711.969	693.865	680.141	743.286	837.894	763.799	758.178	1045.72	1281.51	1342.25	1332.1	1539.42	1725.79	1860.11	1900.19	1896.39	2124.66	2200.8	2168.76
39	Anglerfishes nei	1	Actinopterygii	0.073	0	0	0	0	14.6	0	0	0	0	0	0	29.2	29.2	36.5	73	0	0	0	0	0	0	0	0	0	0	0	326.31	281.999	243.382	182.573	205.495	188.486	214.766	339.158	462.674	702.844	793.51	512.679	596.556	379.527	651.671	609.039	574.656	460.776	369.672
40	Angolan dentex	1	Actinopterygii	0.073	0	0	0	0	0	0	0	0	0	0	0	0	0	0	0	0	0	0	0	0	0	0	159.505	402.23	286.379	257.179	491.655	317.477	249.222	45.187	184.471	9.344	0	0	4.088	38.544	58.619	16.352	62.999	24.674	45.917	19.053	20.732	31.244	13.359
43	Annular seabream	1	Actinopterygii	0.073	0	0	0	0	0	0	0	0	0	0	0	0	0	0	0	0	0	0	0	0	0	0	0	0	0	0	0	0	0	0	0	0	0	0	0	0	0	0	0	0	0	0	0	0	0
44	Antarctic armless flounder	1	Actinopterygii	0.073	0	0	0	0	0	0	0	0	0	0	0	0	0	0	0	0	0	0	0	0	0	0	0	0	0	0	0	0	0	0	0	0	0	0	0	0	0	0	0	0	0	0	0	0	0
45	Antarctic horsefish	1	Actinopterygii	0.073	0	0	0	0	0	0	0	0	0	0	0	0	0	0	0	0	0	0	0	0	0	0	0	0	0	0	0	0	0	0	0	0	0	0	0	0	0	0	0	0	0	0	0	0	0
48	Antarctic rockcods, noties nei	1	Actinopterygii	0.073	0	0	0	0	0	0	0	0	0	0	0	0	0	0	0	0	0	0	0	0	0	0	0	0	0	0	0	162.717	14.454	442.672	683.572	101.616	91.98	0.292	31.609	1.898	7.884	1.241	0	0	0	0.584	0	0	0
49	Antarctic silverfish	1	Actinopterygii	0.073	0	0	0	0	0	0	0	0	0	0	0	0	0	0	0	0	0	0	0	0	0	0	0	0	0	0	0	0	22.411	2.555	2.263	110.741	9.928	37.376	83.877	71.832	43.508	2.482	4.891	2.117	0	0	0	0	0
52	Antarctic toothfish	1	Actinopterygii	0.073	0	0	0	0	0	0	0	0	0	0	0	0	0	0	0	0	0	0	0	0	0	0	0	0	0	0	0	0	0	0	0	0	0	0	0	0	0	0	0	0	0.073	0	0	0	0
54	Aquatic mammals nei	1	Actinopterygii	0.073	36.5	36.5	36.5	36.5	36.5	51.1	51.1	73	73	73	73	109.5	109.5	109.5	124.1	167.9	175.2	73	94.9	73	109.5	65.7	131.4	124.1	150.818	111.106	128.918	104.317	138.627	77.526	93.586	107.456	109.135	155.198	148.482	148.117	178.996	222.796	272.728	227.322	152.789	119.355	92.053	111.106	117.165
57	Araucanian herring	1	Actinopterygii	0.073	1043.9	554.8	321.2	379.6	1131.5	1620.6	664.3	1175.3	1080.4	2540.4	1722.8	1934.5	1795.8	2036.7	2730.2	3139	4533.3	8935.2	6825.5	8504.5	4175.6	11628.9	8862.2	9760.1	13343.7	4878.15	2052.39	958.49	1961.22	1350.57	2432.29	2664.43	3360.55	1354.66	2792.61	2792.83	2749.84	2343.08	2177.59	11973.5	21805.1	42621.5	32996.9	17821.1	24911.2
58	Arctic char	1	Actinopterygii	0.073	0	0	0	0	0	0	0	0	0	0	0	0	0	2.044	3.212	3.431	10.804	6.57	7.519	15.987	10.658	12.045	10.366	13.724	17.739	14.673	13.87	27.448	14.892	17.666	21.024	16.79	12.191	12.775	15.914	16.863	17.52	14.235	11.388	12.994	20.951	20.367	15.111	17.812	13.943
60	Areolate grouper	1	Actinopterygii	0.073	0	0	0	0	0	0	0	0	0	0	0	0	0	0	0	0	0	0	0	0	0	0	0	0	0	0	0	0	0	0	0	0	0	0	0	0	0	0	0	0	0	0	0	0	0
61	Argentine	1	Actinopterygii	0.073	0	0	0	0	0	0	0	0	0	0	0	0	0	0	0	0	0	0	0	0	0	0	0	0	0	0	0	0	0	0	0	0	0	0	0	0	0	0	0	0	0	0	0	0	0
62	Argentine anchovy	1	Actinopterygii	0.073	569.4	605.9	481.8	511	737.3	978.2	773.8	642.4	759.2	759.2	795.7	781.1	620.5	912.5	1248.3	1211.8	810.3	978.2	2350.6	1131.5	992.8	1496.5	3000.3	2503.9	2219.2	1398.83	1491.83	1592.64	1180.56	1455.47	833.66	1091.28	740.001	2036.33	1894.79	885.782	1175.88	1483.94	1517.67	1528.25	986.084	1521.54	1444.96	1399.99	1420.8
64	Argentine conger	1	Actinopterygii	0.073	0	0	0	0	7.3	7.3	14.6	14.6	21.9	21.9	14.6	14.6	7.3	7.3	7.3	7.3	7.3	7.3	7.3	14.6	7.3	14.6	43.8	36.5	18.761	32.631	60.736	30.295	48.691	46.355	5.329	4.672	12.702	22.557	20.732	30.806	80.373	47.158	41.464	42.559	42.267	43.143	42.121	41.829	44.092
65	Argentine croaker	1	Actinopterygii	0.073	219	146	146	146	146	116.8	146	146	255.5	138.7	131.4	80.3	160.6	204.4	277.4	299.3	547.5	693.5	438	255.5	233.6	219	182.5	474.5	547.5	713.794	277.327	174.908	150.307	99.718	144.832	129.94	85.41	22.484	20.294	1406.93	1294	1523.36	1331.74	1431.6	1434.01	1276.33	1139.46	875.489	839.281
66	Argentine goatfish	1	Actinopterygii	0.073	0	0	0	0	0	0	0	0	0	0	0	0	0	0	0	0	0	0	0	0	0	0	0	0	0	0	0	0	0	0	0	0	0	0	0	0	0	0	0	0	0	0	9.782	1.46	1.898
67	Argentine hake	1	Actinopterygii	0.073	737.3	1503.8	1861.5	2058.6	2197.3	2124.3	1671.7	1883.4	1890.7	2722.9	3095.2	3102.5	4460.3	5489.6	6986.1	7424.1	10679.9	43712.4	13432	5080.8	7891.3	8497.2	10168.9	13410.1	12599.8	9172.16	16479.4	26217.9	30424.7	33728.8	25893.7	23836	26304.7	25381.2	18604.1	27484.2	27830.9	31300.9	31707	29103.8	30641.7	37879.8	34730.4	38458	38407.6
68	Argentine menhaden	1	Actinopterygii	0.073	0	0	0	0	0	0	0	0	0	0	0	0	0	0	0	0	0	0	0	0	0	0	0	0	0	28.178	12.483	36.5	94.097	80.081	14.016	4.234	0.949	2.117	7.373	21.681	148.628	45.625	2.336	83.22	14.965	9.271	3.577	8.468	35.259
70	Argentine seabass	1	Actinopterygii	0.073	7.3	7.3	14.6	21.9	7.3	21.9	36.5	29.2	14.6	14.6	7.3	7.3	14.6	7.3	65.7	21.9	80.3	138.7	138.7	189.8	182.5	401.5	131.4	262.8	124.1	103.295	124.1	289.81	363.321	371.57	926.37	1184.28	1777.62	795.043	633.786	1163.47	877.314	849.501	771.756	1037.84	551.588	509.321	495.232	712.772	579.62
73	Argentines	1	Actinopterygii	0.073	0	0	0	0	0	0	0	0	0	14.6	7.3	21.9	14.6	907.901	1374.22	1111.79	3579.92	512.095	305.432	424.276	519.322	1119.45	2847.51	390.988	2776.19	1232.02	631.158	566.918	651.671	2112.91	724.525	1287.43	1378.31	1882.96	1210.49	666.344	828.477	751.9	1593.88	2432.65	1595.27	1130.99	1520.66	1142.52	2171.97
74	Argentinian sandperch	1	Actinopterygii	0.073	0	0	0	0	0	0	0	0	0	0	7.3	14.6	36.5	51.1	51.1	87.6	102.2	73	36.5	29.2	36.5	124.1	65.7	73	116.8	143.445	115.997	115.559	163.447	299.519	230.826	203.232	431.868	240.024	305.797	414.129	316.017	302.731	332.15	385.075	215.277	398.58	203.743	275.502	222.358
77	Arrow-tooth flounder	1	Actinopterygii	0.073	21.9	14.6	14.6	7.3	13.14	32.047	45.479	41.099	23.725	30.368	42.705	11.68	11.753	11.096	10.731	2.993	2.847	2.628	2.774	1.168	0	0	0	0	0	0	96.141	115.486	167.9	131.838	168.192	148.555	247.47	173.521	197.027	199.217	174.908	232.067	172.572	430.992	831.689	670.359	2007.86	999.881	326.091
79	Atka mackerel	1	Actinopterygii	0.073	0	0	0	0	0	0	0	0	0	0	7.3	394.2	7.3	620.5	0	0	0	0	80.3	1116.9	824.9	1131.5	788.4	941.7	1380.87	2306.8	1869.82	1559.86	2056.41	906.368	2148.46	2566.17	2222.19	2255.19	3838.7	4163.63	2965.33	2270.3	1579.21	1322.25	1639.29	1902.16	4396.64	5146.43	4562.57
81	Atlantic Spanish mackerel	1	Actinopterygii	0.073	209.583	288.058	269.151	223.891	344.122	363.905	464.718	510.489	603.856	458.075	568.013	530.856	609.915	535.528	361.642	520.782	627.508	618.821	805.993	741.096	750.294	598.6	744.089	807.088	746.498	727.956	844.391	775.406	616.704	633.348	827.601	635.538	842.858	635.684	559.91	615.025	664.154	698.099	523.264	752.484	789.422	857.823	792.926	906.952	804.095
82	Atlantic anchoveta	1	Actinopterygii	0.073	0	0	0	0	0	0	0	0	0	0	0	0	0	0	94.9	335.8	153.3	65.7	394.2	357.7	284.7	248.2	160.6	167.9	144.248	62.05	362.445	172.864	314.338	588.307	365.365	303.607	432.89	369.161	177.974	271.633	43.435	15.33	0.073	1.022	1.679	0.438	0.73	2.409	2.555
84	Atlantic bluefin tuna	1	Actinopterygii	0.073	1877.78	2110.72	2649.46	2719.18	2530.11	2865.18	2009.32	2523.83	2488.2	1902.16	1813.9	2046.12	2375.64	1980.34	2377.68	2113.28	1390.5	1788.86	1119.31	1205.81	1100.91	1162.74	979.66	1049.96	1603.44	1872.08	2066.41	1848.43	1468.61	1268.08	1442.77	1414.23	1717.4	1753.46	1936.98	1932.89	1572.2	1503	1913.84	1716.38	1869.16	2032.98	2468.86	2633.91	3577.66
85	Atlantic bonito	1	Actinopterygii	0.073	1083.47	1112.45	1106.83	1130.11	1567.38	4626.59	5001.96	4304.81	2868.02	1441.31	3048.7	3740.88	1161.72	2153.5	1279.84	2298.4	2136.86	3590.43	2341.04	4726.38	2099.26	3210.83	1821.86	897.316	1560.89	1141.65	1171.8	1506.06	1259.69	1447.66	2317.31	2872.26	3239.89	3134.98	1636.81	1843.76	1597.31	2217.01	2989.13	1866.17	2032.83	2413.6	1574.54	2363.38	1589.94
86	Atlantic bumper	1	Actinopterygii	0.073	21.9	7.3	21.9	21.9	14.6	14.6	21.9	43.8	43.8	87.6	124.1	87.6	109.5	153.3	116.8	219	211.7	175.2	189.8	292	262.8	226.3	228.49	157.023	179.799	113.223	149.723	256.522	334.486	306.6	324.412	272.363	602.98	535.893	441.723	479.099	1431.09	1116.9	804.241	896.294	1279.84	1099.67	536.769	973.747	476.252
87	Atlantic butterfish	1	Actinopterygii	0.073	0	0	0	0	0	0	0	0	0	0	0	0	0	166.805	54.604	54.677	282.145	158.41	139.503	813.439	657.511	460.776	420.626	1308.52	694.303	704.669	755.769	233.892	96.579	61.174	64.313	68.255	46.063	40.953	20.659	15.184	8.541	0	0.073	0.073	0.146	0	0	0	0
88	Atlantic cod	1	Actinopterygii	0.073	151831	160928	180107	169711	197312	212674	222930	185855	186768	180725	195272	210893	220010	216617	194532	201575	209951	233674	287594	266079	226747	206622	199112	185321	205205	177702	173901	165806	155282	148907	161287	171330	164594	151322	146685	143327	148823	151154	142925	129783	108830	98135.4	86506.2	83370.8	91210.5
89	Atlantic croaker	1	Actinopterygii	0.073	381.206	281.269	274.699	209.948	1018.86	1566	1881.79	628.968	816.724	392.083	227.176	171.331	108.405	90.155	81.614	114.683	111.836	83.731	153.957	223.161	277.4	379.6	547.5	744.6	741.753	972.287	1027.11	1139.16	1091.42	928.487	942.795	598.235	462.236	277.327	351.787	369.599	410.041	365.73	351.13	274.407	224.694	125.998	144.759	288.861	364.416
90	Atlantic emperor	1	Actinopterygii	0.073	0	0	0	0	0	0	0	0	0	0	0	0	0	0	0	0	0	0	0	0	0	0	0	0	0	0	0	0	0	0	0	0	0	0	0	0	0	0	0	0	0	0	0	0	0
91	Atlantic goldeneye tilefish	1	Actinopterygii	0.073	0	0	0	0	0	0	0	0	0	0	0	0	0	0	0	0	0	0	0	0	0	0	0	0	0	0	0	0	0	0	0	0	0	0	0	0	0	0	0	0	0	0	0	0	0
92	Atlantic halibut	1	Actinopterygii	0.073	1580.01	1401.38	1181.07	997.107	1087.85	1026.09	1024.85	1237.42	1418.54	1302.03	1435.62	1309.84	1248.01	1075.29	1048.79	966.301	831.981	829.353	766.062	645.539	656.854	675.031	558.45	535.747	490.779	486.18	507.204	499.466	488.005	580.496	476.033	428.072	507.058	537.353	573.05	594.585	583.416	538.886	501.072	439.387	507.204	552.683	385.221	423.181	393.178
93	Atlantic herring	1	Actinopterygii	0.073	150843	184112	190594	187556	220552	200658	218525	199042	183675	198031	189887	177960	199800	209301	256822	292146	298962	284646	243137	175095	169392	157051	139380	144501	114241	111451	85967.2	72285	68581.6	64789.9	67392.1	69481.5	70895.5	83467.2	87700.2	106057	111852	116354	125881	120423	112536	102508	112891	119856	140893
94	Atlantic horse mackerel	1	Actinopterygii	0.073	2810.5	3577	3723	4080.7	4299.7	3168.2	3993.1	3854.4	3817.9	4453	4314.3	3993.1	4489.5	6533.5	6278	6051.7	5088.1	5745.1	6708.7	6372.9	12694.3	11343	14886	19269.7	16773.8	16154.5	21039	10688.2	6988.8	8128.62	9162.59	11467	13695.7	11736.1	11478.6	14234.4	14755.8	18043.3	25051.8	26846.9	29600	26724.6	31103.8	37621.9	31714.7
95	Atlantic lizardfish	1	Actinopterygii	0.073	0	0	0	0	0	0	0	0	0	0	0	0	0	0	0	0	0	0	0	0	0	0	0	0	0	0	0	0	0	0	0	0	0	0	0	0	0	0	0	0	0	0	0	0	0
96	Atlantic mackerel	1	Actinopterygii	0.073	8527.93	9967.49	9917.05	9269.25	9352.91	8822.49	7856.99	10285.5	9239.97	10237.2	11875.5	11532.3	10512.5	11058.3	13092.3	20849.4	44352.7	74742.1	69700.9	67826.2	48802.2	55342.2	57211.9	74533.7	71718.6	79771.4	78293.9	49988.9	51397.9	55315.3	47531.9	45683.1	44566.4	41576	48040.9	43642.6	44422	51156.1	51898	46106.4	48024.2	49759.8	57291.6	61380.8	62458.5
97	Atlantic menhaden	1	Actinopterygii	0.073	19570.1	20685.3	22210.4	36774.7	39035.1	40254.5	42805.2	38937.4	30367.9	39965.8	34662.4	37805.8	40770	24069.6	18649.7	20138.6	12600.9	11303	14620.6	10962.3	20797.7	19432.6	27594.4	26951.6	23349.2	20095.3	26547.6	26809.3	26041.9	27322.3	31419.1	29378.1	29224.9	30685.8	23981	26218	18704.8	23592.4	26313.8	26051.4	31258.5	29019.3	24859.9	25389.8	20914.6
98	Atlantic moonfish	1	Actinopterygii	0.073	73	73	73	51.1	58.4	65.7	87.6	124.1	94.9	87.6	87.6	58.4	80.3	80.3	80.3	73	87.6	73	138.7	131.4	102.2	87.6	102.2	102.2	145.708	118.406	103.733	133.663	131.546	93.805	109.5	125.049	103.806	110.595	43.508	79.205	61.32	82.928	73.73	83.658	171.258	157.534	165.418	180.091	190.019
99	Atlantic pomfret	1	Actinopterygii	0.073	408.8	386.9	569.4	912.5	861.4	956.3	934.4	839.5	452.6	576.7	328.5	262.8	292	182.5	116.8	664.3	277.4	313.9	423.4	321.2	0	0	14.965	14.746	29.346	41.172	53.509	495.451	283.313	583.124	559.764	366.46	400.916	619.113	803.803	415.589	812.198	867.386	559.91	476.471	530.564	495.67	375.293	558.888	555.822
100	Atlantic puffers nei	1	Actinopterygii	0.073	1.679	1.679	5.475	6.716	8.03	9.49	2.263	16.206	5.256	8.395	11.534	9.709	10.001	15.403	9.344	13.578	9.636	12.556	10.147	6.643	7.3	0	0	0	0	0	0.219	0.073	0.949	0.365	0.657	0.657	0	0	0	0	0	0	0	0	0	0	0	0	0
101	Atlantic redfishes nei	1	Actinopterygii	0.073	19896.4	26796.3	23195.7	22586.8	25448.2	29492.7	27473.2	30612.6	39356.1	44662	37906.3	29282.5	24750.6	27208.1	29333.7	29614.1	27704.2	27390.4	23569.1	26311.7	25674.4	31132.2	31100.7	33125.4	30086.9	43005.8	49407.6	30991.9	22892.5	25360.9	23823.2	27282.5	35064.7	33609.6	30672	29488.6	30786	30695.9	27880.3	25097.1	27515.3	26753.2	25095.3	26725.3	25305.8
103	Atlantic sabretooth anchovy	1	Actinopterygii	0.073	0	0	0	0	0	0	0	0	7.3	0	0	0	0	7.3	14.6	7.3	7.3	7.3	0	7.3	0	0	0	0	2.409	1.679	2.993	6.132	1.168	2.19	5.84	0.292	0.584	0	0.292	0	0.511	0	0.365	8.03	3.65	3.65	3.65	4.38	5.11
104	Atlantic sailfish	1	Actinopterygii	0.073	0	0	0	0	0	0	0.073	8.614	8.687	2.044	15.695	44.019	55.407	58.692	90.666	201.626	164.834	113.588	131.035	113.953	184.763	198.925	168.557	116.946	318.791	440.701	454.352	160.6	223.964	280.758	191.698	189.289	259.734	307.476	228.709	235.644	215.496	234.184	208.488	171.331	229.731	153.811	189.289	229.512	164.907
105	Atlantic salmon	1	Actinopterygii	0.073	788.4	708.173	715.4	642.4	700.8	569.4	591.3	657	642.473	635.1	649.7	686.2	839.5	785.918	1046.97	902.499	900.601	1052	936.079	972.068	982.361	904.981	924.545	1123.25	1106.53	1075.73	830.156	838.843	653.204	748.907	946.445	907.025	753.798	792.926	771.026	906.806	856.947	833.149	736.789	1153.03	792.78	714.889	679.484	595.753	527.863
106	Atlantic saury	1	Actinopterygii	0.073	29.2	109.5	14.6	43.8	29.2	182.5	306.6	306.6	21.9	51.1	14.6	7.3	7.3	7.3	87.6	94.9	43.8	7.3	73	401.5	106.142	185.712	256.595	178.339	113.223	63.656	0	0	8.979	47.304	29.638	13.213	0	0	47.231	6.716	0.511	3.212	7.081	10.731	15.257	5.256	3.869	0.073	47.961
108	Atlantic searobins	1	Actinopterygii	0.073	7.592	14.308	6.935	3.942	6.205	1.898	10.074	15.841	17.885	16.644	7.884	7.3	3.796	15.257	64.021	17.155	131.546	54.531	673.279	146.438	26.134	68.474	284.773	213.744	836.799	332.077	148.701	246.959	8.249	10.95	2.701	8.176	3.942	4.745	5.11	14.965	49.713	76.796	67.744	68.474	68.766	71.905	70.372	69.131	71.467
110	Atlantic silverside	1	Actinopterygii	0.073	10.95	0	6.935	4.453	7.884	6.789	5.767	4.818	4.964	3.796	6.789	6.278	5.329	5.475	5.183	4.818	5.84	4.818	4.088	2.409	0	7.3	7.3	0	2.774	7.665	9.417	12.264	16.206	24.455	6.497	5.767	6.351	8.833	10.512	3.504	6.716	5.986	7.811	3.212	2.482	4.453	2.774	8.906	6.716
112	Atlantic thread herring	1	Actinopterygii	0.073	7.3	7.3	7.3	7.3	14.6	14.6	264.114	536.915	193.815	243.528	439.825	158.556	65.7	116.8	87.6	130.451	362.883	1022.07	1036.09	736.278	708.1	1065.8	1408.9	810.3	581.445	412.523	951.628	432.379	302.877	239.513	445.154	246.01	274.407	394.93	290.686	353.758	270.027	249.514	302.658	503.116	552.099	500.269	434.642	479.829	317.842
113	Atlantic tomcod	1	Actinopterygii	0.073	29.2	29.2	36.5	43.8	29.2	43.8	51.1	29.2	29.2	58.4	51.1	29.2	43.8	21.9	29.2	36.5	36.5	14.6	21.9	21.9	29.2	14.6	21.9	29.2	20.294	17.666	24.017	31.536	26.718	28.251	21.754	23.798	14.527	13.943	8.541	14.016	18.615	0.73	1.314	2.555	2.409	3.431	3.358	6.862	4.453
115	Atlantic white marlin	1	Actinopterygii	0.073	0	0	0	0	0	0	1.387	11.68	11.753	8.176	18.469	56.21	144.832	183.814	267.472	350.035	246.302	87.162	114.975	114.61	145.562	159.943	164.25	119.866	124.684	106.799	121.253	79.059	72.27	67.525	62.415	80.3	73.073	124.757	71.467	116.216	105.047	94.243	92.272	129.721	115.997	70.883	66.941	132.641	113.88
116	Atlantic wolffish	1	Actinopterygii	0.073	978.2	1350.5	1890.7	1759.3	1219.1	1182.6	1489.2	1737.4	2138.9	1686.3	1562.2	1883.4	2051.3	2438.2	1547.6	1533	1299.4	1445.4	1270.2	1124.2	992.8	1058.5	1306.7	1387	1423.06	1378.24	1276.55	1219.61	1098.58	1236.55	873.299	861.619	907.463	1210.92	1023.68	959.001	1149.97	1203.7	1332.1	1204.72	1265.53	1512.85	1373.93	1087.48	1044.34
119	Australian pilchard	1	Actinopterygii	0.073	0	0	0	0	0	0	0	0	0	0	0	0	0	0	0	0	0	0	0	0	0	0	0	0	0	0	0	0	0	0	0	0	0	0	0	0	0	0	0	0	0	0	0	0	0
120	Australian salmon	1	Actinopterygii	0.073	146	175.2	219	270.1	379.6	365	365	401.5	350.4	321.2	248.2	219	379.6	219	328.5	284.7	394.2	525.6	540.2	328.5	372.3	299.3	408.8	299.3	388.725	354.05	281.78	384.126	398.069	398.799	435.883	419.531	450.045	665.906	712.407	694.814	698.829	766.354	931.699	612.835	795.043	584.219	626.778	747.812	566.261
122	Axillary seabream	1	Actinopterygii	0.073	29.2	36.5	65.7	51.1	51.1	51.1	58.4	51.1	65.7	87.6	36.5	36.5	36.5	73	73	73	73	43.8	58.4	36.5	24.382	44.53	91.396	77.088	33.069	56.648	73.949	6.935	68.474	55.115	81.76	24.747	16.79	22.63	129.575	144.394	90.082	23.36	13.067	16.279	17.155	59.568	66.722	139.795	84.169
123	Ayu sweetfish	1	Actinopterygii	0.073	289.299	289.883	289.226	303.753	289.226	376.023	387.849	486.472	490.268	505.014	500.78	558.304	635.611	524.432	591.373	599.841	510.854	542.755	672.841	754.017	721.167	768.179	709.268	828.988	895.564	1018.42	968.856	981.923	975.499	1082.01	1081.42	1124.64	1085.66	1137.27	1089.09	1057.92	1195.3	1243.55	1269.32	1232.09	1300.06	1321.37	1290.86	1040.25	1041.86
124	Baird's slickhead	1	Actinopterygii	0.073	0	0	0	0	0	0	0	0	0	0	0	0	0	0	0	0	0	0	0	0	0	0	0	0	0	0	0	0	0	0	0	0	0	0	0	0	0	0	0.876	0.657	0	0	0.73	0.365	0.073
125	Balao halfbeak	1	Actinopterygii	0.073	0	0	0	0	0	0	0	0	0	0	0	0	0	0	0	0	0	0	0	0	0	0	0	0	0	0	0	0	0	0	0	0	0	0	0	0	0	0	0	0	0	0	0	0	0
126	Bali sardinella	1	Actinopterygii	0.073	87.6	459.9	518.3	532.9	569.4	584	591.3	576.7	598.6	569.4	576.7	744.6	766.5	795.7	832.2	941.7	1022	956.3	1022	1109.6	1306.7	1328.6	1299.4	941.7	1190.92	3049.87	3022.2	4563.01	3622.04	3330.62	3821.84	3224.56	4160.05	6635.7	5793.64	3946.23	3751.25	4491.76	6909.01	7255.25	8286.59	10589	10002.6	8908.85	9358.75
127	Ballan wrasse	1	Actinopterygii	0.073	0	0	0	0	0	0	0	0	0	0	0	0	0	0	0	0	0	0	0	0	0	0	0	0	0	0	0	0	0	0	0	0	0	0	0	0	0	0	0	0	0	0	0	0	0
128	Ballyhoo halfbeak	1	Actinopterygii	0.073	0	0	0	0	0	0	0	0	0	0	29.2	29.2	29.2	21.9	21.9	65.7	73	80.3	51.1	43.8	29.2	36.5	43.8	36.5	40.369	40.369	35.332	48.034	0	50.954	47.377	73.803	68.109	83.731	95.046	67.744	55.48	55.918	62.853	71.029	72.562	81.833	65.554	74.679	73
132	Banded yellowfish	1	Actinopterygii	0.073	0	0	0	0	0	0	0	0	0	0	0	0	0	0	0	0	0	0	0	0	0	0	0	0	0	0	0	0	0	0	0	0	0	0	0	0	0	0	0	0	0	0	0	0	0
133	Bar jack	1	Actinopterygii	0.073	0	0	0	0	0	0	0	0	0	0	0	0	0	0	0	0	0	0	0	0	0	0	0	0	0	0	0	0	0	0	0	0	0	0	0	0	0	0	0	0	0	0	0	0	0
136	Barracudas nei	1	Actinopterygii	0.073	315.652	310.688	310.25	332.369	657.657	395.368	594.293	387.63	497.495	614.879	756.134	709.706	762.047	779.056	960.096	1033.97	1273.48	1470.37	1581.47	1294.58	2034	2272.64	2885.03	3088.85	3222.8	3405.96	2929.42	3167.69	4235.46	3644.52	3084.91	3841.41	3699.42	3409.61	3010.15	3097.61	3472.32	3502.54	3648.69	3689.05	4071.43	4216.63	4633.24	4697.84	4807.49
137	Barramundi(=Giant seaperch)	1	Actinopterygii	0.073	65.7	321.2	357.7	379.6	401.5	416.1	423.4	416.1	423.4	408.8	423.4	532.9	554.8	569.4	598.6	686.2	737.3	715.4	759.2	824.9	715.4	736.862	835.193	1225.23	1288.81	1192.82	952.65	820.155	865.123	792.05	925.494	973.455	1044.05	1199.54	1069.3	1218.73	1378.68	1456.2	1518.03	1981.73	2044.36	1944.35	2345.86	3138.56	3415.52
138	Barred grunt	1	Actinopterygii	0.073	36.5	36.5	73	36.5	36.5	73	109.5	109.5	109.5	131.4	102.2	102.2	365	219	211.7	219	175.2	226.3	233.6	204.4	211.7	167.9	226.3	240.9	246.594	184.325	214.985	318.061	493.845	529.396	64.386	53.217	71.394	57.597	74.241	103.003	173.594	120.012	104.901	107.529	102.2	87.6	73	51.1	36.5
139	Barrelfish	1	Actinopterygii	0.073	0	0	0	0	0	0	0	0	0	0	0	0	0	0	0	0	0	0	0	0	0	0	0	0	0	0	0	0	0	0	0	0	0	0	0	0	0	0	0	0	0	0	0	0	0
140	Bartail flathead	1	Actinopterygii	0.073	0	0	0	0	0	0	0	0	0	0	0	0	0	0	102.2	102.2	116.8	167.9	109.5	109.5	116.8	73	102.2	116.8	98.696	211.189	161.403	197.611	120.596	83.147	183.741	162.498	222.212	254.843	313.827	309.885	318.061	214.547	243.674	290.029	268.494	268.056	243.017	254.697	221.628
142	Basketwork eel	1	Actinopterygii	0.073	0	0	0	0	0	0	0	0	0	0	0	0	0	0	0	0	0	0	0	0	0	0	0	0	0	0	0	0	0	0	0	0	0	0	0	0	0	0	0	0	0	0	0	0	0
144	Bastard grunt	1	Actinopterygii	0.073	0	0	0	0	0	0	0	0	0	0	0	0	0	0	0	0	0	0	0	0	0	0	0	0	6.862	1.022	0	0.146	0	0	0	0	7.592	27.74	7.884	24.09	2.847	4.38	0	1.241	19.929	3.577	6.716	0	0
145	Bastard halibut	1	Actinopterygii	0.073	766.5	766.5	912.5	876	817.6	927.1	912.5	1007.4	803	795.7	700.8	751.9	657	854.1	832.2	671.6	708.1	883.3	912.5	678.9	751.9	905.2	1095	1189.9	1079.01	895.272	816.943	767.595	753.068	753.433	801.248	805.044	801.759	801.029	775.479	807.891	795.043	696.42	684.813	632.399	582.467	611.01	656.781	651.306	635.246
146	Bastard halibuts nei	1	Actinopterygii	0.073	21.9	21.9	29.2	14.6	14.6	14.6	29.2	36.5	36.5	29.2	43.8	51.1	58.4	58.4	73	102.2	94.9	109.5	160.6	321.2	365	511	167.9	102.2	231.556	263.749	178.923	263.238	292.73	345.728	396.755	599.184	498.517	557.136	635.83	898.922	1069.3	948.708	958.49	1029.88	945.715	1053.83	909.507	997.545	1037.11
150	Beaked redfish	1	Actinopterygii	0.073	0	0	0	0	0	0	0	0	0	14.6	18.031	173.74	296.964	954.402	1563.15	1803.76	1092.23	868.481	530.053	1466.06	789.057	828.331	356.678	416.027	449.534	690.361	598.6	179.726	267.545	52.925	91.323	48.253	44.676	102.784	44.238	14.965	868.262	904.616	645.174	342.443	202.94	114.683	47.012	435.299	408.508
152	Bearded brotula	1	Actinopterygii	0.073	0	0	0	0	0	0	0	0	0	0	0	0	0	0	0	0	0	0	0	0	0	0	0	0	0.584	1.022	2.044	2.409	35.259	20.002	11.169	1.46	1.46	1.314	1.825	24.674	17.52	23.141	16.936	14.381	14.819	123.297	177.463	151.329	89.863
153	Beluga	1	Actinopterygii	0.073	0	0	0	0	0	0	0	0	0	0	0	0	0	0	0	0	0	0	0	0	0	0	0	0	0	0	0	0	0	0	0	0	0	0	0	0	0	0	0	0	0	0	37.96	22.703	11.826
154	Benguela hake	1	Actinopterygii	0.073	0	0	0	0	0	0	0	0	0	0	0	0	0	0	0	0	0	0	0	0	0	0	69.204	50.151	68.036	50.005	10.95	55.918	4432.12	1138.43	1149.24	1297.36	1450	428.218	18.542	0.584	154.614	5.767	9.052	5.548	12.191	2.482	2.409	4.526	17.447
155	Big-scale sand smelt	1	Actinopterygii	0.073	0	0	0	0	0	0	0	0	0	0	0	0	0	0	0	0	0	0	0	0	0	0	0	0	0	0	0	0	19.272	123.954	363.613	91.031	832.273	451.14	471.799	451.432	355.583	330.106	124.757	40.15	18.177	34.091	76.431	69.058	32.412
156	Bigeye croaker	1	Actinopterygii	0.073	0	0	0	0	0	0	0	0	0	0	0	0	0	0	0	0	0	0	0	0	0	0	0	0	0	0	0	0	0	0	0	0	0	0	0	0	0	0	0	0	0	0	0	0	0
157	Bigeye grenadier	1	Actinopterygii	0.073	0	0	0	0	0	0	0	0	0	0	0	0	0	0	0	0	0	0	0	0	0	0	0	0	0	0	0	0	0	0	0	0	0	0	0	0	0	0	0	0	0	0	0	0	0
158	Bigeye grunt	1	Actinopterygii	0.073	73	73	73	73	219	255.5	292	365	445.3	160.6	372.3	445.3	562.1	715.4	671.6	1314	1168	642.4	817.6	1219.1	935.933	1124.78	1505.55	1257.13	1428.97	1436.64	1528.69	1636.73	2211.17	2188.32	2003.05	1938.3	2609.82	1871.79	2203.5	2296.36	3015.63	2999.2	1916.83	1488.98	2814	2035.53	1520.01	1709.22	1909.53
159	Bigeye scad	1	Actinopterygii	0.073	219	219	146	153.3	160.6	175.2	94.9	146	1554.9	1649.8	1562.2	1635.2	2445.5	1124.2	1489.2	1708.2	2372.5	2832.4	3029.5	2810.5	3051.4	3489.4	3277.7	3540.5	3431.07	3982.15	3314.78	4298.6	3557.14	3649.63	3556.34	2610.11	2178.39	1833.69	2908.25	2628.8	2667.71	2735.46	2798.53	2962.92	3232.22	2865.91	2933.21	2652.97	3844.11
161	Bigeye trevally	1	Actinopterygii	0.073	0	0	0	0	0	0	0	0	0	0	0	0	0	0	0	0	0	0	0	0	0	0	0	0	0	0	0	0	0	0	0	0	0	0	0	0	0	0	0	0	0	0	0	0	0
162	Bigeye tuna	1	Actinopterygii	0.073	61.028	858.918	2411.99	2356.22	2108.61	3435.45	3915.06	5140.81	5788.32	6052.58	5911.98	8926.07	9970.92	10578.3	8985.86	9155.22	8781.39	9574.75	9044.99	10274.2	10706.9	10332.1	11159.1	11862.4	12987.1	14892.5	15119.2	17520.2	16746	15734.1	17057.8	15640.3	16892.6	16649.3	16434.6	19119.2	20410.3	20231.1	19184	19591.6	22802.8	21510.2	22479.1	24569.5	27871.1
163	Bigeyes nei	1	Actinopterygii	0.073	7.3	43.8	43.8	43.8	51.1	51.1	51.1	51.1	51.1	51.1	51.1	65.7	73	73	73	87.6	87.6	255.5	328.5	394.2	1160.7	1131.5	1467.3	1270.2	1330.13	1694.18	1652.65	2034.58	1580.67	1811.64	2342.57	2303.15	1881.06	1848.36	1540.15	1698.49	2397.9	2868.02	2590.99	2924.67	3194.55	4845.96	5549.75	5160.08	4515.93
165	Biglip grunt	1	Actinopterygii	0.073	0	0	0	0	0	0	0	0	0	0	0	0	0	0	0	0	0	0	0	0	0	0	0	0	0	0	0	0	0	0	0	0	0	0	0	0	0	0	0	0	0	0	0	0	0
166	Bignose fanskate	1	Actinopterygii	0.073	0	0	0	0	0	0	0	0	0	0	0	0	0	0	0	0	0	0	0	0	0	0	0	0	0	0	0	0	0	0	0	0	0	0	0	0	0	0	0	0	0	0	0	0	0
167	Bigspined boarfish	1	Actinopterygii	0.073	0	0	0	0	0	0	0	0	0	0	0	0	0	0	0	0	0	0	0	0	0	0	0	0	0	0	0	0	0	0	0	0	0	0	0	0	0	0	0	0	0	0	0	0	0
168	Bigtooth corvina	1	Actinopterygii	0.073	0	0	0	0	0	0	0	0	0	0	0	0	0	0	0	0	0	0	0	0	0	0	0	0	0	0	0	0	0	0	0	0	0	0	0	0	0	0	0	0	0	0	0	0	0
170	Black and Caspian Sea sprat	1	Actinopterygii	0.073	7905.9	10993.8	12950.2	15300.8	14410.2	12650.9	14636.5	14351.8	10847.8	11300.4	13103.5	15468.7	17315.6	21177.3	26411.4	30594.3	33193.1	32455.8	31105.3	25637.6	40283.4	37970.4	37514.7	33727.6	28351.5	31978.5	25156.3	25015.2	28915.7	28754.3	27870.5	26616.5	31729.8	28961.4	27092.3	29410.9	26499.1	29938.9	22735.6	27378.4	18869.6	18876.6	16206.3	11383.2	13011.1
171	Black cardinal fish	1	Actinopterygii	0.073	0	0	0	0	0	0	0	0	0	0	0	0	0	0	0	0	0	0	0	0	0	0	0	0	0	0	0	0	0	0	0	0	0	0	0	0	0	0	0	0	255.5	230.972	131.619	154.468	333.391
173	Black cusk-eel	1	Actinopterygii	0.073	0	0	0	0	0	0	0	0	0	0	0	0	0	0	0	0	0	0	0	0	0	0	0	0	0	0	0	0	0	0	0	200.969	214.474	224.037	205.203	285.284	276.159	419.166	389.893	446.468	510.343	433.255	139.284	147.679	82.125
175	Black driftfish	1	Actinopterygii	0.073	0	0	0	0	0	0	0	0	0	0	0	0	0	0	0	0	0	0	0	0	0	0	0	0	0	0	0	0	0	0	0	0	0	0	0	0	0	0	0	0	0	0	0	0	0
176	Black drum	1	Actinopterygii	0.073	85.118	80.373	88.33	120.158	131.254	138.7	138.627	126.436	109.865	138.116	147.825	207.393	231.556	187.756	187.975	159.359	117.603	148.336	142.788	213.379	255.5	262.8	270.1	306.6	427.415	576.189	332.004	332.369	285.138	161.622	106.799	108.551	108.04	103.441	98.915	68.182	130.451	97.309	86.432	107.675	80.957	108.113	106.507	106.58	95.484
177	Black goby	1	Actinopterygii	0.073	0	0	0	0	0	0	0	0	0	0	0	0	0	0	0	0	0	0	0	0	0	0	0	0	0	0	0	0	0	0	0	0	0	0	0	0	0	0	0	0	0	0	0	0	0
178	Black grouper	1	Actinopterygii	0.073	0	0	0	0	0	0	0	0	0	0	0	0	0	0	0	0	0	0	0	0	0	0	0	0	0	0	0	0	0	0	0	0	0	0	0	0	0	0	0	0	0	0	0	0	0
179	Black marlin	1	Actinopterygii	0.073	295.723	369.015	378.651	404.566	472.31	466.616	349.597	290.832	340.837	295.577	323.901	297.183	307.184	264.187	194.837	173.083	239.148	180.821	217.248	253.894	199.874	205.057	148.774	152.424	143.664	176.003	162.863	104.536	151.986	204.181	216.591	177.828	213.817	255.938	225.789	225.132	227.614	253.31	252.507	280.977	437.416	487.348	410.406	381.352	341.348
180	Black musselcracker	1	Actinopterygii	0.073	0	0	0	0	0	0	0	0	0	0	0	0	0	0	0	0	0	0	0	0	0	0	0	0	0	0	0	0	0	0	0	0	0	0	0	0	0	0	0	0	0	0	0	0	0
181	Black oreo	1	Actinopterygii	0.073	0	0	0	0	0	0	0	0	0	0	0	0	0	0	0	0	0	0	0	0	0	0	0	0	0	0	0	0	0	0	0	0	0	0	0	0	0	0	0	0	0	0	0	0	0
182	Black pomfret	1	Actinopterygii	0.073	58.4	321.2	350.4	365	394.2	401.5	408.8	394.2	408.8	394.2	401.5	503.7	671.6	693.5	642.4	715.4	950.752	912.427	990.902	1142.96	1378.61	1416.78	1501.68	1603.81	1527.38	1666.95	1417.88	1425.4	1259.98	1696.3	1611.18	2166.42	1631.84	1619.29	1512.71	1892.67	2174.3	1422.33	1724.7	1750.98	1830.33	1942.82	2197.45	2388.63	2851.82
183	Black rockcod	1	Actinopterygii	0.073	0	0	0	0	0	0	0	0	0	0	0	0	0	0	0	0	0	0	0	0	0	0	0	0	0	0	0	0	0	0	0	0	0	0	0	0	0	0	0	0	0	0	0	0	0
184	Black rockfish	1	Actinopterygii	0.073	0	0	0	0	0	0	0	0	0	0	0	0	0	0	0	0	0	0	0	0	0	0	0	0	0	0	0	0	0	0	0	0	0	0	0	0	0	0	0	0	0	0	0	0	0
185	Black scabbardfish	1	Actinopterygii	0.073	0	0	0	0	0	0	0	0	0	0	0	0	0	0	0	0	0	0	0	0	0	0	0	0	0	0	0	0	0	0	0	0	0	0	0	0	336.749	410.698	445.592	463.769	607.944	658.387	796.576	940.313	734.599
186	Black seabass	1	Actinopterygii	0.073	429.678	619.624	728.394	481.362	378.724	376.169	387.046	318.061	385.586	270.903	232.505	212.065	312.44	305.87	268.859	294.628	160.819	155.125	137.751	151.402	146	87.6	102.2	116.8	128.626	170.601	140.379	194.034	164.907	149.942	130.889	123.589	119.501	131.911	163.739	134.393	154.395	157.461	153.592	124.246	161.768	129.429	140.89	137.094	148.336
187	Black seabream	1	Actinopterygii	0.073	73	109.5	73	51.1	51.1	43.8	58.4	21.9	29.2	29.2	65.7	51.1	51.1	29.2	73	51.1	73	65.7	65.7	29.2	30.441	27.229	115.559	27.448	80.008	28.762	304.994	831.981	870.379	799.277	101.689	178.339	179.069	227.176	294.701	250.974	344.779	300.176	311.126	274.845	323.901	388.871	400.405	429.094	481.8
188	Black skipjack	1	Actinopterygii	0.073	0	0	0	0	0	0	0	0	0	0	0	0	0	0	0	0	0	0	0	0	2.92	0	5.11	66.43	208.196	11.242	70.737	76.358	124.173	55.48	240.827	124.83	93.44	85.191	36.5	14.6	32.85	34.31	92.71	62.05	29.93	27.521	5.11	11.169	16.06
191	Black-streaked monocle bream	1	Actinopterygii	0.073	0	0	0	0	0	0	0	0	0	0	0	0	0	0	0	0	0	0	0	0	0	0	0	0	0	0	0	0	0	0	0	0	0	0	0	0	0	0	0	0	0	0	0	0	0
192	Blackbanded trevally	1	Actinopterygii	0.073	0	0	0	0	0	0	0	0	0	0	0	0	0	0	0	0	0	0	0	0	0	0	0	0	0	0	0	0	0	0	0	0	0	0	0	0	0	0	0	0	0	0	0	0	387.411
193	Blackbellied angler	1	Actinopterygii	0.073	0	0	0	0	0	0	0	0	0	0	0	0	0	0	0	0	0	0	0	0	0	0	0	0	0	0	0	0	0	0	0	0	0	0	0	0	0	0	0	0	0	0	0	0	0
194	Blackbelly rosefish	1	Actinopterygii	0.073	14.6	21.9	29.2	43.8	51.1	43.8	43.8	43.8	73	73	51.1	65.7	65.7	109.5	102.2	116.8	58.4	102.2	167.9	102.2	65.7	29.2	36.5	43.8	27.594	40.515	56.721	83.585	74.971	50.662	63.437	52.633	38.836	87.673	315.798	219.438	366.314	166.878	204.765	215.642	377.045	343.684	308.425	319.01	497.787
196	Blackfin goosefish	1	Actinopterygii	0.073	0	0	0	0	0	0	0	0	0	0	0	0	0	0	0	0	0	0	0	0	0	0	0	0	0	0	0	0	0	0	0	0	0	0	0	0	0	0	0	0	0	0	0	0	0
197	Blackfin icefish	1	Actinopterygii	0.073	0	0	0	0	0	0	0	0	0	0	0	0	0	0	0	0	0	0	0	0	0	0	0	0	0	0	0	38.763	197.684	319.521	117.238	24.09	49.348	0.219	87.308	7.665	30.076	35.843	11.461	0.146	0.146	0.511	0.146	0	0.146
198	Blackfin snapper	1	Actinopterygii	0.073	0	0	0	0	0	0	0	0	0	0	0	0	0	0	0	0	0	0	0	0	0	0	0	0	0	0	0	0	0	0	0	0	0	0	0	0	0	0	0	0	0	0	0	0	0
199	Blackfin tuna	1	Actinopterygii	0.073	43.8	43.8	43.8	51.1	58.4	36.5	51.1	80.3	102.2	102.2	102.2	94.9	116.8	130.524	129.648	124.976	106.726	116.508	122.859	135.269	142.496	136.875	138.335	68.328	77.526	59.495	74.898	91.323	97.893	87.965	98.55	141.912	141.693	126.363	139.284	103.733	203.67	249.514	215.861	202.429	283.386	306.235	317.842	230.169	170.309
200	Blackhead seabream	1	Actinopterygii	0.073	0	0	0	0	0	0	0	0	0	0	0	0	0	0	0	0	0	0	0	0	0	0	0	0	0	0	0	0	0	0	0	0	0	0	0	0	0	0	0	46.282	28.908	22.703	23.579	12.994	11.169
203	Blackmouth croaker	1	Actinopterygii	0.073	146	146	182.5	189.8	240.9	226.3	182.5	182.5	226.3	211.7	211.7	116.8	182.5	189.8	299.3	248.2	226.3	240.9	211.7	211.7	270.1	430.7	890.6	992.8	700.581	689.996	557.647	641.378	627.435	566.626	625.902	571.006	487.421	546.989	565.823	522.315	507.861	401.5	336.749	448.439	198.487	123.954	186.807	181.113	36.135
204	Blackmouth splitfin	1	Actinopterygii	0.073	0	0	0	0	0	0	0	0	0	0	0	0	0	0	0	0	0	0	0	0	0	0	0	0	0	0	0	0	0	0	0	2655.52	2067.51	816.651	20.075	1.533	0	348.575	552.975	16.352	0	0	0	0	0
205	Blackspot(=red) seabream	1	Actinopterygii	0.073	759.2	569.4	576.7	562.1	569.4	620.5	868.7	956.3	627.8	686.2	693.5	693.5	839.5	613.2	562.1	576.7	664.3	700.8	810.3	730	686.2	686.2	839.5	678.9	1218.81	791.393	261.997	912.5	859.648	650.43	607.579	410.406	402.887	392.74	349.451	293.095	251.047	194.326	170.163	165.491	174.178	150.453	148.336	191.26	222.723
206	Blackspotted rubberlip	1	Actinopterygii	0.073	0	0	0	0	0	0	0	0	0	0	0	0	0	0	0	0	0	0	0	0	0	0	0	0	0	0	0	0	0	0	0	0	0	0	0	0	0	0	0	0	0	0	0	0	0
207	Blacktip grouper	1	Actinopterygii	0.073	0	0	0	0	0	0	0	0	0	0	0	0	0	0	0	0	0	0	0	0	0	0	0	0	0	0	0	0	0	0	0	0	0	0	0	0	0	0	0	0	0	0	0	0	0
209	Bloch's gizzard shad	1	Actinopterygii	0.073	0	0	0	0	0	0	0	0	0	0	0	0	0	0	0	0	0	0	0	0	0	0	0	0	0	0	0	0	0	0	0	0	0	0	0	0	0	0	0	0	0	0	0	0	0
213	Blotched picarel	1	Actinopterygii	0.073	0	0	0	0	0	0	0	0	0	0	0	0	0	0	0	0	0	0	0	0	0	0	0	0	0	0	0	0	0	0	0	0	0	0	0	0	0	0	0	31.536	16.279	27.302	37.084	9.855	14.819
215	Blue antimora	1	Actinopterygii	0.073	0	0	0	0	0	0	0	0	0	0	0	0	0	0	0	0	0	0	0	0	0	0	0	0	0	0	0	0	0	0	0	0	0	0	0	0	0	0	0	0.073	0	0	0	0	0
216	Blue butterfish	1	Actinopterygii	0.073	0	0	0	0	0	0	0	0	0	0	0	0	0	0	0	0	0	0	0	0	0	73	77.672	80.008	146	83.877	63.656	64.167	1148.8	997.326	255.719	44.092	51.392	4.015	31.317	45.333	74.679	150.672	127.166	74.387	51.611	50.516	43.727	46.793	22.849
218	Blue grenadier	1	Actinopterygii	0.073	0	0	0	0	0	7.3	7.3	7.3	0	7.3	0	0	0	0	7.3	7.3	7.3	7.3	7.3	0	7.3	36.5	657	642.4	1162.23	3003.95	4869.61	7224.59	1191.51	1274.58	1369.26	2117.44	2196.35	3481.52	4088.36	3430.56	8884.1	13659.6	17105.7	15504.8	19159.1	20606.7	20452.9	18047.9	19307.6
219	Blue jack mackerel	1	Actinopterygii	0.073	0	0	0	0	0	0	0	0	0	0	0	0	0	0	0	0	14.6	255.5	80.3	0	0	0	0	0	0	0	0	4.015	0	0	0	0	0	0	0	0	0	0	0	0	0	0	0	0	0
221	Blue ling	1	Actinopterygii	0.073	73	189.8	175.2	270.1	394.2	503.7	540.2	306.6	459.9	335.8	357.7	350.4	313.9	365	671.6	649.7	525.6	430.7	576.7	343.1	489.1	474.5	584	810.3	713.648	893.812	1729.44	1723.53	1281.88	1157.05	2687.64	2082.62	1607.61	1551.98	1577.02	1827.41	1966.25	1716.52	1772.07	1420.43	1022	903.74	988.42	1130.55	616.266
222	Blue mackerel	1	Actinopterygii	0.073	0	0	0	0	0	0	0	0	0	0	0	0	0	0	0	0	0	0	0	0	0	0	0	0	2.993	1.314	13.14	19.564	18.323	43.873	87.089	138.335	80.081	160.162	71.467	131.546	144.248	226.957	385.513	521.585	582.029	890.381	938.926	755.842	445.008
223	Blue marlin	1	Actinopterygii	0.073	51.684	988.493	734.599	1319.11	1614.47	1874.86	2269.93	2681.65	2735.75	2543.61	2546.31	2817.07	3557.73	3687.96	2606.1	2223.65	2100.28	1851.21	1734.92	1724.11	1586	1320.93	1374.74	1580.52	1360.65	1438.25	1367	1440.8	1564.39	1605.05	1821.42	1572.35	1693.16	1657.76	1824.78	1584.03	1727.33	1869.97	1714.62	1865.22	1946.84	2032.9	2016.84	2232.92	2274.32
226	Blue runner	1	Actinopterygii	0.073	26.353	32.485	35.405	26.061	17.885	22.922	20.951	16.79	30.587	24.09	24.528	32.704	40.953	50.297	41.756	66.722	83.512	84.388	77.745	54.458	51.1	73	73	51.1	45.552	75.19	40.004	36.5	47.523	57.889	87.016	72.854	84.169	80.884	81.541	67.452	44.53	66.941	102.346	49.64	83.147	59.203	64.605	81.76	79.716
232	Blue whiting(=Poutassou)	1	Actinopterygii	0.073	1890.7	1525.7	759.2	1138.8	1189.9	970.9	1686.3	1379.7	1606	1708.2	1679	1065.8	919.8	1737.4	2022.1	1934.5	2007.5	2438.2	2569.6	3124.4	2833.2	5902.41	3153.82	3111.26	2880	4528.34	8782.05	18007.1	40108.3	80417.7	80923.1	66223	40594.1	39693.7	44812.7	48858.2	59713.1	51943.4	49029.4	48654	42157	32711.6	34693.5	40181	36060
233	Blue-barred parrotfish	1	Actinopterygii	0.073	0	0	0	0	0	0	0	0	0	0	0	0	0	0	0	0	0	0	0	0	0	0	0	0	0	0	0	0	0	0	0	0	0	0	0	0	0	0	0	0	0	0	0	0	0
234	Blueback shad	1	Actinopterygii	0.073	0	0	0	0	0	0	0	0	0	0	0	0	0	0	0	0	0	0	0	0	0	0	0	27.01	18.396	0	0	0	0	0	0	0	0	0	8.541	11.461	3.066	1.606	0.949	0.438	0	0	0	0	0
235	Bluefin gurnard	1	Actinopterygii	0.073	1591.4	1598.7	1627.9	1890.7	1839.6	1649.8	1430.8	1387	1445.4	1335.9	1175.3	1116.9	1306.7	1299.4	1693.6	1430.8	1693.6	1730.1	1408.9	1314	1503.8	1335.9	1007.4	1394.3	1585.85	2177.15	2023.85	2133.57	2740.49	2432.21	2089.19	564.29	388.944	392.302	377.848	297.621	242.652	262.362	295.942	266.012	305.651	337.333	354.488	374.344	322.295
236	Bluefin trevally	1	Actinopterygii	0.073	0	0	0	0	0	0	0	0	0	0	0	0	0	0	0	0	0	0	0	0	0	0	0	0	0	0	0	0	0	0	0	0	0	0	0	0	0	0	0	0	0	0	0	0	0
237	Bluefish	1	Actinopterygii	0.073	483.698	446.614	576.7	752.338	793.948	688.755	662.475	911.697	771.975	929.582	918.267	992.362	1239.98	1352.84	1591.98	1348.46	2181.68	1966.69	2609.9	2636.1	3337.34	3770.16	2689.47	2174.82	3177.62	2097.07	2404.4	3161.05	2429.44	2849.92	2125.39	2808.09	4089.46	4384.01	2074.37	2022.39	2130.87	2071.08	2117.73	1994.72	1895.74	2213.94	2085.17	2562.37	1740.54
238	Bluenose warehou	1	Actinopterygii	0.073	0	0	0	0	0	0	0	0	0	0	0	0	0	0	0	0	0	0	0	0	0	0	0	0	0	0	0	0	0	0	0	22.922	35.259	52.852	105.266	100.229	126.874	97.674	111.909	96.871	108.405	140.306	165.126	174.251	3.066
239	Bluespine unicornfish	1	Actinopterygii	0.073	0	0	0	0	0	0	0	0	0	0	0	0	0	0	0	0	0	0	0	0	0	0	0	0	0	0	0	0	0	0	0	0	0	0	0	0	0	0	0	0	0	0	0	0	0
240	Bluespot mullet	1	Actinopterygii	0.073	0	0	0	0	0	0	0	0	0	0	0	0	0	0	0	0	0	0	0	0	0	0	0	0	0	0	0	0	0	0	0	67.16	76.65	83.22	91.98	100.74	33.507	32.923	0	14.746	1.606	10.439	10.585	8.176	2.117
241	Bluespotted seabream	1	Actinopterygii	0.073	0	0	0	0	0	0	0	0	0	0	0	0	0	0	0	0	0	0	0	0	0	0	0	0	0	0	0	0	0	0	0	0	0	0	0	0	0	0	0	7.957	0	0	0	0	0
242	Bluestripe herring	1	Actinopterygii	0.073	0	0	0	0	0	0	0	0	0	0	0	0	0	0	0	0	0	0	0	0	0	0	0	0	0.073	0.073	0.584	1.241	1.46	1.095	0.511	1.022	2.19	2.263	1.825	0.949	3.139	2.555	1.971	1.46	1.533	4.015	5.183	4.745	4.818
243	Blunt scalyhead	1	Actinopterygii	0.073	0	0	0	0	0	0	0	0	0	0	0	0	0	0	0	0	0	0	0	0	0	0	0	0	0	0	0	0	0	0	0	0	0	0	0	0.073	0.073	0	0	16.352	106.872	0	0	0	0
245	Boarfish	1	Actinopterygii	0.073	0	0	0	0	0	0	0	0	0	0	0	0	0	0	0	0	0	0	0	0	0	0	0	0	0	0	0	0	0	0	0	0	0	15.403	0	0	0.146	6.059	0	0	0	0	0	0	0
246	Boarfishes nei	1	Actinopterygii	0.073	0	0	0	0	0	0	0	0	0	0	0	0	0	0	0	0	0	0	0	0	0	0	0	0	0	0	0	0	0	0	0	0	0	0	0	0	0	0	0	0	0	0	0	0	0
247	Bobo croaker	1	Actinopterygii	0.073	0	0	0	0	0	0	0	43.8	73	73	73	109.5	109.5	109.5	153.3	73	73	73	73	73	80.884	99.937	71.102	99.937	78.694	94.535	253.748	239.659	502.532	520.636	459.243	338.355	323.39	282.656	228.563	210.167	268.202	304.41	315.871	227.687	264.99	522.461	848.187	551.442	783.509
248	Bobo mullet	1	Actinopterygii	0.073	0	0	0	0	0	0	0	0	0	0	0	0	0	21.9	36.5	21.9	51.1	43.8	36.5	80.3	102.2	94.9	51.1	43.8	18.542	13.651	7.446	9.271	9.344	14.965	6.789	201.699	39.055	41.756	33.945	83.22	78.329	93.002	94.9	71.029	81.979	73	69.35	58.911	20.586
249	Bocaccio rockfish	1	Actinopterygii	0.073	0	0	0	0	0	0	0	0	0	0	0	0	0	0	0	0	0	0	0	0	0	0	0	0	0	0	0	0	0	0	0	0	0	0	0	0	0	0	0	0	0	0	0	0	0
250	Bocon toadfish	1	Actinopterygii	0.073	0	0	0	0	0	0	0	0	0	0	0	0	0	0	0	0	0	0	0	0	0	0	0	0	0	0	0	0	0	0	0	0	0	0	0	0	0	0	0	0	0	0	0	0	0
251	Boe drum	1	Actinopterygii	0.073	0	0	0	0	0	0	0	0	0	0	0	0	0	0	0	0	0	0	0	0	0	0	29.2	29.2	29.2	29.2	151.84	149.285	249.514	248.638	99.134	88.841	148.701	100.229	122.348	167.024	191.771	148.263	148.044	176.441	170.893	119.428	150.891	158.337	173.229
252	Bogue	1	Actinopterygii	0.073	985.5	803	737.3	846.8	970.9	1197.2	1219.1	1197.2	1233.7	1445.4	1408.9	1379.7	1379.7	1423.5	1554.9	1679	1766.6	1788.5	1773.9	1737.4	1394.15	1420.14	2006.4	1324.95	1860.7	2008.59	2009.25	2097.44	2079.55	2339.5	2111.74	1892.82	2072.69	2017.94	2102.33	2437.32	2355.13	2197.66	1968.44	2150.36	2069.7	2215.26	2157.59	2467.84	2548.72
253	Bombay-duck	1	Actinopterygii	0.073	2956.5	2971.1	2971.1	3321.5	2649.9	7613.9	9424.3	8738.1	4920.2	4190.2	7942.4	6862	6139.3	6723.3	5949.5	5409.3	5672.1	5350.9	5840	5591.8	5759.7	5270.6	3803.3	10263.8	10199.5	8084.09	10182.9	10766.4	9261.58	9305.09	9098.94	7592.95	6615.19	7902.47	9533.95	8639.99	7974.23	7467.32	9373.86	10819.2	11321.3	13252.9	13898.3	11777.6	11198.2
254	Bonefish	1	Actinopterygii	0.073	0	0	0	0	0	0	0	0	0	0	0	0	0	0	0	0	7.3	0	0	0	0	0	0	7.3	7.957	3.139	2.847	2.409	12.191	9.271	4.526	4.088	36.281	37.887	25.623	26.353	54.312	44.603	141.109	73.146	136.583	42.34	10.658	5.329	15.33
255	Bonga shad	1	Actinopterygii	0.073	1189.9	1189.9	1262.9	1467.3	1606	1825	1971	2270.3	2409	2226.5	2387.1	2365.2	2416.3	3007.6	3409.1	3285	3482.1	3920.1	3525.9	3978.5	4386.35	4779.67	5260.38	5866.13	6141.78	6425.61	6003.45	6203.61	6353.12	7175.17	8307.11	8821.61	8107.67	9002.51	8943.23	9280.64	8862.2	9794.99	10203	11423.5	8905.05	9351.01	10869.6	9898.58	10658.9
256	Bonnetmouths, rubyfishes nei	1	Actinopterygii	0.073	0	0	0	0	0	0	0	0	0	0	0	0	0	0	0	0	0	0	0	0	0	0	0	0	0	0	0	0	0	0	269.443	27.594	19.564	25.988	2.92	6.643	2.482	25.258	16.425	3.066	2.555	1.022	34.164	42.34	16.571
257	Boxfishes nei	1	Actinopterygii	0.073	0	0	0	0	0	0	0	0	0	0	0	0	0	0	0	0	0	0	0	0	0	0	0	0	0	0	0	0	0	0	0	0	0	0	0	0	0	0	0	0	0	0	0	0	0
259	Brazilian codling	1	Actinopterygii	0.073	0	0	0	0	0	0	0	0	0	0	0	0	0	0	7.3	7.3	7.3	7.3	7.3	14.6	0	14.6	7.3	29.2	38.325	24.893	37.23	39.785	32.558	62.05	30.441	52.998	45.99	129.94	241.557	176.441	92.053	174.251	265.063	207.247	253.237	194.764	248.346	258.493	205.422
260	Brazilian flathead	1	Actinopterygii	0.073	73	73	73	73	14.6	43.8	109.5	109.5	21.9	43.8	36.5	36.5	219	292	167.9	153.3	197.1	270.1	270.1	175.2	189.8	211.7	233.6	292	284.7	134.466	194.91	343.757	297.694	211.481	196.078	199.363	255.062	152.132	154.468	119.72	169.579	164.615	237.615	309.666	279.736	338.428	280.174	416.538	453.549
261	Brazilian groupers nei	1	Actinopterygii	0.073	7.3	7.3	14.6	7.3	14.6	21.9	21.9	21.9	21.9	21.9	21.9	29.2	21.9	21.9	21.9	21.9	29.2	36.5	65.7	65.7	80.3	73	87.6	116.8	44.603	54.531	87.235	160.016	116.581	104.901	68.547	64.532	57.889	71.832	68.766	154.541	82.198	89.644	78.329	80.3	80.3	82.125	81.03	81.03	81.03
262	Brazilian menhaden	1	Actinopterygii	0.073	36.5	36.5	36.5	43.8	36.5	73	73	146	167.9	197.1	167.9	219	87.6	109.5	116.8	94.9	124.1	146	102.2	146	116.8	182.5	459.9	832.2	601.958	425.225	136.145	280.539	272.363	261.924	308.133	233.454	196.151	171.404	443.621	266.085	571.59	302.95	277.473	308.133	268.275	273.239	275.721	258.201	290.759
263	Brazilian sandperch	1	Actinopterygii	0.073	0	0	0	0	0	0	0	0	0	0	0	0	0	0	0	0	0	0	0	0	0	0	0	0	0	0	0	0	0	0	0	0	0	0	0	0	0	0	0	0	0	0	0	0	0
264	Brazilian sardinella	1	Actinopterygii	0.073	1752	1898	1971	1752	1898	2044	2190	2336	2336	2467.4	2547.7	2547.7	3978.5	3650	3467.5	4810.7	5730.5	6424	6635.7	8037.3	9884.2	11753	12461.1	16644	12927.5	9935.59	7685.15	10627	10562	10916.6	10678.1	8173.59	7217.73	10174.5	10018.2	9049.23	9212.38	6666.07	4755.15	5702.47	2343.74	4695.58	4733.76	3651.09	6179.3
265	Brill	1	Actinopterygii	0.073	51.1	80.3	73	80.3	65.7	65.7	80.3	51.1	73	73	80.3	94.9	94.9	94.9	73	73	87.6	73	87.6	102.2	87.6	116.8	116.8	109.5	133.152	143.591	158.337	226.373	178.047	177.171	147.898	180.018	181.916	184.909	105.777	113.15	111.763	115.705	118.406	116.289	163.52	208.269	234.622	278.349	244.696
267	Broad-striped anchovy	1	Actinopterygii	0.073	0	0	0	0	0	0	0	0	0	0	0	0	0	0	0	0	0	0	0	0	0	0	0	0	0	0	0	0	0	0	0	0	0	0	0	0	0	0	0	0	0	0	0	0	0
273	Broomtail grouper	1	Actinopterygii	0.073	0	0	0	0	0	0	0	0	0	0	0	0	0	0	0	0	0	0	0	0	0	0	0	0	0	0	0	0	0	0	0	0	0	0	0	0	0	0	0	48.618	16.79	10.658	19.637	105.631	31.244
275	Brown meagre	1	Actinopterygii	0.073	0	0	0	0	0	0	0	0	7.3	0	0	0	0	0	0	0	0	36.5	0	0	7.3	7.3	7.446	0.365	1.606	1.241	1.168	2.555	1.971	4.015	0.876	3.869	3.431	3.65	2.774	20.586	8.76	9.782	33.069	26.28	18.031	18.542	8.614	17.155	10.585
279	Brown-marbled grouper	1	Actinopterygii	0.073	0	0	0	0	0	0	0	0	0	0	0	0	0	0	0	0	0	0	0	0	0	0	0	0	0	0	0	0	0	0	0	0	0	0	0	0	0	0	0	0	0	0	0	0	0
280	Brownspotted grouper	1	Actinopterygii	0.073	0	0	0	0	0	0	0	0	0	0	0	0	0	0	0	0	0	0	0	0	0	0	0	0	0	0	0	0	0	0	0	0	0	0	0	0	0	0	0	0	0	0	0	0	0
281	Brushtooth lizardfish	1	Actinopterygii	0.073	0	0	0	0	0	0	0	0	0	0	0	0	0	0	0	14.6	21.9	29.2	29.2	36.5	47.815	54.75	132.495	55.918	55.845	70.664	44.895	59.276	30.879	98.477	101.032	62.488	43.07	38.544	35.405	25.623	27.375	44.311	45.698	21.024	16.425	17.228	28.543	26.864	29.054
282	Buccaneer anchovy	1	Actinopterygii	0.073	0	0	0	0	0	0	0	0	0	0	0	0	0	0	0	0	0	0	0	0	0	0	0	0	0	0	0	0	0	0	0	0	0	0	0	0	0	0	0	0	0	0	0	0	0
285	Bullet tuna	1	Actinopterygii	0.073	0	0	0	0	0	0	0	0	0	0	0	0	0	0	0	0	0	0	0	0	0	0	0	0	0	0	0	0	0	0	0	0	0	0	0	0	0	0	0	0	0	0	0	0	0
287	Butterfishes, pomfrets nei	1	Actinopterygii	0.073	1793.46	1936.03	1387.73	1853.47	1738.28	1378.97	1359.84	1727.69	1814.78	1840.26	2225.48	1893.47	2732.1	2118.09	2135.1	2387.9	2552.44	3191.92	3143.31	2649.9	2461.19	2612.82	2929.42	4571.99	5990.6	6340.2	6058.12	5574.13	5700.72	5598.44	6401	6078.86	6200.84	6520.72	6731.62	5728.89	6099.22	6240.7	5782.77	5353.67	5390.47	5907.6	5568	6190.55	7975.1
288	Butterfly kingfish	1	Actinopterygii	0.073	0	0	0	0	0	0	0	0	0	0	0	0	0	0	0	0	0	0	0	0	0	0	0	0	0	0	0	0	0	0	0	0	0	0	0	0	0	0	0	0	0	0	0	0	0
289	Cabezon	1	Actinopterygii	0.073	0	0	0	0	0	0	0	0	0	0	0	0	0	0	0	0	0	0	0	0	0	0	0	0	0	0	0	0	0	0	0	0	0	0	0	0	0	0	0	0	0	0	0	0	0
290	Cabinza grunt	1	Actinopterygii	0.073	43.8	43.8	58.4	51.1	43.8	51.1	248.2	197.1	204.4	73	80.3	80.3	87.6	65.7	73	65.7	65.7	65.7	102.2	94.9	138.7	138.7	211.7	343.1	136.656	93.294	106.142	151.183	241.338	303.68	205.86	277.546	197.757	225.497	242.141	90.739	64.97	48.253	91.396	142.642	135.707	73.73	169.579	83.804	54.385
293	California flounder	1	Actinopterygii	0.073	0	0	0	0	0	0	0	0	0	0	0	0	0	0	0	0	0	0	0	0	0	0	0	0	0	0	0	0	0	0	0	0	0	0	0	0	0	0	0	0	0	0	0	0	0
294	California pilchard	1	Actinopterygii	0.073	24754.7	11985.5	839.5	678.535	4921.51	5208.33	3135.35	2117.22	7956.78	3886.01	3175.28	2911.31	1589.14	1652.35	1822.01	1545.63	1386.85	2151.09	1975.09	2200.8	2591.5	3701.1	3912.8	4723.1	6142.37	8899.28	10371.8	7836.18	11382.8	13581.2	23951	25143.6	31578.9	27840.2	20318.2	27181.1	34349	34826.5	32567.3	37175.1	22892.9	23749.1	20388.4	19902	21952.1
295	California sheephead	1	Actinopterygii	0.073	0	0	0	0	0	0	0	0	0	0	0	0	0	0	0	0	0	0	0	0	0	0	0	0	0	0	0	0	0	0	0	0	0	0	0	0	0	0	0	0	0	0	0	0	0
296	Californian anchovy	1	Actinopterygii	0.073	161.549	230.315	1847.12	2842.25	1404.3	1479.86	1883.47	1342.62	384.199	237.542	306.235	423.254	332.442	268.129	537.061	868.7	3040.45	3947.47	2186.42	4775.95	6759.8	3255.8	5409.3	9351.3	8946.37	15259.7	14520.7	20732.1	14321.9	22105.7	27307	30981.1	26640	7462.13	9852.37	11221.8	8979	12198.2	8713.28	8134.61	441.139	1521.76	701.603	349.086	290.175
297	Camouflage grouper	1	Actinopterygii	0.073	0	0	0	0	0	0	0	0	0	0	0	0	0	0	0	0	0	0	0	0	0	0	0	0	0	0	0	0	0	0	0	0	0	0	0	0	0	0	0	0	0	0	0	0	0
298	Canary drum(=Baardman)	1	Actinopterygii	0.073	0	0	0	0	0	0	0	0	0	0	0	0	0	0	0	0	0	0	0	0	0	0	0	0	0	0	0	0	2.628	0	0	0	0.073	0	57.743	62.123	29.127	41.829	14.965	7.373	3.796	2.263	0.876	0.438	0.438
299	Canary rockfish	1	Actinopterygii	0.073	0	0	0	0	0	0	0	0	0	0	0	0	0	0	0	0	0	0	0	0	0	0	0	0	0	0	0	0	0	0	0	0	0	0	0	0	0	0	0	0	0	0	0	0	0
301	Cape bonnetmouth	1	Actinopterygii	0.073	0	0	0	0	0	0	0	0	0	0	0	0	0	0	0	0	0	0	0	0	0	0	0	0	0	0	0	0	0	51.611	56.137	0	22.119	31.025	45.333	65.919	96.725	56.137	48.034	111.544	41.464	42.559	30.514	31.682	8.833
303	Cape gurnard	1	Actinopterygii	0.073	0	0	0	0	0	0	0	0	0	0	0	0	21.9	29.2	0	0	0	0	0	0	0	0	29.2	21.9	23.36	21.535	30.441	37.595	39.347	39.493	39.493	48.253	53.436	55.334	52.998	57.086	77.234	121.034	109.938	298.935	277.473	47.523	50.078	74.679	44.092
304	Cape hakes	1	Actinopterygii	0.073	3474.8	4321.6	4299.7	4518.7	5102.7	5409.3	5548	5898.4	6102.8	5073.5	5591.8	7154	7066.4	8270.9	10745.6	24279.8	34908.6	37062.1	52319.1	46179.8	55866.9	58400	81906	66159.9	53871.4	47829.9	58674.7	43667.7	37978.5	33143.2	23219.5	24997.5	32063.8	33321.1	36003.9	39552.5	39493.1	34079.3	36599.2	33976.5	19581.8	13199.9	17839.8	17186.2	19110.5
305	Cape horse mackerel	1	Actinopterygii	0.073	2679.1	7438.7	7577.4	6270.7	8796.5	5891.1	3445.6	6248.8	4752.3	1613.3	4949.4	3365.3	5307.1	1949.1	6789	13132.7	8380.4	5635.6	4664.7	5402	4854.5	18717.2	6146.6	20410.8	14621.8	23424.6	40360.4	50705.1	40913.3	34262.2	41772.6	45596.5	48608.5	41856.9	44796	34706.3	36321.4	41554.2	48833.8	42234.3	27117.1	32134.4	49864.8	57335.5	44796.7
307	Capelin	1	Actinopterygii	0.073	2087.8	2197.3	1839.6	2518.5	3387.2	4234	6241.5	6460.5	7635.8	6504.3	7628.5	16366.6	631.961	3034.68	2737.86	20508.1	38008	37473.4	45479	62384	110575	115648	142075	149946	139274	164118	245194	292638	230556	214151	189250	204772	134578	186397	189444	161803	102770	80855.2	83610.8	65956.1	73440.2	91917.4	154405	127216	64561.5
308	Capro dory	1	Actinopterygii	0.073	0	0	0	0	0	0	0	0	0	0	0	0	0	0	0	0	0	0	0	0	0	0	0	0	0	0	0	0	0	0	0	0	0	0	0	0	0	0	0	0	0	0	0	0	0
311	Cardinal fishes nei	1	Actinopterygii	0.073	0	0	0	0	0	0	0	0	0	0	0	0	0	0	0	0	0	0	0	0	0	0	0	0	0	0	0	0	0	0	0	4.599	5.84	1.971	0	0	0	0	0	0	0	0	43.727	64.24	10.001
312	Cardinalfishes, etc. nei	1	Actinopterygii	0.073	0	0	0	0	0	0	0	0	0	0	0	0	0	0	0	0	0	0	0	0	0	0	0	0	0.073	0.073	0.365	1.314	1.46	1.095	0.073	1.022	0.876	0.803	0.949	1.095	2.628	0.438	0.803	8.979	9.636	9.271	9.709	15.33	15.622
314	Carpenter seabream	1	Actinopterygii	0.073	29.2	21.9	21.9	21.9	14.6	7.3	21.9	21.9	0	0	0	0	0	0	14.6	14.6	14.6	14.6	14.6	7.3	7.3	7.3	7.3	7.3	2.774	12.629	4.234	5.402	6.205	12.848	17.082	20.805	52.925	63.218	44.238	50.151	56.794	62.123	70.591	2.19	1.46	1.022	0.511	50.516	1.168
318	Caspian shads	1	Actinopterygii	0.073	3781.4	4241.3	4029.6	3379.9	3766.8	3577	2912.7	3073.3	4964	3774.1	4000.4	2160.8	1233.7	1189.9	854.1	262.8	116.8	51.1	43.8	102.2	131.4	146	58.4	73	540.2	30.368	136.51	121.18	89.06	69.35	84.68	86.87	159.943	125.706	362.518	45.114	190.968	142.715	233.746	177.682	245.572	299.884	143.956	121.399	112.712
319	Cassava croaker	1	Actinopterygii	0.073	0	0	0	0	0	0	0	0	0	0	0	0	0	0	0	0	0	0	0	0	0	0	0	0	0	0	0	64.532	35.77	44.895	36.938	52.633	22.411	22.776	29.273	26.718	0.584	1.022	21.681	14.527	0.803	25.331	3.796	10.001	5.621
320	Castaneta	1	Actinopterygii	0.073	0	0	0	0	0	0	0	0	0	0	0	0	0	0	511	2197.3	4971.3	2452.8	299.3	1547.6	803	876	927.1	824.9	503.7	337.26	213.963	215.058	205.86	160.673	157.753	211.846	100.813	7.373	15.987	1.752	44.822	34.456	112.712	53.509	64.605	26.061	4.088	145.854	1917.86
321	Catsharks, etc. nei	1	Actinopterygii	0.073	0	0	0	0	0	0	0	0	0	0	0	0	0	0	0	0	0	0	0	0	0	0	0	0	0	0	0	0	0	0	0	0	0	0	0	0	0	0	0	0	0	0	0	0	0
322	Catsharks, nursehounds nei	1	Actinopterygii	0.073	0	0	0	0	0	0	0	0	0	0	0	0	0	0	0	0	0	0	0	0	0	0	0	0	0	0	0	0	0	0	0	0	0	0	0	0	0	0	0	3.577	7.592	6.643	6.424	5.767	6.643
324	Cero	1	Actinopterygii	0.073	7.3	7.3	7.3	7.3	7.3	21.9	21.9	21.9	36.5	58.4	58.4	43.8	36.5	36.5	43.8	43.8	43.8	43.8	43.8	36.5	36.5	58.4	58.4	56.94	45.187	45.26	41.245	45.917	50.954	42.778	44.092	45.844	50.151	49.421	49.64	41.902	36.5	28.616	15.987	17.082	16.425	27.375	28.47	32.85	35.77
326	Chacunda gizzard shad	1	Actinopterygii	0.073	0	0	0	0	0	0	0	0	0	0	0	0	0	36.5	29.2	36.5	29.2	36.5	29.2	43.8	94.9	80.3	94.9	102.2	110.522	115.121	95.63	103.952	174.543	127.677	117.53	148.774	171.842	205.86	219.073	367.701	406.464	253.748	264.698	285.065	354.415	329.741	265.136	246.01	324.12
327	Channel bull blenny	1	Actinopterygii	0.073	0	0	0	0	0	0	0	0	0	0	0	0	0	0	0	0	0	0	0	0	0	0	0	0	0	0	0	0	0	0	0	0	0	0	0	0	0	0	0	0	0	0	0	0	0
331	Chilean grenadier	1	Actinopterygii	0.073	0	0	0	0	0	0	0	0	0	0	0	0	0	0	0	0	0	0	0	0	0	0	0	0	0	0	0	0	0	0	0	0	0	0	0	0	0	0	0	0	0	0	0	0	0
332	Chilean jack mackerel	1	Actinopterygii	0.073	73	58.4	102.2	146	153.3	94.9	153.3	372.3	423.4	846.8	474.5	408.8	708.1	649.7	876	1116.9	1598.7	2153.5	1941.8	1518.4	7935.1	11614.3	8051.9	12008.5	23558.8	21893	29007.1	61909.2	74911.1	95362.6	93486.6	127043	160939	122558	169653	156865	143145	195770	236936	266788	279477	288624	246692	246512	311122
337	Chilean sandperch	1	Actinopterygii	0.073	0	0	0	0	0	0	0	0	0	0	0	0	0	0	0	0	0	0	0	0	0	0	0	0	0	0	0	0	0	0	0	0	0	0	0	0	0	0	0	0	0	0	0	0	0
340	Chilean silverside	1	Actinopterygii	0.073	58.4	36.5	36.5	36.5	58.4	94.9	102.2	87.6	51.1	58.4	65.7	73	65.7	87.6	138.7	146	102.2	102.2	102.2	167.9	65.7	58.4	43.8	29.2	69.569	67.087	65.846	17.52	23.798	27.74	34.821	43.216	47.158	20.659	27.229	68.912	145.781	136.875	104.974	169.871	403.836	78.767	54.75	24.893	51.173
341	Chilipepper rockfish	1	Actinopterygii	0.073	0	0	0	0	0	0	0	0	0	0	0	0	0	0	0	0	0	0	0	0	0	0	0	0	0	0	0	0	0	0	0	0	0	0	0	0	0	0	0	0	0	0	0	0	0
343	Chinese gizzard shad	1	Actinopterygii	0.073	36.5	43.8	43.8	80.3	29.2	36.5	58.4	51.1	36.5	36.5	36.5	36.5	189.8	277.4	146	138.7	277.4	328.5	372.3	277.4	576.7	379.6	321.2	445.3	652.62	360.985	428.218	573.05	522.607	668.388	705.764	901.404	742.483	1030.69	533.192	855.268	1178.95	1013.68	760.879	824.681	784.239	601.885	496.838	493.772	541.952
345	Chinook(=Spring=King)salmon	1	Actinopterygii	0.073	1693.6	1861.5	1817.7	1846.9	1788.5	2022.1	1846.9	1547.6	1525.7	1484.45	1271.08	1323.49	1276.7	1381.74	1528.04	1547.38	1573.08	1560.38	1512.56	1599.79	1752	1883.4	1752	2000.2	1762.8	1762	1823.83	1923.62	1855.44	1858	1680.68	1663.6	1835.73	1381.6	1346.78	1483.21	1546.65	1859.67	2287.67	1512.92	1332.18	1122.23	1101.79	1097.63	994.479
346	Chocolate hind	1	Actinopterygii	0.073	109.5	547.5	620.5	635.1	678.9	693.5	708.1	686.2	715.4	678.9	693.5	883.3	919.8	949	1000.1	1124.2	1219.1	1160.7	1226.4	1335.9	1540.3	1562.2	1416.2	1306.7	1439.71	1398.97	399.748	479.829	444.205	444.351	513.336	489.173	509.905	702.114	677.805	701.384	799.496	1121.57	1216.54	1083.25	1153.18	1182.38	1588.99	2191.09	2914.23
347	Choicy ruff	1	Actinopterygii	0.073	0	0	0	0	0	0	0	0	0	0	0	0	0	0	0	0	0	0	0	0	0	0	0	0	0	0	0	0	0	0	0	0	0	0	0	0	0	0	0	0	0	0	36.719	64.824	95.63
351	Chub mackerel	1	Actinopterygii	0.073	20608.6	20681.2	30641.5	26718.2	32858.6	30344.1	35893.1	34451.8	32904.1	34518.5	38463.4	40106.8	46036.4	51870.4	58178.7	68824.3	65371.5	78082.9	104976	112953	147178	133990	136988	141311	157162	152510	141484	195573	249116	209662	194726	140148	136209	122314	162090	127219	146807	114588	133279	123146	97116.1	86356.4	70322.8	107728	112713
352	Chum(=Keta=Dog)salmon	1	Actinopterygii	0.073	10168.9	11380.7	8307.4	7285.4	10855.1	10490.1	11569	9152.52	9665.71	8257.32	8815.48	7960.87	8081.61	7773.84	6898.35	5584.72	6858.28	6425.97	6980.55	4955.82	8296.45	7729.17	10048.8	9151.57	8836.8	9311.95	9133.03	8663.42	9454.45	10962.8	12176.6	13618.1	13327	14338.2	15367	19549	17451.7	15850.4	20919.8	17792.1	21859	19486.6	17405.2	20950.7	23999.8
353	Citharids nei	1	Actinopterygii	0.073	0	0	0	0	0	0	0	0	0	0	0	0	0	0	0	0	0	0	0	0	0	0	0	0	0	0	0	0	0	0	0	0	0	0	0	0	0	0	0	0	0	0	0	0	0
355	Clupeoids nei	1	Actinopterygii	0.073	4328.9	4372.7	3058.7	5949.5	6891.2	9154.2	10263.8	9957.2	7453.3	8161.4	7197.8	8533.7	8774.6	8920.6	13008.6	12015.8	13118.1	11052.2	13205.7	12899.1	14070	14274.9	14157	15290.6	15817.7	11040.5	12381	10676	11337.4	14886.5	13845.5	14092.4	15604	17864.8	17072.4	16004.2	17347.1	18539.7	20594.5	19586.8	19749.5	22411.1	22735.3	19151.2	18292.9
357	Cobia	1	Actinopterygii	0.073	1.825	2.044	1.387	1.46	1.825	1.314	1.387	2.482	1.679	2.993	2.92	2.409	75.701	76.139	74.752	74.46	111.325	111.471	112.858	221.774	146	138.7	94.9	131.4	113.223	94.754	74.314	111.033	182.354	154.249	88.33	167.754	282.437	249.952	253.748	176.952	220.095	233.527	257.836	298.351	312.951	256.741	285.357	405.807	367.993
359	Coho(=Silver)salmon	1	Actinopterygii	0.073	2226.5	2985.7	2452.8	2365.2	2795.9	3292.3	2920	2912.7	2861.6	2399.14	1963.55	2739.25	2911.46	3032.93	2843.2	3227.11	3421.8	3167.91	3391.8	2261.03	3215.65	3147.03	2473.24	2814.15	3112.06	2320.09	2698.44	2246.72	2241.98	2502.37	2230.66	2095.25	3086.51	2211.24	2980.88	2834.08	3126.22	2056.63	2353.88	2307.82	2528.36	2779.69	2805.61	1857.92	3328.95
360	Comber	1	Actinopterygii	0.073	0	0	0	0	0	0	0	0	0	0	0	0	0	0	0	0	0	0	0	0	0	0	0	0	0	0	0	0	0	0	0	0	0	0	0	0	0	0	0	0	0	0	0	0	0
361	Comet grouper	1	Actinopterygii	0.073	0	0	0	0	0	0	0	0	0	0	0	0	0	0	0	0	0	0	0	0	0	0	0	0	0	0	0	0	0	0	0	0	0	0	0	0	0	0	0	0	0	0	0	0	0
363	Common Atlantic grenadier	1	Actinopterygii	0.073	0	0	0	0	0	0	0	0	0	0	0	0	0	0	0	0	0	0	0	0	0	0	0	0	0	0	0	0	0	0	0	0	0	0	0	0	0	0	0	0	0	0	0	0	0
365	Common bluestripe snapper	1	Actinopterygii	0.073	0	0	0	0	0	0	0	0	0	0	0	0	0	0	0	0	0	0	0	0	0	0	0	0	0	0	0	0	0	0	0	0	0	0	0	0	0	0	0	0	0	0	0	0	0
366	Common cuttlefish	1	Actinopterygii	0.073	270.1	204.4	240.9	328.5	335.8	321.2	379.6	474.5	584	824.9	1022	992.8	978.2	1116.9	985.5	1335.9	978.2	1014.7	1124.2	970.9	763.142	769.128	654.445	652.474	600.133	448.731	618.164	554.581	382.52	552.756	353.539	291.854	377.483	380.768	484.72	559.618	631.158	808.986	1117.26	1256.4	1170.04	858.407	977.835	931.991	924.326
367	Common dab	1	Actinopterygii	0.073	824.9	1000.1	1000.1	985.5	985.5	970.9	846.8	985.5	1051.2	890.6	927.1	839.5	897.9	927.1	1029.3	1197.2	1233.7	803	817.6	861.4	846.8	992.8	1102.3	1182.6	1030.25	1033.46	885.344	1022	1309.98	1315.53	1218	1191.43	1251	1487.89	966.082	1130.48	878.92	1004.63	1412.33	1095.95	768.179	867.532	819.06	954.475	1156.17
368	Common dentex	1	Actinopterygii	0.073	240.9	335.8	386.9	394.2	182.5	153.3	87.6	87.6	124.1	146	233.6	204.4	635.1	584	525.6	284.7	335.8	306.6	299.3	292	206.955	201.699	110.522	81.322	144.832	87.746	200.312	302.439	282.875	240.681	277.035	120.888	197.611	232.432	397.631	503.262	453.111	430.992	407.559	422.451	632.91	559.618	754.017	532.681	528.082
369	Common dolphinfish	1	Actinopterygii	0.073	518.519	511.876	541.076	555.749	541.222	642.765	832.492	1037.26	1358.31	1150.63	1032.73	1508.69	1157.78	1099.53	1266.7	909.288	1326.7	1629.29	1253.85	1310.5	1157.12	1001.92	1275.53	1923.55	1435.33	1411.45	1406.64	1885.3	2098.97	1692.72	1336.63	1638.85	1790.11	2010.71	1502.41	1756.74	1647.03	2697.13	2110.43	2747.5	3315.73	3476.11	3876.81	3164.04	2892.11
372	Common goby	1	Actinopterygii	0.073	0	0	0	0	0	0	0	0	0	0	0	0	0	0	0	0	0	0	0	0	0	0	0	0	0	0	0	0	0	0	0	0	0	0	0	0	0	0	0	0	0	0	0	0	0
374	Common mora	1	Actinopterygii	0.073	0	0	0	0	0	0	0	0	0	0	0	0	0	0	0	0	0	0	0	0	0	0	0	0	0	0	0	0	0	0	0	0	0	0	0	0	0	0	0	0	3.65	0	0	0	0
376	Common pandora	1	Actinopterygii	0.073	328.5	219	182.5	416.1	197.1	204.4	204.4	262.8	365	306.6	226.3	240.9	788.4	1153.4	1124.2	1095	1109.6	956.3	890.6	861.4	831.032	788.984	714.743	621.741	634.224	458.294	536.185	653.934	606.922	510.416	645.904	766.208	879.504	987.836	864.247	868.773	399.602	358.576	324.412	267.91	291.708	253.821	284.919	252.58	176.295
380	Common silver-biddy	1	Actinopterygii	0.073	0	0	0	0	0	0	0	0	0	0	0	0	0	0	0	0	0	0	0	0	0	0	0	0	0	0	0	0	0	0	0	0	0	0	0	0	0	0	0	0	0	0	0	0	0
381	Common snook	1	Actinopterygii	0.073	73	73	73	58.4	51.1	80.3	43.8	51.1	43.8	43.8	58.4	58.4	73	306.6	270.1	386.9	321.2	277.4	306.6	277.4	277.4	386.9	270.1	321.2	226.884	222.212	204.911	195.64	176.441	154.76	234.33	271.341	252.069	434.204	323.828	339.888	286.014	253.675	240.462	228.417	174.543	202.429	334.924	505.306	486.107
382	Common sole	1	Actinopterygii	0.073	1868.8	1854.2	1817.7	1949.1	1934.5	1766.6	1627.9	1525.7	1825	1795.8	2226.5	2649.9	2854.3	2788.6	1781.2	2452.8	3438.3	3438.3	3372.6	3036.8	2566.1	3024.75	2673.84	2759.03	2555.95	2622.01	2418.12	2368.85	1921.58	2427.03	2879.48	2633.84	3104.03	3076.88	3497.14	3788.85	3117.46	3129.14	2894.67	3060.52	3991.27	4464.17	4728.43	4688.35	4858.37
386	Common two-banded seabream	1	Actinopterygii	0.073	0	0	0	0	0	0	0	0	0	0	0	0	0	0	0	0	0	0	0	0	0	0	0	0	0	0	0	0	0	0	0	0	0	0	0	0	0	0	0	0	0	0	0	0	0
387	Common warehou	1	Actinopterygii	0.073	0	0	0	0	0	0	0	0	0	0	0	0	0	0	0	0	0	0	0	0	0	0	0	0	0	0	0	0	0	0	0	0	0	0	0	0	0	0	0	32.339	95.192	224.548	187.61	197.465	95.776
388	Coney	1	Actinopterygii	0.073	0	0	0	0	0	0	0	0	0	0	0	0	0	0	0	0	0	0	0	0	0	0	0	0	0	0	0	0	0	0	0	0	0	0	0	0	0	0	0	0	0	0	0	0	0
389	Conger eels, etc. nei	1	Actinopterygii	0.073	0	0	0	0	0	0	0	0	7.3	7.3	0	0	0	0	0	7.3	29.2	14.6	29.2	36.5	137.094	135.78	185.785	330.909	209.072	191.698	161.184	309.812	223.161	134.101	192.282	464.499	315.287	164.031	141.839	117.165	148.628	187.391	185.566	224.986	220.168	235.06	267.545	207.612	249.514
390	Congo dentex	1	Actinopterygii	0.073	0	0	0	0	0	0	0	0	0	0	0	0	0	0	0	0	0	0	0	0	0	0	0	0	0	0	0	0	0	0	0	0	0	0	0	0	5.986	0	8.103	2.628	13.14	7.154	11.023	26.572	8.176
393	Coral hind	1	Actinopterygii	0.073	0	0	0	0	0	0	0	0	0	0	0	0	0	0	0	0	0	0	0	0	0	0	0	0	0	0	0	0	0	0	0	0	0	0	0	0	0	0	0	0	0	0	0	0	0
394	Corkwing wrasse	1	Actinopterygii	0.073	0	0	0	0	0	0	0	0	0	0	0	0	0	0	0	0	0	0	0	0	0	0	0	0	0	0	0	0	0	0	0	0	0	0	0	0	0	0	0	0	0	0	0	0	0
395	Cornetfish	1	Actinopterygii	0.073	0	0	0	0	0	0	0	0	0	0	0	0	0	0	0	0	0	0	0	0	0	0	0	0	0	0	0	0	0	0	0	0	0	0	0	0	0	0	0	0	0	0	0	0	0
396	Corvina drum	1	Actinopterygii	0.073	496.4	401.5	562.1	496.4	839.5	693.5	627.8	693.5	1226.4	1335.9	1445.4	941.7	839.5	781.1	430.7	365	620.5	715.4	605.9	693.5	693.5	532.9	496.4	1175.3	1041.2	849.209	444.278	906.003	873.81	579.912	729.489	816.651	480.851	385.951	690.872	924.472	612.835	325.58	872.861	795.408	623.639	244.769	445.592	456.104	448.439
401	Crevalle jack	1	Actinopterygii	0.073	245.572	325.507	235.279	341.64	249.076	1574.83	1558.26	1036.89	1732.51	2049.62	2847.88	1734.48	1111.57	589.694	1178.15	823.44	915.201	1087.19	117.749	646.123	1153.4	1372.4	386.9	226.3	395.952	213.379	134.831	1354.73	523.921	210.386	763.361	582.613	471.945	769.566	560.421	153.227	391.645	240.097	228.417	161.549	392.594	345.728	388.433	322.222	412.158
402	Croakers nei	1	Actinopterygii	0.073	0	0	0	0	0	0	0	0	0	0	0	226.3	277.4	255.5	175.2	299.3	21.9	14.6	14.6	7.3	7.3	14.6	14.6	36.5	19.71	106.288	95.703	155.49	145.343	125.487	313.17	304.994	303.023	373.395	300.395	302.512	257.544	347.042	245.937	365.365	428.948	351.057	312.513	387.411	348.502
403	Croakers, drums nei	1	Actinopterygii	0.073	5621	6956.9	6475.1	6380.2	10314.9	8760	9278.3	7278.1	7431.4	7351.1	7380.3	7876.7	8708.9	6745.2	6723.3	6643	7380.3	7555.5	7752.6	9336.7	10574.3	10571.2	11718.8	11978.4	14006.7	18789.4	19696	20676.4	19991.6	21801.7	22665.1	20369.3	20587.1	17827.8	22100.5	22607.9	24207.9	24071.5	24210.4	28179.5	29355.8	32330.9	34371.4	36661.5	40287.3
404	Crocodile icefishes nei	1	Actinopterygii	0.073	0	0	0	0	0	0	0	0	0	0	0	0	0	0	0	0	0	0	0	0	0	0	0	0	0	0	0	0	0	19.637	188.851	265.501	0	0	3.942	0	71.102	0.219	0	0	0	0	0	0	0
407	Cubera snapper	1	Actinopterygii	0.073	0	0	0	0	0	0	0	0	0	0	0	0	0	0	0	0	0	0	0	0	0	0	0	0	0	0	0	0	0	0	0	0	0	0	0	0	0	0	0	0	0	0	0	0	0
409	Cunene horse mackerel	1	Actinopterygii	0.073	2022.1	3664.6	2445.5	2204.6	2277.6	5431.2	10190.8	5358.2	6161.2	8365.8	6599.2	7584.7	6438.6	5482.3	11453.7	9533.8	13497.7	12264	9971.8	7708.8	12096.1	9993.7	20173.1	12782.7	9250.41	7870.13	2213.72	2491.34	27654.6	19949.1	7671.28	13243.7	9188.88	8818.11	4629.81	5398.5	10238.4	10957.5	6132.95	8566.62	7782.09	7640.91	8765.91	7641.57	7492.5
410	Cunner	1	Actinopterygii	0.073	0.219	0.584	0.219	0.292	0.146	0.146	0.073	0.146	0.146	0	0	0	0	0	0	0	0	0	0	0	0	0	0	0	0	0	0	0	0	0	0	0	0	0	0.219	0	0.146	0	0.146	0.146	0.146	0.219	0.146	0	0.073
412	Curlfin sole	1	Actinopterygii	0.073	0	0	0	0	0	0	0	0	0	0	0	0	0	0	0	0	0	0	0	0	0	0	0	0	0	0	0	0	0	0	0	0	0	0	0	0	0	0	0	0	0	0	0	0	0
413	Cusk-eels nei	1	Actinopterygii	0.073	7.3	0	0	0	7.3	0	0	0	0	7.3	7.3	14.6	7.3	0	36.5	0	14.6	36.5	58.4	21.9	94.9	51.1	73	226.3	161.184	106.872	59.276	89.498	91.177	84.169	75.117	54.312	53.071	15.914	117.53	89.717	178.485	192.282	288.861	187.464	120.596	36.938	39.347	46.72	46.647
414	Cusk-eels, brotulas nei	1	Actinopterygii	0.073	0	0	0	0	0	0	0	0	0	0	0	0	0	0	0	0	0	0	0	0	0	0	0	0	0	0	0	0	0	0	0	0	0	0	0	0	0	0	0	0	0	29.346	16.936	13.651	14.892
416	Daggerhead breams nei	1	Actinopterygii	0.073	0	0	0	0	0	0	0	0	0	0	0	0	0	0	0	0	7.3	0	0	0	0	7.3	0	0	0.73	0.292	0.438	0.438	0.876	18.031	6.935	26.207	189.946	166.586	57.232	39.274	3.65	34.383	26.353	28.908	20.002	21.827	27.74	12.483	24.82
417	Daggertooth pike conger	1	Actinopterygii	0.073	1606	1591.4	1620.6	1642.5	1927.2	2204.6	2248.4	2460.1	2628	2649.9	2752.1	2847	2781.3	2803.2	2569.6	2649.9	2949.2	2533.1	2438.2	2452.8	2284.9	2452.8	2547.7	2671.8	2486.6	2963.07	2780.64	3237.84	3266.09	2707.64	2869.99	2680.27	2675.52	2295.7	2497.62	2190.58	2174.23	2245.26	2052.25	1932.02	2982.05	3527.58	2846.27	4960.86	11721.5
420	Danube sturgeon(=Osetr)	1	Actinopterygii	0.073	0	0	0	0	0	0	0	0	0	0	0	0	0	0	0	0	0	0	0	0	0	0	0	0	0	0	0	0	0	0	0	0	0	0	0	0	0	0	0	0	0	0	310.25	181.332	114.026
423	Darkblotched rockfish	1	Actinopterygii	0.073	0	0	0	0	0	0	0	0	0	0	0	0	0	0	0	0	0	0	0	0	0	0	0	0	0	0	0	0	0	0	0	0	0	0	0	0	0	0	0	0	0	0	0	0	0
424	Dealfish	1	Actinopterygii	0.073	0	0	0	0	0	0	0	0	0	0	0	0	0	0	0	0	0	0	0	0	0	0	0	0	0	0	0	0	0	0	0	0	0	0	0	0	0	0	0	0	0	0	0	0	0
425	Dealfishes	1	Actinopterygii	0.073	0	0	0	0	0	0	0	0	0	0	0	0	0	0	0	0	0	0	0	0	0	0	0	0	0	0	0	0	0	0	0	0	0	0	0	0	0	0	0	0	0	0	0	0	0
427	Deep-sea smelt	1	Actinopterygii	0.073	511	511	511	503.7	525.6	693.5	693.5	817.6	737.3	744.6	759.2	591.3	503.7	635.1	817.6	905.2	985.5	1029.3	956.3	795.7	1204.5	941.7	773.8	810.3	776.866	692.916	711.02	941.919	853.662	704.961	700.873	891.038	886.95	832.857	659.044	487.275	502.167	547.646	598.381	462.601	463.915	494.21	545.164	567.648	655.394
431	Demersal percomorphs nei	1	Actinopterygii	0.073	1846.9	1795.8	1781.2	1861.5	1839.6	2080.5	1883.4	1788.5	1715.5	2022.1	1985.6	1971	1854.2	2350.6	3146.3	3562.4	6219.6	13220.3	13417.4	8241.7	8378.87	9798.72	8484.57	9240.34	16958.4	7662.59	8191.91	8548.45	8973.31	10544.8	7883.85	9049.52	8728.54	8177.97	8246.23	7023.48	6525.18	4872.38	4459.72	5018.53	4916.26	4802.16	3962	3917.33	3119.95
432	Dentex nei	1	Actinopterygii	0.073	401.5	518.3	562.1	956.3	700.8	737.3	868.7	824.9	730	854.1	795.7	1175.3	1518.4	1343.2	1043.9	1022	992.8	905.2	890.6	832.2	1029.88	697.223	907.755	595.096	675.469	650.065	709.195	351.641	445.446	655.248	646.415	713.867	764.675	457.783	548.157	533.338	447.198	658.168	1174.06	730.365	646.488	955.205	793.583	731.168	603.637
433	Devil anglerfish	1	Actinopterygii	0.073	0	0	0	0	0	0	0	0	0	0	0	0	0	0	0	0	0	7.3	14.6	29.2	189.8	175.2	248.2	357.7	290.102	394.565	438.949	755.258	849.72	574.145	595.972	1399.41	1397.51	1131.5	878.482	871.182	1140.48	1323.2	805.628	1011.27	803.876	747.666	1019.52	1027.47	1200.63
435	Diadromous clupeoids nei	1	Actinopterygii	0.073	73	43.8	36.5	36.5	36.5	36.5	36.5	21.9	43.8	51.1	73	73	73	73	73	94.9	146	138.7	175.2	175.2	131.4	124.1	124.1	131.4	195.786	217.102	206.225	90.009	108.77	129.283	77.234	67.014	107.967	97.893	147.971	161.184	154.103	81.76	91.834	114.683	147.971	96.141	85.118	156.658	244.331
440	Dogtooth grenadier	1	Actinopterygii	0.073	0	0	0	0	0	0	0	0	0	0	0	0	0	0	0	0	0	0	0	0	0	0	0	0	0	0	0	0	0	0	0	0	0	0	0	0	0	0	0	0	0	0	0	0	0
441	Dogtooth grouper	1	Actinopterygii	0.073	0	0	0	0	0	0	0	0	0	0	0	0	0	0	0	0	0	0	0	0	0	0	0	0	0	0	0	0	0	0	0	0	0	0	0	0	0	0	0	0	0	0	0	0	0
442	Dogtooth tuna	1	Actinopterygii	0.073	0	0	0	0	0	0	0	0	0	0	0	0	0	0	0	0	0	0	0	0	13.286	6.862	8.395	9.928	10.293	9.417	15.476	18.761	32.777	17.447	22.265	32.558	37.157	25.039	27.521	12.994	10.001	37.376	6.132	7.811	21.316	17.082	24.528	45.771	28.324
444	Dorab wolf-herring	1	Actinopterygii	0.073	21.9	21.9	21.9	21.9	14.6	14.6	14.6	7.3	7.3	7.3	14.6	14.6	14.6	14.6	14.6	14.6	21.9	7.3	7.3	0	2.263	390.039	236.301	175.419	258.055	328.208	365.219	569.035	438.73	744.235	812.49	1038.79	984.405	287.182	228.709	454.206	324.996	438.219	456.177	512.241	631.45	716.933	630.793	745.622	901.623
445	Dories nei	1	Actinopterygii	0.073	0	0	0	0	0	0	0	0	0	0	0	0	0	0	0	0	0	0	0	0	0	0	0	0	0	0	0	0	0	0	0	0	0	0	0	0	0	0	0	0	0	0	0	0	0
446	Dotted gizzard shad	1	Actinopterygii	0.073	0	0	0	0	0	0	0	0	0	0	0	0	0	0	0	0	0	0	0	0	0	0	0	0	0	0	0	0	0	0	0	0	0	0	0	0	0	0	0	0	0	0	0	0	0
447	Doublespotted queenfish	1	Actinopterygii	0.073	0	0	0	0	0	0	0	0	0	0	0	0	0	0	0	0	0	0	0	0	0	0	0	0	0	0	0	0	0	0	0	0	0	0	0	0	0	0	0	0	0	0	0	0	0
448	Dover sole	1	Actinopterygii	0.073	0	0	0	0	0	0	0	0	0	0	0	0	0	0	0	0	0	0	0	0	0	0	0	0	0	0	0	0	0	0	0	0	0	0	0	0	0	0	0	0	0	0	0	0	0
450	Duckbill barracudina	1	Actinopterygii	0.073	0	0	0	0	0	0	0	0	0	0	0	0	0	0	0	0	0	0	0	0	0	0	0	0	0	0	0	0	0	0	0	0	0	0	0	0	0	0	0	0	0	0	0	0	0
451	Dungat grouper	1	Actinopterygii	0.073	0	0	0	0	0	0	0	0	0	0	0	0	0	0	0	0	0	0	0	0	0	0	0	0	0	0	0	0	0	0	0	0	0	0	0	0	0	0	0	0	0	0	0	0	8.76
454	Dusky grouper	1	Actinopterygii	0.073	14.6	36.5	65.7	36.5	29.2	21.9	14.6	14.6	14.6	36.5	102.2	94.9	29.2	21.9	65.7	58.4	65.7	65.7	65.7	65.7	66.722	70.445	236.374	425.736	156.22	65.262	67.744	133.736	134.028	100.229	174.47	130.816	105.12	185.055	371.862	417.268	397.704	423.254	455.739	504.649	517.935	527.936	586.409	558.888	562.027
458	Eastern Pacific bonito	1	Actinopterygii	0.073	2556.17	4055.3	4100.56	3489.91	4252.4	5829.93	6442.83	4431.03	5286.37	6297.42	7282.99	8260.75	6859.66	6966.02	6474	5574.13	6868.28	6038.92	4852.24	5329.22	4832.6	6329.1	5708.6	3934.7	1288.74	1664.98	746.133	1556.94	976.74	839.354	1302.32	1464.45	1590.23	1992.39	2425.5	943.89	423.035	1797.92	3243.17	2884.38	3959.23	1947.06	2664.86	2783.2	2778.45
463	Eelpout	1	Actinopterygii	0.073	0	0	0	0	0	0	0	0	0	0	0	0	0	0	0	0	0	0	0	0	868.7	912.5	788.4	985.5	1358.89	949.219	879.139	618.748	562.903	146.438	11.899	7.081	6.351	4.088	5.183	4.891	4.964	4.599	3.504	3.942	2.774	3.139	4.161	7.592	12.775
464	Eelpouts	1	Actinopterygii	0.073	0	0	0	0	0	0	0	0	0	0	0	0	0	0	0	0	0	0	0	0	0	0	0	0	0	0	0	0	0	0	0	0	0	1.022	0.073	0	0.073	0	0	0	0	0	0	27.74	0.365
465	Eeltail catfishes	1	Actinopterygii	0.073	0	0	0	0	0	0	0	0	0	0	0	0	0	0	14.6	14.6	29.2	58.4	43.8	43.8	36.5	21.9	21.9	14.6	21.754	32.777	29.419	35.113	66.284	56.721	68.182	107.748	131.619	141.036	86.286	93.732	175.054	68.182	71.978	66.795	106.288	97.674	79.424	155.709	248.127
466	Electron subantarctic	1	Actinopterygii	0.073	0	0	0	0	0	0	0	0	0	0	0	0	0	0	0	0	0	0	0	0	0	0	0	0	0	0	0	0	0	0	0	0	0	0	0	0	0	0	0	1710.97	5253.81	4275.46	0	0	0
468	Elongate ilisha	1	Actinopterygii	0.073	0	0	0	0	0	0	0	0	0	0	0	0	0	0	0	0	0	0	270.1	189.8	912.5	1131.5	1168	321.2	96.214	165.199	523.921	210.386	1044.7	1233.04	1326.34	1216.54	1285.09	1119.67	1438.9	1357.29	1800.11	1129.31	1189.9	1335.1	1800.69	2313	2211.61	2114.52	2397.25
469	Emperors(=Scavengers) nei	1	Actinopterygii	0.073	233.6	270.1	313.9	321.2	379.6	379.6	379.6	489.1	496.4	562.1	569.4	657	1095	897.9	992.8	1043.9	1219.1	1262.9	1365.1	1350.5	1259.98	1276.04	1467.3	1227.86	1602.71	2149.12	2015.75	2218.98	2182.55	2268.4	2429.95	2454.26	2529.16	3154.77	3243.54	3140.39	3745.12	3638.68	4358.98	4223.34	4049.02	4663.6	5040.36	5047.29	5108.69
471	English sole	1	Actinopterygii	0.073	0	0	0	0	0	0	0	0	0	0	0	0	0	0	0	0	0	0	0	0	0	0	0	0	0	0	0	0	0	0	0	0	0	0	0	0	0	0	0	0	0	0	0	0	0
472	Escolar	1	Actinopterygii	0.073	0	0	0	0	0	0	0	0	0	0	0	0	0	0	0	0	0	0	0	0	0	0	0	0	0	0	0	0	0	0	0	0	0	0	0	0	0	0	0	0	0	0	0	0	0
473	Eulachon	1	Actinopterygii	0.073	63.437	63.656	71.54	66.065	69.788	96.141	76.285	52.268	93.513	65.481	46.063	49.494	63.802	50.37	35.259	30.441	24.528	34.164	32.412	36.938	51.1	58.4	65.7	102.2	87.308	75.555	104.025	68.693	102.784	1.606	104.39	57.086	74.168	90.739	17.155	72.197	133.882	64.313	98.258	103.295	93.659	98.623	123.224	17.666	1.898
475	European anchovy	1	Actinopterygii	0.073	11899	14899.3	14446.7	13125.4	12658.2	10344.1	11461	11585.1	12614.4	16476.1	15023.4	18892.4	18746.4	20505.7	23367.3	24827.3	24382	25272.6	23469.5	18688	27136	27325.4	26685.1	28812.7	37985.7	30709.3	39203.3	33250.5	40320.1	35960.3	51755.8	51202.1	51682.9	51662.5	61039.6	43711.3	48518	46982.1	62691.8	35159.4	39452.8	28030	29305.9	32352.2	36815.1
476	European barracuda	1	Actinopterygii	0.073	0	0	0	0	0	0	0	0	0	0	0	0	0	0	0	0	0	0	0	0	0	0	0	0	0	0	0	0	0	0	0	0	0	0	0	0	0	0	0	0	0	0	0	0	0
477	European conger	1	Actinopterygii	0.073	927.1	803	963.6	927.1	803	803	708.1	934.4	876	876	846.8	883.3	766.5	620.5	715.4	635.1	613.2	678.9	839.5	671.6	657	700.8	668.607	721.386	851.618	856.728	866.875	963.308	865.488	741.315	892.936	877.241	894.177	969.586	937.32	911.77	1011.49	930.531	1069.89	1080.25	1125.15	1175.88	1193.04	1336.63	1389.63
479	European eel	1	Actinopterygii	0.073	1028.93	967.177	961.629	1010.76	870.89	1059.52	934.108	1012.95	1004.04	1234.72	1188.15	1148.58	1123.4	1353.35	1390.8	1313.42	1367.07	1390.87	1480.29	1404.01	1372.76	1434.74	1252.24	1346.05	1235.23	1176.03	1156.61	1032.88	1110.77	1054.92	1047.48	910.602	978.273	1018.57	1034.7	924.545	941.627	1025.14	1134.78	985.281	951.774	864.028	884.687	840.157	824.316
481	European flounder	1	Actinopterygii	0.073	708.1	678.9	584	605.9	547.5	642.4	635.1	657	671.6	627.8	576.7	569.4	584	642.4	824.9	671.6	686.2	642.4	598.6	591.3	550.201	645.466	890.819	905.2	1034.7	964.476	879.212	951.774	873.591	890.381	807.307	837.675	850.669	1059.3	878.701	711.677	751.316	572.904	843.661	871.985	671.965	696.566	570.641	620.135	880.599
483	European hake	1	Actinopterygii	0.073	9606.8	11132.5	10898.9	10066.7	9628.7	12161.8	8906	9920.7	10351.4	10088.6	10840.5	11096	10358.7	10030.2	10614.2	10314.9	9928	10052.1	9307.5	8927.9	10449.2	6830.76	8893.01	9971.29	10082.6	10131.5	9296.18	7741.07	5651.88	6768.71	7883.34	7375.99	7050.49	8014.82	9404.22	9841.13	8917.02	9158.94	9112.01	7876.92	7210.57	7863.63	8461.65	8370.18	8258.42
485	European pilchard(=Sardine)	1	Actinopterygii	0.073	26192.4	24900.3	27119.5	27586.7	26688.8	21644.5	26630.4	29521.2	32871.9	32309.8	35616.7	37792.1	33769.8	34156.7	38339.6	37266.5	45187	40996.8	36551.1	43157.6	44562	52324.7	50814.6	69313.6	72343.9	78160	96044.6	81279.2	59061.4	57622	70620.6	73001.7	63171.2	70134.2	66692.1	67606	71582.9	86447.5	99740.4	112357	111105	106883	84442.8	78564.8	82755.5
486	European plaice	1	Actinopterygii	0.073	7329.2	7329.2	7891.3	8234.4	7482.5	7635.8	7482.5	7716.1	8190.6	8803.8	9745.5	10869.7	11358.8	11979.3	12629	11271.2	11731.1	12307.8	12548.7	13161.9	13563.4	14213.1	13848.1	13293.3	12104.1	11657.8	12384.4	13546.5	11862.9	11963.8	10603	9769.08	11014.3	10594	11840.4	14863.7	13295.4	13506.6	13875	14103.5	14783.2	13473.2	12118.7	11532.7	11129.8
487	European seabass	1	Actinopterygii	0.073	21.9	29.2	29.2	29.2	21.9	29.2	36.5	29.2	87.6	124.1	80.3	94.9	94.9	94.9	109.5	124.1	131.4	109.5	109.5	102.2	115.34	128.699	128.334	125.706	112.712	239.513	146.803	271.268	300.395	333.391	325.58	211.189	374.125	349.524	505.89	553.34	568.889	583.343	491.582	469.682	416.246	450.556	467.93	525.673	490.633
488	European smelt	1	Actinopterygii	0.073	124.1	116.8	175.2	219	240.9	131.4	313.9	379.6	408.8	394.2	518.3	525.6	598.6	445.3	489.1	525.6	525.6	737.3	992.8	613.2	584	642.4	562.1	547.5	478.369	587.431	450.118	100.74	98.404	310.031	322.514	321.857	537.499	500.123	426.904	372.884	481.289	529.98	594.512	631.012	483.041	581.956	584	373.614	364.854
489	European sprat	1	Actinopterygii	0.073	3394.5	3277.7	3693.8	4109.9	6380.2	6387.5	5117.3	5343.6	5565.52	7212.4	5292.5	6460.5	7847.5	11220.1	13475.8	13176.5	15541.7	11461	12497.6	14979.6	17278	22177.3	24189.4	37564.6	47495.3	72291.8	66548.6	46857.5	53035.7	49227.8	47636.4	43808.9	40739	27177.6	21623.5	16098.3	19400.6	22824.8	23531.2	22926.4	17875.9	19936.9	21081.2	27789.3	42316.7
491	European whitefish	1	Actinopterygii	0.073	328.5	313.9	197.1	313.9	270.1	255.5	255.5	270.1	284.7	284.7	292	292	262.8	204.4	198.414	197.83	204.108	193.961	215.058	224.402	182.938	234.768	260.318	256.303	283.313	285.065	278.203	255.354	252.507	287.328	447.052	448.731	443.986	427.926	435.372	431.795	462.601	477.347	478.442	496.4	602.98	617.288	515.745	510.489	523.264
493	Falkland sprat	1	Actinopterygii	0.073	0	0	0	0	0	0	0	0	0	0	0	0	0	0	0	0	0	0	0	0	0	0	0	0	0	0	0	0	0	0	0	0	0	0	0	37.157	3.358	0	625.099	0.803	0	0	0	0	0
495	False scad	1	Actinopterygii	0.073	0	0	0	0	0	0	0	0	0	0	0	0	0	0	0	0	0	0	0	0	0	688.974	460.776	283.824	1334.88	60.663	320.835	19.71	14.454	636.56	299.081	593.855	1219.61	1292.46	544.872	1417.81	640.137	738.468	846.362	449.242	1332.4	1066.75	1093.39	188.34	294.92
496	False trevally	1	Actinopterygii	0.073	36.5	36.5	21.9	14.6	14.6	14.6	14.6	14.6	21.9	21.9	21.9	21.9	36.5	36.5	511	459.9	511	730	467.2	365	423.4	467.2	562.1	927.1	938.999	683.791	658.241	593.928	531.805	514.431	706.421	691.456	1089.67	889.432	602.542	456.761	649.919	537.28	682.477	753.579	821.323	589.694	578.963	495.378	509.759
497	Filefishes nei	1	Actinopterygii	0.073	0	0	0	0	0	0	0	0	0	0	0	0	0	0	0	0	0	0	0	0	0	0	0	0	0	0	0	16800.4	22655.6	7693.54	11779.6	15227.8	19413.5	10068.4	23669.9	19905.2	31165	29726.3	19220.5	28684.5	24655.1	20929.5	11636.5	7094.8	14390.1
498	Filefishes, leatherjackets nei	1	Actinopterygii	0.073	0	0	0	0	0	0	0	0	0	0	0	0	0	0	0	0	0	0	0	0	0	0	0	0	0	0	0	0	0	0	0	0	0	0	0	0	0	0	0	0	0	0	0	0	0
500	Finfishes nei	1	Actinopterygii	0.073	12241.9	12115.8	15430.4	19278.9	16688	18169.3	21785.8	23761.1	23497.6	31750.9	18935.4	15205.8	19757.9	23132.8	21991.6	22633.2	19988.1	21035.8	21105.2	25311.2	24359.2	20687.2	17698.3	18396.4	17838.8	20721.6	21928.5	11689.1	9953.11	7543.31	12215.8	14407.4	12528.3	8931.33	11586.9	19391.4	5757.8	4265.76	3901.12	3492.54	3964.26	3767.53	4313.28	3252.3	2653.33
501	Five-lined snapper	1	Actinopterygii	0.073	0	0	0	0	0	0	0	0	0	0	0	0	0	0	0	0	0	0	0	0	0	0	0	0	0	0	0	0	0	0	0	0	0	0	0	0	0	0	0	0	0	0	0	0	0
502	Flat needlefish	1	Actinopterygii	0.073	0	0	0	0	0	0	0	0	0	0	0	0	0	0	0	0	0	0	0	0	0	0	0	0	0	0	0	0	0	0	0	0	0	0	0	1.241	0	0	0	0	1.752	2.482	4.453	3.942	2.263
503	Flatfishes nei	1	Actinopterygii	0.073	11219.4	11487.9	14005.3	14109.4	15576.4	19764	22295	20969.9	28042.4	34156.1	54946.4	62538.6	55062.4	33100.4	32289	26165.4	33254.7	36392	28551.8	34441	27266.8	30814.4	25724.3	27439.8	27454.9	23051.9	26208.2	21782.2	29804.7	23959.4	23833	24744.6	25669.9	24381.1	26722.3	29081.3	29195.6	25456.9	28347.3	21224.8	23578.6	21479.6	23297.3	21129.6	17361.3
504	Flathead grey mullet	1	Actinopterygii	0.073	1321.3	1394.3	1430.8	1540.3	1270.2	1146.1	1160.7	1058.5	1080.4	1102.3	1241.51	1421.31	1406.05	1422.4	1469.78	1430.8	1525.7	1503.8	1416.2	1620.6	1354.51	1425.76	1412.77	1368.09	1184.79	1777.77	1733.09	1897.63	1863.76	2302.57	2239.2	2053.64	2012.76	2452.07	2658.37	2910.66	2363.59	2236.14	2109.34	2276.72	2488.13	2577.85	2901.31	2952.34	2769.4
506	Flathead sole	1	Actinopterygii	0.073	365	365	438	518.3	635.1	562.1	642.4	1014.7	1146.1	970.9	737.3	554.8	518.3	554.8	489.1	664.3	438	481.8	730	1460	1722.8	1971	693.5	1357.8	1035.8	374.782	592.833	550.493	1060.76	441.577	625.756	773.946	619.916	402.084	184.763	98.331	18.323	48.545	1610.89	0.292	0.584	188.924	149.212	428.145	352.955
507	Flatheads nei	1	Actinopterygii	0.073	109.5	146	189.8	219	197.1	189.8	167.9	167.9	138.7	153.3	116.8	124.1	138.7	226.3	204.4	226.3	189.8	189.8	175.2	204.4	204.4	167.9	175.2	124.1	120.085	144.54	115.997	148.701	143.518	158.264	180.237	169.798	165.199	170.966	157.315	165.783	233.527	298.497	312.805	317.915	317.404	269.589	293.533	231.41	228.125
509	Florida pompano	1	Actinopterygii	0.073	27.959	32.558	33.434	20.805	21.535	15.403	17.374	25.55	26.28	19.418	23.725	25.258	29.054	30.514	27.083	29.346	37.814	44.165	45.771	33.142	36.5	29.2	43.8	43.8	49.202	46.282	47.742	0.876	0.876	0.438	0.365	0.292	0	0	0	0	0	0	0	0	0	0	0	0	0.073
510	Flying gurnard	1	Actinopterygii	0.073	0	0	0	0	0	0	0	0	0	0	0	0	0	0	0	0	0	0	0	0	0	0	0	0	0	0	0	0	0	0	0	0	0	0	0	0	0	0	0	0	0	0	0	0	0
511	Flyingfishes nei	1	Actinopterygii	0.073	306.6	584	700.8	730	795.7	1000.1	1036.6	919.8	963.6	1036.6	1430.8	1255.6	1503.8	1138.8	1153.4	1262.9	1598.7	1657.1	1554.9	1715.5	2383.45	2828.75	2200.95	3149.95	4816.1	2617.56	2862.04	2857.22	2490.25	4719.6	3015.92	3682.7	3010.23	3154.62	3568.46	3104.76	3393.77	2768.67	2794.8	2725.24	2620.77	2681.22	6220.11	3078.48	2475.8
512	Forkbeard	1	Actinopterygii	0.073	0	0	0	0	0	0	0	0	0	0	0	0	0	0	0	0	0	0	0	0	0	0	0	0	0	0	0	0	0	0	0	0	0	0	0	0	0	0	0	0	0	0	0	0	0
513	Forkbeards nei	1	Actinopterygii	0.073	0	0	0	0	0	0	0	0	0	0	0	0	0	0	0	0	0	0	0	0	7.3	7.3	0	0	0	0	0	42.778	8.76	7.154	7.884	34.748	37.084	35.77	14.892	42.851	7.519	19.053	13.286	0	0	21.024	26.207	20.44	30.149
514	Four-spot megrim	1	Actinopterygii	0.073	0	0	0	0	0	0	0	0	0	0	0	0	0	0	0	0	0	0	0	0	0	0	0	0	0	0	0	0	0	0	0	0	0	0	0	0	0	0	0	0	0	0	0	0	0
515	Fourbeard rockling	1	Actinopterygii	0.073	0	0	0	0	0	0	0	0	0	0	0	0	0	0	0	0	0	0	0	0	0	0	0	0	0	0	0	0	0	0	0	0	0	0	0	0	0	0	0	0	0	0	0	0	0
516	Fourfinger threadfin	1	Actinopterygii	0.073	0	0	0	0	0	0	0	0	58.4	73	116.8	124.1	131.4	138.7	255.5	160.6	146	160.6	94.9	87.6	105.12	201.407	249.879	411.647	332.807	312.732	379.6	390.769	551.734	485.596	427.05	572.977	604.878	462.893	468.222	553.632	574.583	910.456	1194.43	970.243	885.125	584.584	807.015	807.599	383.688
517	Fourlined terapon	1	Actinopterygii	0.073	0	0	0	0	0	0	0	0	0	0	0	0	0	0	0	0	0	0	0	0	0	0	0	0	0	0	0	0	0	0	0	0	0	0	0	0	0	0	0	0	0	0	0	0	0
518	Fourspot flounder	1	Actinopterygii	0.073	0	0	0	0	0	0	0	0	0	0	0	0	0	0	0	0	0	0	0	0	0	0	0	0	0	0	0	0	0	0	0	0	0	0	0	0	0	0	0	0	0	0	0	0	0
524	Frigate and bullet tunas	1	Actinopterygii	0.073	1676.74	2253.22	2481.85	2509.81	3042.13	3488.16	3191.12	2921.53	3537.07	3019.72	2617.78	2441.63	2437.4	4411.46	2794.44	3216.31	3076.29	3849.58	3423.26	3251.13	4307.66	4010.18	5200.96	5651.73	5517.27	4621.26	4969.69	8319.96	6001.84	8847.82	11173.9	8716.56	8929.43	8957.68	10311.3	11626.8	11075.6	13419.9	14556.1	14988.8	13197.3	13704.2	16217.8	15182	16085.3
525	Frigate tuna	1	Actinopterygii	0.073	0	0	0	0	0	0	0	0	0	0	0	0	0	0	0	0	0	0	0	0	0	0	0	0	0	0	0	0	0	0	0	38.106	40.734	82.125	16.498	8.541	16.571	112.639	139.138	109.865	143.445	283.021	297.694	717.152	256.668
526	Fringebarbel sturgeon	1	Actinopterygii	0.073	0	0	0	0	0	0	0	0	0	0	0	0	0	0	0	0	0	0	0	0	0	0	0	0	0	0	0	0	0	0	0	0	0	0	0	0	0	0	0	0	0	0	0	0	0
528	Frostfishes	1	Actinopterygii	0.073	0	0	0	0	0	0	0	0	0	0	0	0	0	0	0	0	0	0	0	0	0	0	0	0	0	0	0	0	0	0	0	0	0	0	0	0	0	0	0	0	0	0	0	0	0
529	Fusiliers nei	1	Actinopterygii	0.073	36.5	219	248.2	255.5	270.1	277.4	284.7	284.7	299.3	284.7	299.3	365	386.9	401.5	416.1	489.1	547.5	518.3	540.2	576.7	1452.7	1781.2	2051.3	3051.4	2908.1	2827.36	2598.8	1992.68	1814.05	1965.16	2242.19	2038.74	2153.86	2282.56	2425.57	2291.11	2409.66	2505.43	2207.81	2556.09	1921.94	2498.57	2668	2874.59	3296.9
530	Gadiformes nei	1	Actinopterygii	0.073	14.892	183.887	214.985	317.988	334.851	258.493	323.244	214.182	354.853	369.818	529.25	445.227	474.5	985.5	1408.9	1671.7	1474.6	1423.5	912.5	963.6	999.37	651.087	982.58	459.9	919.946	461.068	936.225	2695.31	4957.65	1000.9	483.479	548.303	659.117	781.684	710.29	572.685	1867.85	1401.53	2673.92	2522.73	2651.8	2404.62	2453.6	2701.22	2124.45
531	Gag	1	Actinopterygii	0.073	0	0	0	0	0	0	0	0	0	0	0	0	0	0	0	0	0	0	0	0	0	0	0	0	0	0	0	0	0	0	0	0	0	0	0	0	0	0	0	0	0	0	0	0	0
532	Garfish	1	Actinopterygii	0.073	452.6	474.5	335.8	569.4	438	941.7	722.7	766.5	365	335.8	328.5	445.3	474.5	401.5	430.7	357.7	430.7	248.2	686.2	562.1	599.476	464.499	442.307	278.13	242.579	343.246	277.984	353.174	392.594	390.039	329.741	296.964	281.123	206.517	337.406	320.543	258.274	358.649	347.48	178.631	206.955	243.236	324.996	246.448	279.225
536	Geelbek croaker	1	Actinopterygii	0.073	0	0	0	0	0	0	0	0	0	0	0	0	0	0	0	7.3	14.6	7.3	7.3	7.3	7.3	0	0	7.3	6.059	8.103	7.227	9.198	6.205	25.112	22.63	12.702	30.66	24.163	16.133	19.564	22.192	36.5	40.223	63.583	43.07	38.252	41.464	45.698	35.186
540	Giant African threadfin	1	Actinopterygii	0.073	0	0	0	0	0	0	0	0	0	0	0	0	0	0	0	0	0	0	0	0	0	0	0	0	0	0	0	0	0	32.85	32.85	27.521	20.513	32.923	30.733	54.677	8.614	11.023	690.069	0.219	10.731	358.065	592.76	175.273	267.91
543	Giant boarfish	1	Actinopterygii	0.073	0	0	0	0	0	0	0	0	0	0	0	0	0	0	0	0	0	0	0	0	0	0	0	0	0	0	0	0	0	0	0	0	0	0	0	0	0	0	0	0	0	0	0	0	0
544	Giant catfish	1	Actinopterygii	0.073	0	0	0	0	0	0	0	0	0	0	0	0	0	0	0	0	0	0	0	0	0	0	0	0	0	0	0	0	0	0	0	0	0	0	0	0	28.835	28.835	1.679	11.023	14.016	14.016	14.673	15.476	16.498
546	Giant manta	1	Actinopterygii	0.073	0	0	0	0	0	0	0	0	0	0	0	0	0	0	0	0	0	0	0	0	0	0	0	0	0	0	0	0	0	0	0	0	0	0	0	0	0	0	0	0	0	0	0	0	0
549	Giant seabass	1	Actinopterygii	0.073	4.964	9.198	10.366	13.651	11.607	12.118	10.95	8.03	7.154	8.249	8.03	11.242	14.746	10.074	7.373	11.68	11.315	7.665	0	0	7.3	7.3	7.3	0	2.701	1.971	3.796	1.752	1.46	1.606	0	0	0.219	1.752	0.365	6.716	6.862	7.008	6.132	3.358	4.599	0.365	2.92	5.256	0
550	Giant stargazer	1	Actinopterygii	0.073	0	0	0	0	0	0	0	0	0	0	0	0	0	0	0	0	0	0	0	0	0	0	0	0	0	15.987	39.42	31.974	31.098	28.251	52.779	74.314	65.846	110.814	148.117	103.733	130.816	170.601	160.235	198.56	231.337	190.311	205.276	209.218	7.957
553	Giant trevally	1	Actinopterygii	0.073	0	0	0	0	0	0	0	0	0	0	0	0	0	0	0	0	0	0	0	0	0	0	0	0	0	0	0	0	0	0	0	0	5.402	1.314	1.314	2.555	3.65	7.008	8.103	12.045	15.987	41.318	30.368	26.353	14.673
555	Gilthead seabream	1	Actinopterygii	0.073	0	14.6	0	14.6	7.3	7.3	21.9	14.6	94.9	87.6	65.7	65.7	365	255.5	248.2	240.9	211.7	211.7	197.1	219	221.482	199.363	277.765	144.905	172.864	245.426	230.68	327.405	334.486	291.635	263.676	252.653	250.463	325.799	348.648	376.242	374.855	373.979	446.249	457.783	615.682	616.923	622.617	631.012	676.126
556	Glassfishes	1	Actinopterygii	0.073	0	0	0	0	0	0	0	0	0	0	0	0	0	14.6	0	0	0	0	0	0	36.5	36.5	36.5	51.1	47.231	54.02	123.151	293.46	266.596	190.238	204.619	187.464	269.735	235.936	185.128	181.989	156.731	183.011	160.454	231.41	238.491	184.033	443.548	352.663	289.737
558	Goatfishes	1	Actinopterygii	0.073	240.9	335.8	343.1	438	496.4	438	1146.1	598.6	518.3	525.6	657	744.6	715.4	803	1065.8	1051.2	1321.3	1014.7	1131.5	1284.8	1288.45	1406.42	1388.46	1366.27	1302.98	1499.86	1777.48	1988.23	1937.27	1613.81	1750.47	1249.39	1544.75	1503.43	2696.18	2454.33	2313.66	2240.95	3026.36	3160.46	3296.97	4084.57	4018.21	3156.88	3380.56
559	Goatfishes, red mullets nei	1	Actinopterygii	0.073	21.9	21.9	29.2	29.2	36.5	36.5	36.5	36.5	80.3	87.6	80.3	87.6	116.8	102.2	58.4	80.3	116.8	146	124.1	116.8	346.75	339.45	397.85	419.75	895.637	1207.27	894.834	1233.55	1271.81	1677.03	1215.01	1382.98	1422.99	1522.63	1952.75	2267.74	1915.15	2147.66	1981.73	1981.95	1995.82	2164.52	1771.34	2050.5	1809.74
560	Gobies nei	1	Actinopterygii	0.073	861.4	2138.9	1788.5	1423.5	2299.5	3781.4	4927.5	6299.9	8234.4	6847.4	5329	4883.7	6066.3	5256	7964.3	5847.3	5095.4	4292.4	3285	2460.1	2186.06	2396.81	2418.93	3262.95	2984.24	2649.97	3024.39	3083.3	1271.51	722.043	797.014	926.516	1346.34	1229.32	3923.53	3512.83	3765.49	4375.91	4358.03	3871.19	3708.76	3913.75	3589.12	2705.53	1990.13
563	Golden grey mullet	1	Actinopterygii	0.073	0	0	0	0	0	0	0	0	0	0	0	0	0	0	0	0	0	0	0	0	0	0	0	0	0	0	0	0	0	0	0	0	0	0	0	0	0	0	0	0	0	0	0	0	0
565	Golden redfish	1	Actinopterygii	0.073	0	0	0	0	0	0	0	0	0	0	0	21.9	14.6	7.3	0	0	0	0	0	0	7.3	7.3	0	29.2	21.389	11.607	28.032	27.302	129.064	461.579	479.537	341.129	368.504	442.526	692.113	947.394	1124.35	1046.89	1171.28	997.91	807.088	1126.32	1427.37	1270.49	888.264
566	Golden threadfin bream	1	Actinopterygii	0.073	0	0	0	0	0	0	0	0	36.5	102.2	175.2	189.8	146	248.2	182.5	335.8	386.9	277.4	313.9	313.9	357.7	416.1	744.6	992.8	1314.8	898.265	313.827	586.701	471.58	441.212	481.216	460.338	351.641	361.861	386.754	426.612	491.801	467.565	712.48	593.563	913.303	561.005	652.109	718.393	302.366
567	Golden trevally	1	Actinopterygii	0.073	0	0	0	0	0	0	0	0	0	0	0	0	0	0	0	0	0	0	0	0	0	0	0	0	0	0	0	0	0	0	0	0	25.55	52.049	52.049	47.012	64.021	70.956	69.35	65.992	60.59	42.34	59.714	60.152	58.108
568	Goldsilk seabream	1	Actinopterygii	0.073	0	0	0	0	0	0	0	0	0	0	0	0	0	0	0	0	0	0	0	0	0	0	0	0	0	0	0	0	0	0	0	0	0	0	0	0	0	0	0	0	0	0	0	0	0
569	Goldsinny-wrasse	1	Actinopterygii	0.073	0	0	0	0	0	0	0	0	0	0	0	0	0	0	0	0	0	0	0	0	0	0	0	0	0	0	0	0	0	0	0	0	0	0	0	0	0	0	0	0	0	0	0	0	0
570	Goldstripe sardinella	1	Actinopterygii	0.073	175.2	941.7	1065.8	1087.7	1168	1197.2	1211.8	1182.6	1226.4	1168	1189.9	1511.1	1576.8	1620.6	1715.5	1934.5	2095.1	1971	2095.1	2284.9	1956.4	1992.9	1861.5	2949.2	3694.75	4614.77	4056.32	4748.94	5520.77	5779.26	6763.16	7936.12	7225.54	7637.04	7985.69	7923.64	8807.16	8635.83	9787.55	10357.8	9852.96	9973.7	10172.7	11136.9	12151
576	Greasy grouper	1	Actinopterygii	0.073	0	0	0	0	0	0	0	0	0	0	0	0	0	0	0	0	0	0	0	0	0	0	0	0	0	0	0	0	0	0	0	0	6.57	19.418	0	0	0	0	0	0	0	0	0	0	0
579	Great Northern tilefish	1	Actinopterygii	0.073	79.497	75.336	70.372	105.047	115.486	118.917	51.611	18.396	49.202	27.74	77.672	28.397	12.483	8.979	43.508	45.698	32.193	4.234	2.555	2.409	7.3	7.3	7.3	29.2	46.136	58.108	80.957	158.045	244.988	274.334	274.48	284.554	257.033	209.583	194.983	185.347	198.122	263.238	150.818	84.169	112.566	135.415	177.244	195.129	110.814
580	Great barracuda	1	Actinopterygii	0.073	14.6	58.4	58.4	58.4	65.7	73	73	73	73	65.7	73	80.3	94.9	94.9	94.9	109.5	116.8	116.8	116.8	131.4	167.9	167.9	138.7	146	94.243	105.047	545.091	333.318	260.683	297.548	366.168	371.935	459.462	517.497	518.665	582.467	695.617	772.048	844.975	988.639	934.838	800.591	1886.9	1997.28	1757.84
583	Greater amberjack	1	Actinopterygii	0.073	0	0	0	0	0	0	0	0	0	0	0	0	0	0	0	0	0	7.3	7.3	7.3	9.636	17.812	1.971	11.972	2.263	2.628	4.818	25.769	19.929	7.957	9.125	9.271	17.301	22.484	22.192	27.74	24.601	31.463	21.973	19.783	21.17	24.528	29.857	23.944	29.857
584	Greater argentine	1	Actinopterygii	0.073	0	0	0	0	0	0	0	0	0	0	0	0	0	0	0	0	0	0	0	0	0	0	0	0	0	0	0	0	0	0	0	0	0	0	0	0	0	0	0	0	0	0	0	0	0
585	Greater forkbeard	1	Actinopterygii	0.073	65.7	51.1	87.6	73	65.7	73	58.4	94.9	87.6	116.8	87.6	116.8	138.7	167.9	182.5	167.9	175.2	175.2	189.8	204.4	135.123	133.152	303.753	0	39.931	44.384	38.398	53.947	88.549	111.033	96.141	108.989	133.152	147.314	193.085	211.481	134.101	125.779	106.507	110.157	116.508	110.376	101.835	110.887	107.675
587	Greater lizardfish	1	Actinopterygii	0.073	1533	1554.9	1591.4	1854.2	1890.7	2642.6	2620.7	2620.7	2591.5	2518.5	2759.4	2394.4	2569.6	2664.5	2277.6	3190.1	3452.9	3365.3	2628	2876.2	2883.5	3365.3	3095.2	3343.4	2926.72	3170.97	3462.83	3777.24	3204.63	3650.44	3680.15	2825.46	2490.1	2322.13	2094.37	1875.44	2221.97	1965.82	2045.31	1686.59	1456.93	1442.77	1684.26	1683.89	1463.8
588	Greater weever	1	Actinopterygii	0.073	0	0	0	0	0	0	0	0	0	0	0	51.1	65.7	51.1	51.1	36.5	36.5	36.5	29.2	21.9	21.9	21.9	15.403	14.6	22.995	24.893	20.951	25.477	35.405	21.243	48.91	127.02	81.906	71.467	133.59	26.28	27.74	24.674	67.379	29.857	23.871	22.484	26.645	22.338	20.075
590	Green humphead parrotfish	1	Actinopterygii	0.073	0	0	0	0	0	0	0	0	0	0	0	0	0	0	0	0	0	0	0	0	0	0	0	0	0	0	0	0	0	0	0	0	0	0	0	0	0	0	0	0	0	0	0	0	0
591	Green jobfish	1	Actinopterygii	0.073	0	0	0	0	0	0	0	0	0	0	0	0	0	0	0	0	0	0	0	0	0	0	0	0	0	0	0	0	0	0	0	0	0	0	0	0	0	0	0	0	0	0	0	0	0
592	Green laver	1	Actinopterygii	0.073	0	0	0	0	0	0	0	0	0	0	0	0	0	0	0	0	0	0	0	0	0	0	0	0	0	0	0	0	0	0	0	0	0	0	0	0	0	0	0	0	0	0	0	0	0
597	Green sturgeon	1	Actinopterygii	0.073	0	0	0	0	0	0	0	0	0	0	0	0	0	0	0	0	0	0	0	0	0	0	0	0	0	0	0	0	0	0	0	0	0	0	0	0	0	0	0	0	0	0	0	0	0
600	Green weakfish	1	Actinopterygii	0.073	0	0	0	0	0	0	0	0	0	0	0	0	0	0	0	0	0	0	0	0	0	0	0	0	0	0	0	0	0	0	0	0	0	0	0	0	0	0	0	0	0	0	0	0	0
[truncated: 1,191 more rows]
[truncated: 16 more columns]

## Sheet: High Fe Estimate
FAO Species Number	Species Name	Category Number	Taxonomic Category	High estimate kg Fe/tonne of harvest	kg of Fe harvested 1950	1951	1952	1953	1954	1955	1956	1957	1958	1959	1960	1961	1962	1963	1964	1965	1966	1967	1968	1969	1970	1971	1972	1973	1974	1975	1976	1977	1978	1979	1980	1981	1982	1983	1984	1985	1986	1987	1988	1989	1990	1991	1992	1993	1994
[truncated: 1,570 more rows]
[truncated: 17 more columns]

[truncated: 3 more sheets: Raw Mammal Data, Mammal Fe Calculations, Food Consumption]
